# Supplementary material for: A 30-year analysis of urolithiasis burden in the North Africa and Middle East region: Findings from the global burden of disease study 2021
Source: PLoS One. 2026 May 4;21(5):e0343341. doi: 10.1371/journal.pone.0343341 (PMC13138644; doi:10.1371/journal.pone.0343341)
Supplement: S1 File — Complete dataset of urolithiasis burden measures (incidence, prevalence, deaths, YLDs, YLLs, DALYs) for 21 North Africa and Middle East countries, 1990–2021. Includes all-age numbers, age-standardized rates, percent change, and uncertainty intervals, stratified by sex, age, and country. (CSV) [file pone.0343341.s001.csv]

measure_name	location_name	sex_name	age_name	cause_name	metric_name	year	val	upper	lower
Deaths	Lebanese Republic	Male	All ages	Urolithiasis	Number	1990	1.776940844	3.242558514	0.691651951
Deaths	Lebanese Republic	Female	All ages	Urolithiasis	Number	1990	0.68763872	1.22049626	0.313188774
Deaths	Lebanese Republic	Both	All ages	Urolithiasis	Number	1990	2.464579564	4.037697194	1.151033398
Deaths	Lebanese Republic	Male	All ages	Urolithiasis	Percent	1990	0.000142135	0.000271965	5.52E-05
Deaths	Lebanese Republic	Female	All ages	Urolithiasis	Percent	1990	7.88E-05	0.000136825	3.75E-05
Deaths	Lebanese Republic	Both	All ages	Urolithiasis	Percent	1990	0.000116097	0.000190506	5.36E-05
Deaths	Lebanese Republic	Male	All ages	Urolithiasis	Rate	1990	0.119772637	0.218560897	0.046619998
Deaths	Lebanese Republic	Female	All ages	Urolithiasis	Rate	1990	0.045587789	0.080914184	0.020763205
Deaths	Lebanese Republic	Both	All ages	Urolithiasis	Rate	1990	0.082372902	0.134950739	0.038470643
Deaths	Lebanese Republic	Male	Age-standardized	Urolithiasis	Rate	1990	0.197383134	0.378649999	0.078289499
Deaths	Lebanese Republic	Female	Age-standardized	Urolithiasis	Rate	1990	0.067283379	0.121682659	0.029121216
Deaths	Lebanese Republic	Both	Age-standardized	Urolithiasis	Rate	1990	0.126729986	0.213511214	0.058971625
Deaths	Sultanate of Oman	Male	All ages	Urolithiasis	Number	1990	0.050754433	0.113690612	0.021374361
Deaths	Sultanate of Oman	Female	All ages	Urolithiasis	Number	1990	0.032542533	0.073351083	0.01698191
Deaths	Sultanate of Oman	Both	All ages	Urolithiasis	Number	1990	0.083296966	0.17196745	0.045437148
Deaths	Sultanate of Oman	Male	All ages	Urolithiasis	Percent	1990	8.90E-06	2.03E-05	3.97E-06
Deaths	Sultanate of Oman	Female	All ages	Urolithiasis	Percent	1990	9.54E-06	2.14E-05	5.30E-06
Deaths	Sultanate of Oman	Both	All ages	Urolithiasis	Percent	1990	9.14E-06	1.85E-05	5.37E-06
Deaths	Sultanate of Oman	Male	All ages	Urolithiasis	Rate	1990	0.004343937	0.009730476	0.001829375
Deaths	Sultanate of Oman	Female	All ages	Urolithiasis	Rate	1990	0.003988008	0.008988996	0.002081092
Deaths	Sultanate of Oman	Both	All ages	Urolithiasis	Rate	1990	0.004197575	0.008665937	0.002289709
Deaths	Sultanate of Oman	Male	Age-standardized	Urolithiasis	Rate	1990	0.013932376	0.031351303	0.006356684
Deaths	Sultanate of Oman	Female	Age-standardized	Urolithiasis	Rate	1990	0.010136904	0.022401646	0.005164309
Deaths	Sultanate of Oman	Both	Age-standardized	Urolithiasis	Rate	1990	0.011650314	0.024365165	0.006383127
Deaths	State of Qatar	Male	All ages	Urolithiasis	Number	1990	0.058567391	0.108653049	0.008949488
Deaths	State of Qatar	Female	All ages	Urolithiasis	Number	1990	0.009927289	0.022468476	0.004172606
Deaths	State of Qatar	Both	All ages	Urolithiasis	Number	1990	0.06849468	0.117285238	0.016676455
Deaths	State of Qatar	Male	All ages	Urolithiasis	Percent	1990	6.46E-05	0.000119363	9.81E-06
Deaths	State of Qatar	Female	All ages	Urolithiasis	Percent	1990	2.79E-05	6.51E-05	1.19E-05
Deaths	State of Qatar	Both	All ages	Urolithiasis	Percent	1990	5.42E-05	9.35E-05	1.37E-05
Deaths	State of Qatar	Male	All ages	Urolithiasis	Rate	1990	0.019709105	0.036563936	0.003011683
Deaths	State of Qatar	Female	All ages	Urolithiasis	Rate	1990	0.006722189	0.015214359	0.002825449
Deaths	State of Qatar	Both	All ages	Urolithiasis	Rate	1990	0.015397652	0.026365804	0.003748879
Deaths	State of Qatar	Male	Age-standardized	Urolithiasis	Rate	1990	0.128029211	0.242170291	0.025801896
Deaths	State of Qatar	Female	Age-standardized	Urolithiasis	Rate	1990	0.037195426	0.093643333	0.015262682
Deaths	State of Qatar	Both	Age-standardized	Urolithiasis	Rate	1990	0.08619389	0.149680469	0.025167667
Deaths	Arab Republic of Egypt	Male	All ages	Urolithiasis	Number	1990	9.525013856	18.70920082	4.725682703
Deaths	Arab Republic of Egypt	Female	All ages	Urolithiasis	Number	1990	4.847707754	11.70090381	2.594408016
Deaths	Arab Republic of Egypt	Both	All ages	Urolithiasis	Number	1990	14.37272161	28.98532379	8.257209726
Deaths	Arab Republic of Egypt	Male	All ages	Urolithiasis	Percent	1990	3.95E-05	7.73E-05	1.94E-05
Deaths	Arab Republic of Egypt	Female	All ages	Urolithiasis	Percent	1990	2.16E-05	5.26E-05	1.17E-05
Deaths	Arab Republic of Egypt	Both	All ages	Urolithiasis	Percent	1990	3.08E-05	6.22E-05	1.75E-05
Deaths	Arab Republic of Egypt	Male	All ages	Urolithiasis	Rate	1990	0.033587118	0.065972411	0.016663709
Deaths	Arab Republic of Egypt	Female	All ages	Urolithiasis	Rate	1990	0.017971641	0.043378119	0.009618107
Deaths	Arab Republic of Egypt	Both	All ages	Urolithiasis	Rate	1990	0.025974797	0.052383113	0.014922667
Deaths	Arab Republic of Egypt	Male	Age-standardized	Urolithiasis	Rate	1990	0.078416549	0.166435263	0.035457885
Deaths	Arab Republic of Egypt	Female	Age-standardized	Urolithiasis	Rate	1990	0.047419994	0.128712122	0.024659807
Deaths	Arab Republic of Egypt	Both	Age-standardized	Urolithiasis	Rate	1990	0.06452353	0.14130475	0.036715407
Deaths	Republic of Turkey	Male	All ages	Urolithiasis	Number	1990	16.72115431	30.49731196	6.809565217
Deaths	Republic of Turkey	Female	All ages	Urolithiasis	Number	1990	12.02774817	20.25784563	5.988892103
Deaths	Republic of Turkey	Both	All ages	Urolithiasis	Number	1990	28.74890249	47.76788473	16.65058735
Deaths	Republic of Turkey	Male	All ages	Urolithiasis	Percent	1990	7.36E-05	0.00013281	3.03E-05
Deaths	Republic of Turkey	Female	All ages	Urolithiasis	Percent	1990	7.26E-05	0.000123902	3.67E-05
Deaths	Republic of Turkey	Both	All ages	Urolithiasis	Percent	1990	7.32E-05	0.000116774	4.27E-05
Deaths	Republic of Turkey	Male	All ages	Urolithiasis	Rate	1990	0.057428874	0.104743145	0.02338748
Deaths	Republic of Turkey	Female	All ages	Urolithiasis	Rate	1990	0.042416005	0.071439548	0.021119903
Deaths	Republic of Turkey	Both	All ages	Urolithiasis	Rate	1990	0.050021657	0.083113739	0.028971192
Deaths	Republic of Turkey	Male	Age-standardized	Urolithiasis	Rate	1990	0.112072448	0.212654469	0.045482145
Deaths	Republic of Turkey	Female	Age-standardized	Urolithiasis	Rate	1990	0.066579099	0.120739501	0.032893273
Deaths	Republic of Turkey	Both	Age-standardized	Urolithiasis	Rate	1990	0.086555069	0.143719097	0.049658029
Deaths	Islamic Republic of Afghanistan	Male	All ages	Urolithiasis	Number	1990	1.252572362	2.882082401	0.446443074
Deaths	Islamic Republic of Afghanistan	Female	All ages	Urolithiasis	Number	1990	2.112953499	4.731326621	0.58500379
Deaths	Islamic Republic of Afghanistan	Both	All ages	Urolithiasis	Number	1990	3.365525861	6.786718381	1.39877492
Deaths	Islamic Republic of Afghanistan	Male	All ages	Urolithiasis	Percent	1990	1.39E-05	3.24E-05	4.85E-06
Deaths	Islamic Republic of Afghanistan	Female	All ages	Urolithiasis	Percent	1990	2.53E-05	5.52E-05	7.05E-06
Deaths	Islamic Republic of Afghanistan	Both	All ages	Urolithiasis	Percent	1990	1.94E-05	3.98E-05	8.33E-06
Deaths	Islamic Republic of Afghanistan	Male	All ages	Urolithiasis	Rate	1990	0.025832106	0.05943789	0.009207105
Deaths	Islamic Republic of Afghanistan	Female	All ages	Urolithiasis	Rate	1990	0.041474624	0.092870001	0.01148289
Deaths	Islamic Republic of Afghanistan	Both	All ages	Urolithiasis	Rate	1990	0.033846604	0.068253039	0.014067276
Deaths	Islamic Republic of Afghanistan	Male	Age-standardized	Urolithiasis	Rate	1990	0.03772834	0.086559224	0.012235259
Deaths	Islamic Republic of Afghanistan	Female	Age-standardized	Urolithiasis	Rate	1990	0.058325504	0.132377289	0.020023404
Deaths	Islamic Republic of Afghanistan	Both	Age-standardized	Urolithiasis	Rate	1990	0.04822217	0.097005469	0.022335761
Deaths	Republic of Sudan	Male	All ages	Urolithiasis	Number	1990	1.492454046	3.046402747	0.685765297
Deaths	Republic of Sudan	Female	All ages	Urolithiasis	Number	1990	1.673977127	3.509944352	0.446461164
Deaths	Republic of Sudan	Both	All ages	Urolithiasis	Number	1990	3.166431173	5.391903738	1.418964063
Deaths	Republic of Sudan	Male	All ages	Urolithiasis	Percent	1990	1.16E-05	2.41E-05	5.31E-06
Deaths	Republic of Sudan	Female	All ages	Urolithiasis	Percent	1990	1.56E-05	3.25E-05	4.07E-06
Deaths	Republic of Sudan	Both	All ages	Urolithiasis	Percent	1990	1.34E-05	2.32E-05	5.91E-06
Deaths	Republic of Sudan	Male	All ages	Urolithiasis	Rate	1990	0.014764647	0.030137652	0.006784184
Deaths	Republic of Sudan	Female	All ages	Urolithiasis	Rate	1990	0.016886622	0.035407355	0.004503778
Deaths	Republic of Sudan	Both	All ages	Urolithiasis	Rate	1990	0.015815287	0.026930794	0.007087261
Deaths	Republic of Sudan	Male	Age-standardized	Urolithiasis	Rate	1990	0.029189231	0.063533964	0.01275416
Deaths	Republic of Sudan	Female	Age-standardized	Urolithiasis	Rate	1990	0.022500302	0.046052524	0.008721639
Deaths	Republic of Sudan	Both	Age-standardized	Urolithiasis	Rate	1990	0.025763749	0.048585552	0.013809106
Deaths	Kingdom of Morocco	Male	All ages	Urolithiasis	Number	1990	1.466747034	3.210337773	0.532118652
Deaths	Kingdom of Morocco	Female	All ages	Urolithiasis	Number	1990	1.398887235	2.878068671	0.672327941
Deaths	Kingdom of Morocco	Both	All ages	Urolithiasis	Number	1990	2.865634269	5.17823068	1.532608205
Deaths	Kingdom of Morocco	Male	All ages	Urolithiasis	Percent	1990	1.49E-05	3.30E-05	5.47E-06
Deaths	Kingdom of Morocco	Female	All ages	Urolithiasis	Percent	1990	1.67E-05	3.41E-05	7.78E-06
Deaths	Kingdom of Morocco	Both	All ages	Urolithiasis	Percent	1990	1.57E-05	2.87E-05	8.64E-06
Deaths	Kingdom of Morocco	Male	All ages	Urolithiasis	Rate	1990	0.011594129	0.025376612	0.004206214
Deaths	Kingdom of Morocco	Female	All ages	Urolithiasis	Rate	1990	0.011009445	0.022650817	0.005291318
Deaths	Kingdom of Morocco	Both	All ages	Urolithiasis	Rate	1990	0.011301147	0.02042129	0.006044118
Deaths	Kingdom of Morocco	Male	Age-standardized	Urolithiasis	Rate	1990	0.02098799	0.047418584	0.006534335
Deaths	Kingdom of Morocco	Female	Age-standardized	Urolithiasis	Rate	1990	0.01733647	0.037533839	0.007999856
Deaths	Kingdom of Morocco	Both	Age-standardized	Urolithiasis	Rate	1990	0.019096291	0.035445698	0.00980457
Deaths	State of Libya	Male	All ages	Urolithiasis	Number	1990	0.206745377	0.466122743	0.092742072
Deaths	State of Libya	Female	All ages	Urolithiasis	Number	1990	0.196908494	0.421378557	0.09176641
Deaths	State of Libya	Both	All ages	Urolithiasis	Number	1990	0.403653871	0.759641834	0.225086094
Deaths	State of Libya	Male	All ages	Urolithiasis	Percent	1990	1.94E-05	4.29E-05	9.04E-06
Deaths	State of Libya	Female	All ages	Urolithiasis	Percent	1990	2.48E-05	5.31E-05	1.18E-05
Deaths	State of Libya	Both	All ages	Urolithiasis	Percent	1990	2.17E-05	3.98E-05	1.25E-05
Deaths	State of Libya	Male	All ages	Urolithiasis	Rate	1990	0.009402556	0.021198757	0.004217809
Deaths	State of Libya	Female	All ages	Urolithiasis	Rate	1990	0.009766344	0.020899697	0.004551466
Deaths	State of Libya	Both	All ages	Urolithiasis	Rate	1990	0.009576569	0.018022278	0.005340101
Deaths	State of Libya	Male	Age-standardized	Urolithiasis	Rate	1990	0.020599632	0.047778702	0.008324232
Deaths	State of Libya	Female	Age-standardized	Urolithiasis	Rate	1990	0.019515733	0.043356897	0.008721157
Deaths	State of Libya	Both	Age-standardized	Urolithiasis	Rate	1990	0.019899508	0.037494593	0.010296824
Deaths	Palestine	Male	All ages	Urolithiasis	Number	1990	0.280678318	0.516419974	0.142699955
Deaths	Palestine	Female	All ages	Urolithiasis	Number	1990	0.070773011	0.122598435	0.026215494
Deaths	Palestine	Both	All ages	Urolithiasis	Number	1990	0.351451329	0.564763433	0.190369353
Deaths	Palestine	Male	All ages	Urolithiasis	Percent	1990	4.34E-05	7.73E-05	2.33E-05
Deaths	Palestine	Female	All ages	Urolithiasis	Percent	1990	1.29E-05	2.15E-05	4.95E-06
Deaths	Palestine	Both	All ages	Urolithiasis	Percent	1990	2.94E-05	4.76E-05	1.69E-05
Deaths	Palestine	Male	All ages	Urolithiasis	Rate	1990	0.027299606	0.050228539	0.013879421
Deaths	Palestine	Female	All ages	Urolithiasis	Rate	1990	0.006946858	0.012033879	0.002573231
Deaths	Palestine	Both	All ages	Urolithiasis	Rate	1990	0.017169782	0.027590918	0.009300293
Deaths	Palestine	Male	Age-standardized	Urolithiasis	Rate	1990	0.088553243	0.155198882	0.043206646
Deaths	Palestine	Female	Age-standardized	Urolithiasis	Rate	1990	0.015481813	0.027184349	0.005698998
Deaths	Palestine	Both	Age-standardized	Urolithiasis	Rate	1990	0.044708316	0.071124221	0.023750891
Deaths	North Africa and Middle East	Male	All ages	Urolithiasis	Number	1990	90.09801236	138.0643662	39.48773184
Deaths	North Africa and Middle East	Female	All ages	Urolithiasis	Number	1990	52.00570038	69.75174893	22.70216657
Deaths	North Africa and Middle East	Both	All ages	Urolithiasis	Number	1990	142.1037127	194.5322215	79.81736611
Deaths	North Africa and Middle East	Male	All ages	Urolithiasis	Percent	1990	6.63E-05	0.000100925	2.88E-05
Deaths	North Africa and Middle East	Female	All ages	Urolithiasis	Percent	1990	4.70E-05	6.29E-05	2.08E-05
Deaths	North Africa and Middle East	Both	All ages	Urolithiasis	Percent	1990	5.76E-05	7.89E-05	3.26E-05
Deaths	North Africa and Middle East	Male	All ages	Urolithiasis	Rate	1990	0.051859364	0.079468237	0.022728677
Deaths	North Africa and Middle East	Female	All ages	Urolithiasis	Rate	1990	0.031431634	0.042157137	0.013720923
Deaths	North Africa and Middle East	Both	All ages	Urolithiasis	Rate	1990	0.041894791	0.05735168	0.023531629
Deaths	North Africa and Middle East	Male	Age-standardized	Urolithiasis	Rate	1990	0.110928269	0.170977515	0.046349651
Deaths	North Africa and Middle East	Female	Age-standardized	Urolithiasis	Rate	1990	0.059413068	0.087975016	0.025723874
Deaths	North Africa and Middle East	Both	Age-standardized	Urolithiasis	Rate	1990	0.084494942	0.116013845	0.048051854
Deaths	People's Democratic Republic of Algeria	Male	All ages	Urolithiasis	Number	1990	1.181666232	2.392882577	0.49218911
Deaths	People's Democratic Republic of Algeria	Female	All ages	Urolithiasis	Number	1990	1.133500433	2.284337627	0.504068338
Deaths	People's Democratic Republic of Algeria	Both	All ages	Urolithiasis	Number	1990	2.315166665	3.876427759	1.270780696
Deaths	People's Democratic Republic of Algeria	Male	All ages	Urolithiasis	Percent	1990	1.60E-05	3.27E-05	6.79E-06
Deaths	People's Democratic Republic of Algeria	Female	All ages	Urolithiasis	Percent	1990	1.92E-05	3.82E-05	8.65E-06
Deaths	People's Democratic Republic of Algeria	Both	All ages	Urolithiasis	Percent	1990	1.74E-05	2.89E-05	9.63E-06
Deaths	People's Democratic Republic of Algeria	Male	All ages	Urolithiasis	Rate	1990	0.009229391	0.018689583	0.003844238
Deaths	People's Democratic Republic of Algeria	Female	All ages	Urolithiasis	Rate	1990	0.009079063	0.01829699	0.004037465
Deaths	People's Democratic Republic of Algeria	Both	All ages	Urolithiasis	Rate	1990	0.009155174	0.015329078	0.005025218
Deaths	People's Democratic Republic of Algeria	Male	Age-standardized	Urolithiasis	Rate	1990	0.022067868	0.044178317	0.00859717
Deaths	People's Democratic Republic of Algeria	Female	Age-standardized	Urolithiasis	Rate	1990	0.019840143	0.040043116	0.008314326
Deaths	People's Democratic Republic of Algeria	Both	Age-standardized	Urolithiasis	Rate	1990	0.021071513	0.036455713	0.011129734
Deaths	Syrian Arab Republic	Male	All ages	Urolithiasis	Number	1990	4.030332716	7.474062328	1.828427897
Deaths	Syrian Arab Republic	Female	All ages	Urolithiasis	Number	1990	1.167025826	1.849073124	0.569141758
Deaths	Syrian Arab Republic	Both	All ages	Urolithiasis	Number	1990	5.197358542	8.730167079	2.667523508
Deaths	Syrian Arab Republic	Male	All ages	Urolithiasis	Percent	1990	0.000104111	0.000194056	4.77E-05
Deaths	Syrian Arab Republic	Female	All ages	Urolithiasis	Percent	1990	3.86E-05	6.22E-05	1.99E-05
Deaths	Syrian Arab Republic	Both	All ages	Urolithiasis	Percent	1990	7.53E-05	0.000123316	4.05E-05
Deaths	Syrian Arab Republic	Male	All ages	Urolithiasis	Rate	1990	0.061993767	0.114964523	0.02812451
Deaths	Syrian Arab Republic	Female	All ages	Urolithiasis	Rate	1990	0.018773523	0.029745371	0.009155578
Deaths	Syrian Arab Republic	Both	All ages	Urolithiasis	Rate	1990	0.040867675	0.068646723	0.020975171
Deaths	Syrian Arab Republic	Male	Age-standardized	Urolithiasis	Rate	1990	0.140106827	0.268175317	0.059269315
Deaths	Syrian Arab Republic	Female	Age-standardized	Urolithiasis	Rate	1990	0.038940542	0.072741458	0.018459677
Deaths	Syrian Arab Republic	Both	Age-standardized	Urolithiasis	Rate	1990	0.092481053	0.158134415	0.045228934
Deaths	Republic of Tunisia	Male	All ages	Urolithiasis	Number	1990	0.418131069	0.823021663	0.181853064
Deaths	Republic of Tunisia	Female	All ages	Urolithiasis	Number	1990	0.289307219	0.5846693	0.141631347
Deaths	Republic of Tunisia	Both	All ages	Urolithiasis	Number	1990	0.707438288	1.322722947	0.398895304
Deaths	Republic of Tunisia	Male	All ages	Urolithiasis	Percent	1990	1.70E-05	3.26E-05	7.27E-06
Deaths	Republic of Tunisia	Female	All ages	Urolithiasis	Percent	1990	1.66E-05	3.35E-05	8.18E-06
Deaths	Republic of Tunisia	Both	All ages	Urolithiasis	Percent	1990	1.68E-05	3.11E-05	9.33E-06
Deaths	Republic of Tunisia	Male	All ages	Urolithiasis	Rate	1990	0.009880515	0.019448154	0.004297222
Deaths	Republic of Tunisia	Female	All ages	Urolithiasis	Rate	1990	0.007026132	0.014199313	0.003439667
Deaths	Republic of Tunisia	Both	All ages	Urolithiasis	Rate	1990	0.008472859	0.01584201	0.004777496
Deaths	Republic of Tunisia	Male	Age-standardized	Urolithiasis	Rate	1990	0.018829562	0.038610107	0.008642111
Deaths	Republic of Tunisia	Female	Age-standardized	Urolithiasis	Rate	1990	0.011873733	0.025110815	0.005649889
Deaths	Republic of Tunisia	Both	Age-standardized	Urolithiasis	Rate	1990	0.014976055	0.028615643	0.008349141
Deaths	Republic of Iraq	Male	All ages	Urolithiasis	Number	1990	4.732977491	8.07708065	2.281780637
Deaths	Republic of Iraq	Female	All ages	Urolithiasis	Number	1990	1.872501991	3.379406534	0.675035376
Deaths	Republic of Iraq	Both	All ages	Urolithiasis	Number	1990	6.605479482	10.50269681	3.417281161
Deaths	Republic of Iraq	Male	All ages	Urolithiasis	Percent	1990	6.88E-05	0.000116925	3.25E-05
Deaths	Republic of Iraq	Female	All ages	Urolithiasis	Percent	1990	3.72E-05	6.53E-05	1.42E-05
Deaths	Republic of Iraq	Both	All ages	Urolithiasis	Percent	1990	5.55E-05	8.48E-05	2.93E-05
Deaths	Republic of Iraq	Male	All ages	Urolithiasis	Rate	1990	0.049902675	0.085161599	0.024058208
Deaths	Republic of Iraq	Female	All ages	Urolithiasis	Rate	1990	0.020961694	0.037830713	0.007556673
Deaths	Republic of Iraq	Both	All ages	Urolithiasis	Rate	1990	0.035865454	0.057025987	0.018554647
Deaths	Republic of Iraq	Male	Age-standardized	Urolithiasis	Rate	1990	0.115973403	0.207140163	0.055494354
Deaths	Republic of Iraq	Female	Age-standardized	Urolithiasis	Rate	1990	0.041492087	0.078032001	0.013429175
Deaths	Republic of Iraq	Both	Age-standardized	Urolithiasis	Rate	1990	0.076902099	0.1239415	0.037152661
Deaths	Kingdom of Saudi Arabia	Male	All ages	Urolithiasis	Number	1990	0.028298916	0.103754734	0.008359384
Deaths	Kingdom of Saudi Arabia	Female	All ages	Urolithiasis	Number	1990	0.072260822	0.1712671	0.032608034
Deaths	Kingdom of Saudi Arabia	Both	All ages	Urolithiasis	Number	1990	0.100559737	0.242981798	0.046592933
Deaths	Kingdom of Saudi Arabia	Male	All ages	Urolithiasis	Percent	1990	5.67E-07	2.09E-06	1.75E-07
Deaths	Kingdom of Saudi Arabia	Female	All ages	Urolithiasis	Percent	1990	2.16E-06	5.10E-06	1.05E-06
Deaths	Kingdom of Saudi Arabia	Both	All ages	Urolithiasis	Percent	1990	1.20E-06	2.89E-06	6.15E-07
Deaths	Kingdom of Saudi Arabia	Male	All ages	Urolithiasis	Rate	1990	0.000319206	0.001170332	9.43E-05
Deaths	Kingdom of Saudi Arabia	Female	All ages	Urolithiasis	Rate	1990	0.001033625	0.002449819	0.000466428
Deaths	Kingdom of Saudi Arabia	Both	All ages	Urolithiasis	Rate	1990	0.000634189	0.001532387	0.000293843
Deaths	Kingdom of Saudi Arabia	Male	Age-standardized	Urolithiasis	Rate	1990	0.000831777	0.003128138	0.000238716
Deaths	Kingdom of Saudi Arabia	Female	Age-standardized	Urolithiasis	Rate	1990	0.002492534	0.006162408	0.001126565
Deaths	Kingdom of Saudi Arabia	Both	Age-standardized	Urolithiasis	Rate	1990	0.001545541	0.003603155	0.000721503
Deaths	Hashemite Kingdom of Jordan	Male	All ages	Urolithiasis	Number	1990	0.010171243	0.028102415	0.004732213
Deaths	Hashemite Kingdom of Jordan	Female	All ages	Urolithiasis	Number	1990	0.094702182	0.219984853	0.04981635
Deaths	Hashemite Kingdom of Jordan	Both	All ages	Urolithiasis	Number	1990	0.104873425	0.236461598	0.056044683
Deaths	Hashemite Kingdom of Jordan	Male	All ages	Urolithiasis	Percent	1990	1.38E-06	3.89E-06	6.52E-07
Deaths	Hashemite Kingdom of Jordan	Female	All ages	Urolithiasis	Percent	1990	1.38E-05	3.20E-05	7.38E-06
Deaths	Hashemite Kingdom of Jordan	Both	All ages	Urolithiasis	Percent	1990	7.35E-06	1.67E-05	3.99E-06
Deaths	Hashemite Kingdom of Jordan	Male	All ages	Urolithiasis	Rate	1990	0.000520397	0.00143782	0.000242117
Deaths	Hashemite Kingdom of Jordan	Female	All ages	Urolithiasis	Rate	1990	0.005316741	0.012350323	0.002796774
Deaths	Hashemite Kingdom of Jordan	Both	All ages	Urolithiasis	Rate	1990	0.002807313	0.006329742	0.001500237
Deaths	Hashemite Kingdom of Jordan	Male	Age-standardized	Urolithiasis	Rate	1990	0.001374654	0.004418987	0.000576167
Deaths	Hashemite Kingdom of Jordan	Female	Age-standardized	Urolithiasis	Rate	1990	0.014721497	0.034145079	0.007455878
Deaths	Hashemite Kingdom of Jordan	Both	Age-standardized	Urolithiasis	Rate	1990	0.00797703	0.018881994	0.004105813
Deaths	Kingdom of Bahrain	Male	All ages	Urolithiasis	Number	1990	0.031996216	0.1009974	0.014473394
Deaths	Kingdom of Bahrain	Female	All ages	Urolithiasis	Number	1990	0.01655137	0.066505641	0.006412401
Deaths	Kingdom of Bahrain	Both	All ages	Urolithiasis	Number	1990	0.048547586	0.154286331	0.024135043
Deaths	Kingdom of Bahrain	Male	All ages	Urolithiasis	Percent	1990	2.66E-05	8.38E-05	1.20E-05
Deaths	Kingdom of Bahrain	Female	All ages	Urolithiasis	Percent	1990	2.06E-05	8.30E-05	7.86E-06
Deaths	Kingdom of Bahrain	Both	All ages	Urolithiasis	Percent	1990	2.42E-05	7.83E-05	1.20E-05
Deaths	Kingdom of Bahrain	Male	All ages	Urolithiasis	Rate	1990	0.010907195	0.034429019	0.004933837
Deaths	Kingdom of Bahrain	Female	All ages	Urolithiasis	Rate	1990	0.007766495	0.031206826	0.003008928
Deaths	Kingdom of Bahrain	Both	All ages	Urolithiasis	Rate	1990	0.00958563	0.030463549	0.004765419
Deaths	Kingdom of Bahrain	Male	Age-standardized	Urolithiasis	Rate	1990	0.059025972	0.195814364	0.026921898
Deaths	Kingdom of Bahrain	Female	Age-standardized	Urolithiasis	Rate	1990	0.028845157	0.116069642	0.01038881
Deaths	Kingdom of Bahrain	Both	Age-standardized	Urolithiasis	Rate	1990	0.040885068	0.133705545	0.0192844
Deaths	Islamic Republic of Iran	Male	All ages	Urolithiasis	Number	1990	46.15850531	70.38786893	16.67317437
Deaths	Islamic Republic of Iran	Female	All ages	Urolithiasis	Number	1990	23.48858602	35.6918681	6.129434448
Deaths	Islamic Republic of Iran	Both	All ages	Urolithiasis	Number	1990	69.64709133	100.9648729	28.18252155
Deaths	Islamic Republic of Iran	Male	All ages	Urolithiasis	Percent	1990	0.0002467	0.000377279	8.96E-05
Deaths	Islamic Republic of Iran	Female	All ages	Urolithiasis	Percent	1990	0.000161275	0.000243999	4.29E-05
Deaths	Islamic Republic of Iran	Both	All ages	Urolithiasis	Percent	1990	0.000209342	0.000306205	8.58E-05
Deaths	Islamic Republic of Iran	Male	All ages	Urolithiasis	Rate	1990	0.15857798	0.241818187	0.057280848
Deaths	Islamic Republic of Iran	Female	All ages	Urolithiasis	Rate	1990	0.083910732	0.127505792	0.02189682
Deaths	Islamic Republic of Iran	Both	All ages	Urolithiasis	Rate	1990	0.121973644	0.176820787	0.049356331
Deaths	Islamic Republic of Iran	Male	Age-standardized	Urolithiasis	Rate	1990	0.378375352	0.579351524	0.121415759
Deaths	Islamic Republic of Iran	Female	Age-standardized	Urolithiasis	Rate	1990	0.18237731	0.28463587	0.04503107
Deaths	Islamic Republic of Iran	Both	Age-standardized	Urolithiasis	Rate	1990	0.277473517	0.408171682	0.105374457
Deaths	Republic of Yemen	Male	All ages	Urolithiasis	Number	1990	0.624450455	1.34024081	0.260745798
Deaths	Republic of Yemen	Female	All ages	Urolithiasis	Number	1990	0.524088158	1.07561191	0.182959753
Deaths	Republic of Yemen	Both	All ages	Urolithiasis	Number	1990	1.148538612	2.013613626	0.519327168
Deaths	Republic of Yemen	Male	All ages	Urolithiasis	Percent	1990	8.00E-06	1.73E-05	3.49E-06
Deaths	Republic of Yemen	Female	All ages	Urolithiasis	Percent	1990	7.60E-06	1.50E-05	2.67E-06
Deaths	Republic of Yemen	Both	All ages	Urolithiasis	Percent	1990	7.81E-06	1.38E-05	3.62E-06
Deaths	Republic of Yemen	Male	All ages	Urolithiasis	Rate	1990	0.008989248	0.019293375	0.003753554
Deaths	Republic of Yemen	Female	All ages	Urolithiasis	Rate	1990	0.007836452	0.016083136	0.002735714
Deaths	Republic of Yemen	Both	All ages	Urolithiasis	Rate	1990	0.008423791	0.014768559	0.00380893
Deaths	Republic of Yemen	Male	Age-standardized	Urolithiasis	Rate	1990	0.027306187	0.061466731	0.009672372
Deaths	Republic of Yemen	Female	Age-standardized	Urolithiasis	Rate	1990	0.014077284	0.032118997	0.006085305
Deaths	Republic of Yemen	Both	Age-standardized	Urolithiasis	Rate	1990	0.019164691	0.036780524	0.009605434
Deaths	State of Kuwait	Male	All ages	Urolithiasis	Number	1990	0.000497182	0.000605282	0.00041859
Deaths	State of Kuwait	Female	All ages	Urolithiasis	Number	1990	0.000461433	0.000536584	0.000374514
Deaths	State of Kuwait	Both	All ages	Urolithiasis	Number	1990	0.000958615	0.001090683	0.000819634
Deaths	State of Kuwait	Male	All ages	Urolithiasis	Percent	1990	1.41E-07	1.72E-07	1.21E-07
Deaths	State of Kuwait	Female	All ages	Urolithiasis	Percent	1990	2.77E-07	3.23E-07	2.26E-07
Deaths	State of Kuwait	Both	All ages	Urolithiasis	Percent	1990	1.85E-07	2.07E-07	1.57E-07
Deaths	State of Kuwait	Male	All ages	Urolithiasis	Rate	1990	5.06E-05	6.16E-05	4.26E-05
Deaths	State of Kuwait	Female	All ages	Urolithiasis	Rate	1990	6.27E-05	7.29E-05	5.09E-05
Deaths	State of Kuwait	Both	All ages	Urolithiasis	Rate	1990	5.58E-05	6.35E-05	4.77E-05
Deaths	State of Kuwait	Male	Age-standardized	Urolithiasis	Rate	1990	0.000136455	0.000167563	0.000114621
Deaths	State of Kuwait	Female	Age-standardized	Urolithiasis	Rate	1990	0.000198597	0.000238117	0.000151091
Deaths	State of Kuwait	Both	Age-standardized	Urolithiasis	Rate	1990	0.000159828	0.000182408	0.000131794
Deaths	United Arab Emirates	Male	All ages	Urolithiasis	Number	1990	7.00E-05	0.00018148	1.52E-05
Deaths	United Arab Emirates	Female	All ages	Urolithiasis	Number	1990	0.259201717	0.584247438	0.100156479
Deaths	United Arab Emirates	Both	All ages	Urolithiasis	Number	1990	0.259271762	0.58431003	0.100183203
Deaths	United Arab Emirates	Male	All ages	Urolithiasis	Percent	1990	1.95E-08	5.05E-08	4.14E-09
Deaths	United Arab Emirates	Female	All ages	Urolithiasis	Percent	1990	0.000141012	0.000318044	5.80E-05
Deaths	United Arab Emirates	Both	All ages	Urolithiasis	Percent	1990	4.77E-05	0.000110305	1.96E-05
Deaths	United Arab Emirates	Male	All ages	Urolithiasis	Rate	1990	5.79E-06	1.50E-05	1.25E-06
Deaths	United Arab Emirates	Female	All ages	Urolithiasis	Rate	1990	0.03922282	0.088409259	0.015155839
Deaths	United Arab Emirates	Both	All ages	Urolithiasis	Rate	1990	0.013858256	0.031231778	0.005354862
Deaths	United Arab Emirates	Male	Age-standardized	Urolithiasis	Rate	1990	2.31E-05	6.74E-05	4.75E-06
Deaths	United Arab Emirates	Female	Age-standardized	Urolithiasis	Rate	1990	0.190563198	0.44758346	0.071368213
Deaths	United Arab Emirates	Both	Age-standardized	Urolithiasis	Rate	1990	0.081291733	0.200637441	0.030038956
Deaths	Republic of Turkey	Male	All ages	Urolithiasis	Number	2021	30.97757801	50.03134731	17.00997359
Deaths	Republic of Turkey	Female	All ages	Urolithiasis	Number	2021	26.72209821	42.3549092	14.45094666
Deaths	Republic of Turkey	Both	All ages	Urolithiasis	Number	2021	57.69967621	86.90682594	35.2568861
Deaths	Republic of Turkey	Male	All ages	Urolithiasis	Percent	2021	8.37E-05	0.000132921	4.56E-05
Deaths	Republic of Turkey	Female	All ages	Urolithiasis	Percent	2021	9.38E-05	0.000143096	5.31E-05
Deaths	Republic of Turkey	Both	All ages	Urolithiasis	Percent	2021	8.81E-05	0.000129781	5.46E-05
Deaths	Republic of Turkey	Male	All ages	Urolithiasis	Rate	2021	0.073874626	0.119313623	0.040565
Deaths	Republic of Turkey	Female	All ages	Urolithiasis	Rate	2021	0.064113429	0.101620705	0.034671669
Deaths	Republic of Turkey	Both	All ages	Urolithiasis	Rate	2021	0.069008809	0.103940558	0.042167233
Deaths	Republic of Turkey	Male	Age-standardized	Urolithiasis	Rate	2021	0.080559515	0.131872958	0.043397271
Deaths	Republic of Turkey	Female	Age-standardized	Urolithiasis	Rate	2021	0.057097063	0.089726658	0.031262396
Deaths	Republic of Turkey	Both	Age-standardized	Urolithiasis	Rate	2021	0.067775726	0.102014005	0.041215289
Deaths	Republic of Sudan	Male	All ages	Urolithiasis	Number	2021	10.52719084	20.98484328	1.632412428
Deaths	Republic of Sudan	Female	All ages	Urolithiasis	Number	2021	7.753235465	15.59803626	1.476827819
Deaths	Republic of Sudan	Both	All ages	Urolithiasis	Number	2021	18.2804263	33.09963595	3.927103493
Deaths	Republic of Sudan	Male	All ages	Urolithiasis	Percent	2021	7.19E-05	0.000141043	1.08E-05
Deaths	Republic of Sudan	Female	All ages	Urolithiasis	Percent	2021	7.78E-05	0.00015146	1.54E-05
Deaths	Republic of Sudan	Both	All ages	Urolithiasis	Percent	2021	7.43E-05	0.000128462	1.63E-05
Deaths	Republic of Sudan	Male	All ages	Urolithiasis	Rate	2021	0.047726548	0.095137834	0.007400779
Deaths	Republic of Sudan	Female	All ages	Urolithiasis	Rate	2021	0.036294963	0.073018568	0.006913425
Deaths	Republic of Sudan	Both	All ages	Urolithiasis	Rate	2021	0.042102322	0.076232988	0.009044656
Deaths	Republic of Sudan	Male	Age-standardized	Urolithiasis	Rate	2021	0.104484414	0.207075007	0.01516935
Deaths	Republic of Sudan	Female	Age-standardized	Urolithiasis	Rate	2021	0.077318363	0.151477676	0.014384413
Deaths	Republic of Sudan	Both	Age-standardized	Urolithiasis	Rate	2021	0.092104719	0.170303911	0.01945136
Deaths	Islamic Republic of Afghanistan	Male	All ages	Urolithiasis	Number	2021	5.941377678	14.29994787	0.696982739
Deaths	Islamic Republic of Afghanistan	Female	All ages	Urolithiasis	Number	2021	13.00640274	27.30492883	2.198158692
Deaths	Islamic Republic of Afghanistan	Both	All ages	Urolithiasis	Number	2021	18.94778042	37.48478872	4.073297981
Deaths	Islamic Republic of Afghanistan	Male	All ages	Urolithiasis	Percent	2021	3.87E-05	9.30E-05	4.43E-06
Deaths	Islamic Republic of Afghanistan	Female	All ages	Urolithiasis	Percent	2021	0.000109224	0.000233011	1.88E-05
Deaths	Islamic Republic of Afghanistan	Both	All ages	Urolithiasis	Percent	2021	6.95E-05	0.000133067	1.57E-05
Deaths	Islamic Republic of Afghanistan	Male	All ages	Urolithiasis	Rate	2021	0.037234108	0.089616557	0.004367932
Deaths	Islamic Republic of Afghanistan	Female	All ages	Urolithiasis	Rate	2021	0.085201953	0.178868308	0.014399632
Deaths	Islamic Republic of Afghanistan	Both	All ages	Urolithiasis	Rate	2021	0.060686893	0.120058144	0.013046161
Deaths	Islamic Republic of Afghanistan	Male	Age-standardized	Urolithiasis	Rate	2021	0.126184421	0.330377542	0.012343485
Deaths	Islamic Republic of Afghanistan	Female	Age-standardized	Urolithiasis	Rate	2021	0.191036489	0.40086803	0.034523918
Deaths	Islamic Republic of Afghanistan	Both	Age-standardized	Urolithiasis	Rate	2021	0.160802471	0.333689713	0.031753511
Deaths	Arab Republic of Egypt	Male	All ages	Urolithiasis	Number	2021	40.50431214	59.24992675	19.60594428
Deaths	Arab Republic of Egypt	Female	All ages	Urolithiasis	Number	2021	30.7919344	47.46833239	13.06754547
Deaths	Arab Republic of Egypt	Both	All ages	Urolithiasis	Number	2021	71.29624654	98.33669927	37.89296154
Deaths	Arab Republic of Egypt	Male	All ages	Urolithiasis	Percent	2021	9.51E-05	0.000136188	4.69E-05
Deaths	Arab Republic of Egypt	Female	All ages	Urolithiasis	Percent	2021	0.000107684	0.000161075	4.83E-05
Deaths	Arab Republic of Egypt	Both	All ages	Urolithiasis	Percent	2021	0.000100162	0.000135652	5.56E-05
Deaths	Arab Republic of Egypt	Male	All ages	Urolithiasis	Rate	2021	0.074079995	0.108364617	0.035858114
Deaths	Arab Republic of Egypt	Female	All ages	Urolithiasis	Rate	2021	0.060434413	0.093164683	0.025647283
Deaths	Arab Republic of Egypt	Both	All ages	Urolithiasis	Rate	2021	0.067497842	0.093097678	0.035874163
Deaths	Arab Republic of Egypt	Male	Age-standardized	Urolithiasis	Rate	2021	0.146672131	0.214493274	0.06907055
Deaths	Arab Republic of Egypt	Female	Age-standardized	Urolithiasis	Rate	2021	0.185652233	0.282095424	0.083339841
Deaths	Arab Republic of Egypt	Both	Age-standardized	Urolithiasis	Rate	2021	0.154497518	0.217301792	0.083210203
Deaths	Lebanese Republic	Male	All ages	Urolithiasis	Number	2021	4.020111631	6.426168015	1.994001006
Deaths	Lebanese Republic	Female	All ages	Urolithiasis	Number	2021	1.145192199	1.823629239	0.514107476
Deaths	Lebanese Republic	Both	All ages	Urolithiasis	Number	2021	5.165303829	7.623717427	2.848305707
Deaths	Lebanese Republic	Male	All ages	Urolithiasis	Percent	2021	0.000139114	0.000223919	6.81E-05
Deaths	Lebanese Republic	Female	All ages	Urolithiasis	Percent	2021	5.51E-05	8.52E-05	2.57E-05
Deaths	Lebanese Republic	Both	All ages	Urolithiasis	Percent	2021	0.000103942	0.000149231	5.77E-05
Deaths	Lebanese Republic	Male	All ages	Urolithiasis	Rate	2021	0.145240074	0.232166966	0.072040003
Deaths	Lebanese Republic	Female	All ages	Urolithiasis	Rate	2021	0.041305142	0.065775217	0.018542986
Deaths	Lebanese Republic	Both	All ages	Urolithiasis	Rate	2021	0.093229375	0.137601666	0.051409514
Deaths	Lebanese Republic	Male	Age-standardized	Urolithiasis	Rate	2021	0.1356464	0.214454049	0.068322897
Deaths	Lebanese Republic	Female	Age-standardized	Urolithiasis	Rate	2021	0.032890221	0.05204125	0.015185237
Deaths	Lebanese Republic	Both	Age-standardized	Urolithiasis	Rate	2021	0.079913036	0.118196832	0.045463744
Deaths	Sultanate of Oman	Male	All ages	Urolithiasis	Number	2021	0.409102911	0.723042365	0.075657409
Deaths	Sultanate of Oman	Female	All ages	Urolithiasis	Number	2021	0.18389434	0.307627948	0.06385814
Deaths	Sultanate of Oman	Both	All ages	Urolithiasis	Number	2021	0.592997251	0.975151857	0.172157386
Deaths	Sultanate of Oman	Male	All ages	Urolithiasis	Percent	2021	3.50E-05	6.10E-05	6.41E-06
Deaths	Sultanate of Oman	Female	All ages	Urolithiasis	Percent	2021	3.43E-05	5.69E-05	1.24E-05
Deaths	Sultanate of Oman	Both	All ages	Urolithiasis	Percent	2021	3.48E-05	5.53E-05	1.05E-05
Deaths	Sultanate of Oman	Male	All ages	Urolithiasis	Rate	2021	0.014123628	0.024961888	0.002611952
Deaths	Sultanate of Oman	Female	All ages	Urolithiasis	Rate	2021	0.01017579	0.017022586	0.003533589
Deaths	Sultanate of Oman	Both	All ages	Urolithiasis	Rate	2021	0.012606876	0.020731325	0.003659995
Deaths	Sultanate of Oman	Male	Age-standardized	Urolithiasis	Rate	2021	0.052295686	0.118367137	0.008462559
Deaths	Sultanate of Oman	Female	Age-standardized	Urolithiasis	Rate	2021	0.026347469	0.045993488	0.008322078
Deaths	Sultanate of Oman	Both	Age-standardized	Urolithiasis	Rate	2021	0.037272913	0.064234343	0.010913067
Deaths	State of Qatar	Male	All ages	Urolithiasis	Number	2021	0.23756534	0.585516955	0.056168946
Deaths	State of Qatar	Female	All ages	Urolithiasis	Number	2021	0.087379657	0.22178267	0.024923542
Deaths	State of Qatar	Both	All ages	Urolithiasis	Number	2021	0.324944997	0.737659457	0.105335871
Deaths	State of Qatar	Male	All ages	Urolithiasis	Percent	2021	6.19E-05	0.000146962	1.50E-05
Deaths	State of Qatar	Female	All ages	Urolithiasis	Percent	2021	7.20E-05	0.000175729	2.05E-05
Deaths	State of Qatar	Both	All ages	Urolithiasis	Percent	2021	6.43E-05	0.000143978	2.13E-05
Deaths	State of Qatar	Male	All ages	Urolithiasis	Rate	2021	0.01131386	0.02788478	0.002675001
Deaths	State of Qatar	Female	All ages	Urolithiasis	Rate	2021	0.00996019	0.025280455	0.002840973
Deaths	State of Qatar	Both	All ages	Urolithiasis	Rate	2021	0.010914957	0.024778105	0.00353825
Deaths	State of Qatar	Male	Age-standardized	Urolithiasis	Rate	2021	0.082324413	0.193973209	0.020026828
Deaths	State of Qatar	Female	Age-standardized	Urolithiasis	Rate	2021	0.051628601	0.142530019	0.014614407
Deaths	State of Qatar	Both	Age-standardized	Urolithiasis	Rate	2021	0.063948707	0.149044936	0.021984699
Deaths	Republic of Tunisia	Male	All ages	Urolithiasis	Number	2021	3.803741181	7.0873485	0.539482332
Deaths	Republic of Tunisia	Female	All ages	Urolithiasis	Number	2021	2.841952105	6.025782817	0.499234189
Deaths	Republic of Tunisia	Both	All ages	Urolithiasis	Number	2021	6.645693286	12.14885258	1.228857934
Deaths	Republic of Tunisia	Male	All ages	Urolithiasis	Percent	2021	6.15E-05	0.000112686	8.94E-06
Deaths	Republic of Tunisia	Female	All ages	Urolithiasis	Percent	2021	6.75E-05	0.000136041	1.25E-05
Deaths	Republic of Tunisia	Both	All ages	Urolithiasis	Percent	2021	6.40E-05	0.000109239	1.23E-05
Deaths	Republic of Tunisia	Male	All ages	Urolithiasis	Rate	2021	0.06452289	0.120222744	0.009151243
Deaths	Republic of Tunisia	Female	All ages	Urolithiasis	Rate	2021	0.047784807	0.101317988	0.008394163
Deaths	Republic of Tunisia	Both	All ages	Urolithiasis	Rate	2021	0.056116948	0.102586216	0.010376608
Deaths	Republic of Tunisia	Male	Age-standardized	Urolithiasis	Rate	2021	0.069941197	0.131972231	0.009660373
Deaths	Republic of Tunisia	Female	Age-standardized	Urolithiasis	Rate	2021	0.043078965	0.091506502	0.007601338
Deaths	Republic of Tunisia	Both	Age-standardized	Urolithiasis	Rate	2021	0.054339241	0.099735634	0.010001844
Deaths	Syrian Arab Republic	Male	All ages	Urolithiasis	Number	2021	7.043168231	12.01358807	3.202744709
Deaths	Syrian Arab Republic	Female	All ages	Urolithiasis	Number	2021	1.729390488	2.958371023	0.903517642
Deaths	Syrian Arab Republic	Both	All ages	Urolithiasis	Number	2021	8.772558719	14.38046898	4.791301678
Deaths	Syrian Arab Republic	Male	All ages	Urolithiasis	Percent	2021	0.000111506	0.00018794	5.51E-05
Deaths	Syrian Arab Republic	Female	All ages	Urolithiasis	Percent	2021	4.17E-05	6.59E-05	2.31E-05
Deaths	Syrian Arab Republic	Both	All ages	Urolithiasis	Percent	2021	8.39E-05	0.000128302	4.78E-05
Deaths	Syrian Arab Republic	Male	All ages	Urolithiasis	Rate	2021	0.104433027	0.178132245	0.047488902
Deaths	Syrian Arab Republic	Female	All ages	Urolithiasis	Rate	2021	0.023735019	0.040602162	0.012400328
Deaths	Syrian Arab Republic	Both	All ages	Urolithiasis	Rate	2021	0.062525203	0.10249481	0.034149342
Deaths	Syrian Arab Republic	Male	Age-standardized	Urolithiasis	Rate	2021	0.118758793	0.202530496	0.055286958
Deaths	Syrian Arab Republic	Female	Age-standardized	Urolithiasis	Rate	2021	0.038592783	0.065188996	0.01926448
Deaths	Syrian Arab Republic	Both	Age-standardized	Urolithiasis	Rate	2021	0.0831994	0.135384781	0.046593748
Deaths	North Africa and Middle East	Male	All ages	Urolithiasis	Number	2021	219.8671214	295.6293486	94.75123202
Deaths	North Africa and Middle East	Female	All ages	Urolithiasis	Number	2021	174.3255602	238.026134	62.46244364
Deaths	North Africa and Middle East	Both	All ages	Urolithiasis	Number	2021	394.1926816	509.5122714	182.4455978
Deaths	North Africa and Middle East	Male	All ages	Urolithiasis	Percent	2021	9.20E-05	0.000121242	3.95E-05
Deaths	North Africa and Middle East	Female	All ages	Urolithiasis	Percent	2021	0.000104859	0.000141448	3.78E-05
Deaths	North Africa and Middle East	Both	All ages	Urolithiasis	Percent	2021	9.73E-05	0.000122364	4.50E-05
Deaths	North Africa and Middle East	Male	All ages	Urolithiasis	Rate	2021	0.067992466	0.091421438	0.029301197
Deaths	North Africa and Middle East	Female	All ages	Urolithiasis	Rate	2021	0.058180231	0.079439959	0.020846509
Deaths	North Africa and Middle East	Both	All ages	Urolithiasis	Rate	2021	0.063273297	0.081783663	0.029285005
Deaths	North Africa and Middle East	Male	Age-standardized	Urolithiasis	Rate	2021	0.112300789	0.15095683	0.047609309
Deaths	North Africa and Middle East	Female	Age-standardized	Urolithiasis	Rate	2021	0.086856637	0.118161133	0.031857433
Deaths	North Africa and Middle East	Both	Age-standardized	Urolithiasis	Rate	2021	0.099488652	0.127729202	0.0455397
Deaths	United Arab Emirates	Male	All ages	Urolithiasis	Number	2021	0.000299877	0.000502665	9.79E-05
Deaths	United Arab Emirates	Female	All ages	Urolithiasis	Number	2021	1.350918657	2.310533809	0.759992576
Deaths	United Arab Emirates	Both	All ages	Urolithiasis	Number	2021	1.351218534	2.310822964	0.760262818
Deaths	United Arab Emirates	Male	All ages	Urolithiasis	Percent	2021	2.07E-08	3.52E-08	6.54E-09
Deaths	United Arab Emirates	Female	All ages	Urolithiasis	Percent	2021	0.000243314	0.000419664	0.000138772
Deaths	United Arab Emirates	Both	All ages	Urolithiasis	Percent	2021	6.75E-05	0.000117216	3.83E-05
Deaths	United Arab Emirates	Male	All ages	Urolithiasis	Rate	2021	4.32E-06	7.24E-06	1.41E-06
Deaths	United Arab Emirates	Female	All ages	Urolithiasis	Rate	2021	0.050304865	0.086038557	0.028300241
Deaths	United Arab Emirates	Both	All ages	Urolithiasis	Rate	2021	0.014029669	0.023993218	0.00789379
Deaths	United Arab Emirates	Male	Age-standardized	Urolithiasis	Rate	2021	1.33E-05	2.41E-05	4.40E-06
Deaths	United Arab Emirates	Female	Age-standardized	Urolithiasis	Rate	2021	0.570572801	0.966647885	0.29045291
Deaths	United Arab Emirates	Both	Age-standardized	Urolithiasis	Rate	2021	0.101264329	0.181218073	0.052025859
Deaths	People's Democratic Republic of Algeria	Male	All ages	Urolithiasis	Number	2021	10.37273485	21.37748743	1.370216124
Deaths	People's Democratic Republic of Algeria	Female	All ages	Urolithiasis	Number	2021	11.67265494	21.75407832	2.351967242
Deaths	People's Democratic Republic of Algeria	Both	All ages	Urolithiasis	Number	2021	22.04538979	39.69405371	4.369564319
Deaths	People's Democratic Republic of Algeria	Male	All ages	Urolithiasis	Percent	2021	6.65E-05	0.000134988	8.77E-06
Deaths	People's Democratic Republic of Algeria	Female	All ages	Urolithiasis	Percent	2021	9.95E-05	0.000183151	2.01E-05
Deaths	People's Democratic Republic of Algeria	Both	All ages	Urolithiasis	Percent	2021	8.07E-05	0.000143422	1.63E-05
Deaths	People's Democratic Republic of Algeria	Male	All ages	Urolithiasis	Rate	2021	0.046225739	0.095268043	0.006106321
Deaths	People's Democratic Republic of Algeria	Female	All ages	Urolithiasis	Rate	2021	0.053646056	0.099979012	0.010809346
Deaths	People's Democratic Republic of Algeria	Both	All ages	Urolithiasis	Rate	2021	0.04987876	0.089809715	0.00988635
Deaths	People's Democratic Republic of Algeria	Male	Age-standardized	Urolithiasis	Rate	2021	0.072202094	0.146128167	0.009280803
Deaths	People's Democratic Republic of Algeria	Female	Age-standardized	Urolithiasis	Rate	2021	0.081144756	0.151365219	0.017648073
Deaths	People's Democratic Republic of Algeria	Both	Age-standardized	Urolithiasis	Rate	2021	0.078441777	0.140282828	0.0157983
Deaths	Kingdom of Bahrain	Male	All ages	Urolithiasis	Number	2021	0.435873129	0.922855984	0.097699212
Deaths	Kingdom of Bahrain	Female	All ages	Urolithiasis	Number	2021	0.298762328	0.646643363	0.048147847
Deaths	Kingdom of Bahrain	Both	All ages	Urolithiasis	Number	2021	0.734635457	1.470474319	0.204841388
Deaths	Kingdom of Bahrain	Male	All ages	Urolithiasis	Percent	2021	0.000106784	0.00022908	2.39E-05
Deaths	Kingdom of Bahrain	Female	All ages	Urolithiasis	Percent	2021	0.000135623	0.000293938	2.23E-05
Deaths	Kingdom of Bahrain	Both	All ages	Urolithiasis	Percent	2021	0.000116896	0.000236882	3.15E-05
Deaths	Kingdom of Bahrain	Male	All ages	Urolithiasis	Rate	2021	0.045263873	0.09583531	0.010145716
Deaths	Kingdom of Bahrain	Female	All ages	Urolithiasis	Rate	2021	0.052725586	0.114119644	0.008497134
Deaths	Kingdom of Bahrain	Both	All ages	Urolithiasis	Rate	2021	0.048028052	0.096134778	0.013391857
Deaths	Kingdom of Bahrain	Male	Age-standardized	Urolithiasis	Rate	2021	0.191636948	0.484756885	0.044152583
Deaths	Kingdom of Bahrain	Female	Age-standardized	Urolithiasis	Rate	2021	0.134273828	0.339291948	0.022434449
Deaths	Kingdom of Bahrain	Both	Age-standardized	Urolithiasis	Rate	2021	0.157808432	0.386548373	0.041364514
Deaths	Republic of Yemen	Male	All ages	Urolithiasis	Number	2021	6.370040803	17.20206175	0.707054333
Deaths	Republic of Yemen	Female	All ages	Urolithiasis	Number	2021	4.114080012	9.528445299	0.667594818
Deaths	Republic of Yemen	Both	All ages	Urolithiasis	Number	2021	10.48412082	23.82353751	1.617057478
Deaths	Republic of Yemen	Male	All ages	Urolithiasis	Percent	2021	4.94E-05	0.000130313	5.32E-06
Deaths	Republic of Yemen	Female	All ages	Urolithiasis	Percent	2021	4.64E-05	0.000105222	7.51E-06
Deaths	Republic of Yemen	Both	All ages	Urolithiasis	Percent	2021	4.82E-05	0.000107209	8.00E-06
Deaths	Republic of Yemen	Male	All ages	Urolithiasis	Rate	2021	0.037509872	0.101294035	0.004163477
Deaths	Republic of Yemen	Female	All ages	Urolithiasis	Rate	2021	0.024692627	0.057189541	0.004006891
Deaths	Republic of Yemen	Both	All ages	Urolithiasis	Rate	2021	0.031162422	0.070811767	0.004806452
Deaths	Republic of Yemen	Male	Age-standardized	Urolithiasis	Rate	2021	0.102659347	0.279533768	0.01025477
Deaths	Republic of Yemen	Female	Age-standardized	Urolithiasis	Rate	2021	0.055104277	0.132672077	0.008957525
Deaths	Republic of Yemen	Both	Age-standardized	Urolithiasis	Rate	2021	0.077498312	0.18096776	0.011581416
Deaths	Republic of Iraq	Male	All ages	Urolithiasis	Number	2021	11.51361789	18.15252333	5.315303081
Deaths	Republic of Iraq	Female	All ages	Urolithiasis	Number	2021	5.394358651	9.344553418	1.691766043
Deaths	Republic of Iraq	Both	All ages	Urolithiasis	Number	2021	16.90797654	24.41456597	7.561657126
Deaths	Republic of Iraq	Male	All ages	Urolithiasis	Percent	2021	8.21E-05	0.000129503	3.86E-05
Deaths	Republic of Iraq	Female	All ages	Urolithiasis	Percent	2021	5.80E-05	9.43E-05	1.93E-05
Deaths	Republic of Iraq	Both	All ages	Urolithiasis	Percent	2021	7.25E-05	0.000101947	3.42E-05
Deaths	Republic of Iraq	Male	All ages	Urolithiasis	Rate	2021	0.053901052	0.084981116	0.024883614
Deaths	Republic of Iraq	Female	All ages	Urolithiasis	Rate	2021	0.027156897	0.04704342	0.008516882
Deaths	Republic of Iraq	Both	All ages	Urolithiasis	Rate	2021	0.041014554	0.059223677	0.018342703
Deaths	Republic of Iraq	Male	Age-standardized	Urolithiasis	Rate	2021	0.123042188	0.198781514	0.053606039
Deaths	Republic of Iraq	Female	Age-standardized	Urolithiasis	Rate	2021	0.050323558	0.087790841	0.014568885
Deaths	Republic of Iraq	Both	Age-standardized	Urolithiasis	Rate	2021	0.08295541	0.123498363	0.035975333
Deaths	Islamic Republic of Iran	Male	All ages	Urolithiasis	Number	2021	70.47063495	110.4841438	36.46552608
Deaths	Islamic Republic of Iran	Female	All ages	Urolithiasis	Number	2021	44.33151955	64.87712731	14.92388847
Deaths	Islamic Republic of Iran	Both	All ages	Urolithiasis	Number	2021	114.8021545	144.6345467	59.28409288
Deaths	Islamic Republic of Iran	Male	All ages	Urolithiasis	Percent	2021	0.000204845	0.00032209	0.000105325
Deaths	Islamic Republic of Iran	Female	All ages	Urolithiasis	Percent	2021	0.000196703	0.000288077	6.59E-05
Deaths	Islamic Republic of Iran	Both	All ages	Urolithiasis	Percent	2021	0.000201628	0.000254702	0.000104527
Deaths	Islamic Republic of Iran	Male	All ages	Urolithiasis	Rate	2021	0.162409683	0.254626551	0.084040033
Deaths	Islamic Republic of Iran	Female	All ages	Urolithiasis	Rate	2021	0.105638721	0.15459738	0.035562519
Deaths	Islamic Republic of Iran	Both	All ages	Urolithiasis	Rate	2021	0.13449824	0.16944884	0.069455196
Deaths	Islamic Republic of Iran	Male	Age-standardized	Urolithiasis	Rate	2021	0.196671589	0.312236023	0.096574306
Deaths	Islamic Republic of Iran	Female	Age-standardized	Urolithiasis	Rate	2021	0.127159404	0.186607104	0.042380178
Deaths	Islamic Republic of Iran	Both	Age-standardized	Urolithiasis	Rate	2021	0.162949623	0.206206403	0.079394167
Deaths	Hashemite Kingdom of Jordan	Male	All ages	Urolithiasis	Number	2021	0.148089866	0.248524101	0.040449188
Deaths	Hashemite Kingdom of Jordan	Female	All ages	Urolithiasis	Number	2021	0.814160512	1.309310262	0.253220121
Deaths	Hashemite Kingdom of Jordan	Both	All ages	Urolithiasis	Number	2021	0.962250378	1.506056905	0.33623235
Deaths	Hashemite Kingdom of Jordan	Male	All ages	Urolithiasis	Percent	2021	5.35E-06	8.77E-06	1.53E-06
Deaths	Hashemite Kingdom of Jordan	Female	All ages	Urolithiasis	Percent	2021	4.56E-05	7.34E-05	1.42E-05
Deaths	Hashemite Kingdom of Jordan	Both	All ages	Urolithiasis	Percent	2021	2.11E-05	3.33E-05	7.00E-06
Deaths	Hashemite Kingdom of Jordan	Male	All ages	Urolithiasis	Rate	2021	0.002244068	0.00376599	0.000612943
Deaths	Hashemite Kingdom of Jordan	Female	All ages	Urolithiasis	Rate	2021	0.014220139	0.022868432	0.004422746
Deaths	Hashemite Kingdom of Jordan	Both	All ages	Urolithiasis	Rate	2021	0.007807574	0.01221995	0.002728145
Deaths	Hashemite Kingdom of Jordan	Male	Age-standardized	Urolithiasis	Rate	2021	0.004261421	0.00722509	0.001180242
Deaths	Hashemite Kingdom of Jordan	Female	Age-standardized	Urolithiasis	Rate	2021	0.029428117	0.047435576	0.009000099
Deaths	Hashemite Kingdom of Jordan	Both	Age-standardized	Urolithiasis	Rate	2021	0.016144535	0.025488841	0.005417281
Deaths	State of Kuwait	Male	All ages	Urolithiasis	Number	2021	0.643998836	0.923674316	0.448079331
Deaths	State of Kuwait	Female	All ages	Urolithiasis	Number	2021	0.234352162	0.293809057	0.182736519
Deaths	State of Kuwait	Both	All ages	Urolithiasis	Number	2021	0.878350997	1.201560861	0.638229184
Deaths	State of Kuwait	Male	All ages	Urolithiasis	Percent	2021	7.38E-05	9.96E-05	5.19E-05
Deaths	State of Kuwait	Female	All ages	Urolithiasis	Percent	2021	7.03E-05	8.78E-05	5.53E-05
Deaths	State of Kuwait	Both	All ages	Urolithiasis	Percent	2021	7.28E-05	9.42E-05	5.39E-05
Deaths	State of Kuwait	Male	All ages	Urolithiasis	Rate	2021	0.026215705	0.037600648	0.018240274
Deaths	State of Kuwait	Female	All ages	Urolithiasis	Rate	2021	0.010683725	0.013394266	0.008330654
Deaths	State of Kuwait	Both	All ages	Urolithiasis	Rate	2021	0.018888936	0.025839564	0.013725117
Deaths	State of Kuwait	Male	Age-standardized	Urolithiasis	Rate	2021	0.043117526	0.063141148	0.029709303
Deaths	State of Kuwait	Female	Age-standardized	Urolithiasis	Rate	2021	0.022701552	0.029863699	0.015747309
Deaths	State of Kuwait	Both	Age-standardized	Urolithiasis	Rate	2021	0.034177372	0.047786901	0.0245938
Deaths	State of Libya	Male	All ages	Urolithiasis	Number	2021	2.423196337	4.580937928	0.354614597
Deaths	State of Libya	Female	All ages	Urolithiasis	Number	2021	3.650677654	6.870204824	0.828105029
Deaths	State of Libya	Both	All ages	Urolithiasis	Number	2021	6.073873992	10.1472339	1.306340373
Deaths	State of Libya	Male	All ages	Urolithiasis	Percent	2021	8.84E-05	0.000168245	1.31E-05
Deaths	State of Libya	Female	All ages	Urolithiasis	Percent	2021	0.000191824	0.000351135	4.33E-05
Deaths	State of Libya	Both	All ages	Urolithiasis	Percent	2021	0.000130822	0.0002114	2.99E-05
Deaths	State of Libya	Male	All ages	Urolithiasis	Rate	2021	0.06855674	0.12960327	0.010032708
Deaths	State of Libya	Female	All ages	Urolithiasis	Rate	2021	0.10943337	0.205942496	0.024823425
Deaths	State of Libya	Both	All ages	Urolithiasis	Rate	2021	0.088404258	0.147691356	0.019013574
Deaths	State of Libya	Male	Age-standardized	Urolithiasis	Rate	2021	0.101138056	0.18960481	0.013919364
Deaths	State of Libya	Female	Age-standardized	Urolithiasis	Rate	2021	0.141359324	0.269823582	0.031477019
Deaths	State of Libya	Both	Age-standardized	Urolithiasis	Rate	2021	0.120803003	0.201764808	0.025953274
Deaths	Palestine	Male	All ages	Urolithiasis	Number	2021	0.511567038	1.013647552	0.2712486
Deaths	Palestine	Female	All ages	Urolithiasis	Number	2021	0.137908312	0.236219949	0.053745656
Deaths	Palestine	Both	All ages	Urolithiasis	Number	2021	0.649475351	1.221209192	0.366183989
Deaths	Palestine	Male	All ages	Urolithiasis	Percent	2021	4.63E-05	8.98E-05	2.49E-05
Deaths	Palestine	Female	All ages	Urolithiasis	Percent	2021	1.64E-05	2.77E-05	6.71E-06
Deaths	Palestine	Both	All ages	Urolithiasis	Percent	2021	3.33E-05	6.00E-05	1.86E-05
Deaths	Palestine	Male	All ages	Urolithiasis	Rate	2021	0.019546656	0.038730837	0.010364239
Deaths	Palestine	Female	All ages	Urolithiasis	Rate	2021	0.005475965	0.009379654	0.002134094
Deaths	Palestine	Both	All ages	Urolithiasis	Rate	2021	0.012646562	0.023779344	0.007130322
Deaths	Palestine	Male	Age-standardized	Urolithiasis	Rate	2021	0.063486704	0.11738213	0.032346695
Deaths	Palestine	Female	Age-standardized	Urolithiasis	Rate	2021	0.012588893	0.022173781	0.004865476
Deaths	Palestine	Both	Age-standardized	Urolithiasis	Rate	2021	0.031828531	0.05840534	0.017626544
Deaths	Kingdom of Morocco	Male	All ages	Urolithiasis	Number	2021	12.82257867	25.01428958	1.595213845
Deaths	Kingdom of Morocco	Female	All ages	Urolithiasis	Number	2021	16.81924839	32.83857376	3.16143515
Deaths	Kingdom of Morocco	Both	All ages	Urolithiasis	Number	2021	29.64182706	51.98085096	5.763263008
Deaths	Kingdom of Morocco	Male	All ages	Urolithiasis	Percent	2021	8.17E-05	0.000157938	1.01E-05
Deaths	Kingdom of Morocco	Female	All ages	Urolithiasis	Percent	2021	0.000129613	0.00024344	2.57E-05
Deaths	Kingdom of Morocco	Both	All ages	Urolithiasis	Percent	2021	0.000103407	0.000176177	2.16E-05
Deaths	Kingdom of Morocco	Male	All ages	Urolithiasis	Rate	2021	0.068485816	0.133602146	0.00852009
Deaths	Kingdom of Morocco	Female	All ages	Urolithiasis	Rate	2021	0.091143245	0.177951719	0.017131768
Deaths	Kingdom of Morocco	Both	All ages	Urolithiasis	Rate	2021	0.079732459	0.139821377	0.015502389
Deaths	Kingdom of Morocco	Male	Age-standardized	Urolithiasis	Rate	2021	0.088392158	0.170457203	0.010788595
Deaths	Kingdom of Morocco	Female	Age-standardized	Urolithiasis	Rate	2021	0.098885072	0.191233117	0.018371305
Deaths	Kingdom of Morocco	Both	Age-standardized	Urolithiasis	Rate	2021	0.092999624	0.161423652	0.018058958
Deaths	Kingdom of Saudi Arabia	Male	All ages	Urolithiasis	Number	2021	0.485270061	0.973610308	0.088557762
Deaths	Kingdom of Saudi Arabia	Female	All ages	Urolithiasis	Number	2021	1.082845203	1.909550233	0.337441977
Deaths	Kingdom of Saudi Arabia	Both	All ages	Urolithiasis	Number	2021	1.568115264	2.626016824	0.499982509
Deaths	Kingdom of Saudi Arabia	Male	All ages	Urolithiasis	Percent	2021	4.63E-06	8.88E-06	8.61E-07
Deaths	Kingdom of Saudi Arabia	Female	All ages	Urolithiasis	Percent	2021	2.13E-05	3.60E-05	6.71E-06
Deaths	Kingdom of Saudi Arabia	Both	All ages	Urolithiasis	Percent	2021	1.01E-05	1.64E-05	3.27E-06
Deaths	Kingdom of Saudi Arabia	Male	All ages	Urolithiasis	Rate	2021	0.002202832	0.0044196	0.000401999
Deaths	Kingdom of Saudi Arabia	Female	All ages	Urolithiasis	Rate	2021	0.006908185	0.012182283	0.002152765
Deaths	Kingdom of Saudi Arabia	Both	All ages	Urolithiasis	Rate	2021	0.004158995	0.006964788	0.001326066
Deaths	Kingdom of Saudi Arabia	Male	Age-standardized	Urolithiasis	Rate	2021	0.004195664	0.008321426	0.000752893
Deaths	Kingdom of Saudi Arabia	Female	Age-standardized	Urolithiasis	Rate	2021	0.013612089	0.025051448	0.003389234
Deaths	Kingdom of Saudi Arabia	Both	Age-standardized	Urolithiasis	Rate	2021	0.008054345	0.013892903	0.002219626
DALYs (Disability-Adjusted Life Years)	State of Libya	Male	All ages	Urolithiasis	Number	1990	59.23804612	84.68074437	37.92717747
DALYs (Disability-Adjusted Life Years)	State of Libya	Female	All ages	Urolithiasis	Number	1990	23.5013054	34.20979457	16.75080917
DALYs (Disability-Adjusted Life Years)	State of Libya	Both	All ages	Urolithiasis	Number	1990	82.73935152	114.7643742	56.52622473
DALYs (Disability-Adjusted Life Years)	State of Libya	Male	All ages	Urolithiasis	Percent	1990	8.59E-05	0.000120481	5.63E-05
DALYs (Disability-Adjusted Life Years)	State of Libya	Female	All ages	Urolithiasis	Percent	1990	4.08E-05	5.87E-05	3.00E-05
DALYs (Disability-Adjusted Life Years)	State of Libya	Both	All ages	Urolithiasis	Percent	1990	6.54E-05	8.94E-05	4.56E-05
DALYs (Disability-Adjusted Life Years)	State of Libya	Male	All ages	Urolithiasis	Rate	1990	2.694082125	3.851188462	1.724886919
DALYs (Disability-Adjusted Life Years)	State of Libya	Female	All ages	Urolithiasis	Rate	1990	1.165626871	1.696750676	0.830813138
DALYs (Disability-Adjusted Life Years)	State of Libya	Both	All ages	Urolithiasis	Rate	1990	1.962966654	2.722750849	1.341067971
DALYs (Disability-Adjusted Life Years)	State of Libya	Male	Age-standardized	Urolithiasis	Rate	1990	3.736536562	5.373923793	2.420573699
DALYs (Disability-Adjusted Life Years)	State of Libya	Female	Age-standardized	Urolithiasis	Rate	1990	1.760091524	2.591664177	1.236223351
DALYs (Disability-Adjusted Life Years)	State of Libya	Both	Age-standardized	Urolithiasis	Rate	1990	2.859328901	4.033465249	1.964482827
DALYs (Disability-Adjusted Life Years)	Lebanese Republic	Male	All ages	Urolithiasis	Number	1990	89.26051796	134.0689796	54.54733712
DALYs (Disability-Adjusted Life Years)	Lebanese Republic	Female	All ages	Urolithiasis	Number	1990	34.58218453	50.18124741	22.92098774
DALYs (Disability-Adjusted Life Years)	Lebanese Republic	Both	All ages	Urolithiasis	Number	1990	123.8427025	173.4057917	82.63049501
DALYs (Disability-Adjusted Life Years)	Lebanese Republic	Male	All ages	Urolithiasis	Percent	1990	0.000140629	0.000207855	8.75E-05
DALYs (Disability-Adjusted Life Years)	Lebanese Republic	Female	All ages	Urolithiasis	Percent	1990	7.00E-05	9.92E-05	4.79E-05
DALYs (Disability-Adjusted Life Years)	Lebanese Republic	Both	All ages	Urolithiasis	Percent	1990	0.0001097	0.000150447	7.37E-05
DALYs (Disability-Adjusted Life Years)	Lebanese Republic	Male	All ages	Urolithiasis	Rate	1990	6.016501726	9.03676413	3.676700018
DALYs (Disability-Adjusted Life Years)	Lebanese Republic	Female	All ages	Urolithiasis	Rate	1990	2.292665146	3.326822711	1.519572878
DALYs (Disability-Adjusted Life Years)	Lebanese Republic	Both	All ages	Urolithiasis	Rate	1990	4.139157413	5.795689641	2.761734192
DALYs (Disability-Adjusted Life Years)	Lebanese Republic	Male	Age-standardized	Urolithiasis	Rate	1990	7.647989886	11.68124082	4.568768865
DALYs (Disability-Adjusted Life Years)	Lebanese Republic	Female	Age-standardized	Urolithiasis	Rate	1990	2.75293933	3.990929634	1.775571627
DALYs (Disability-Adjusted Life Years)	Lebanese Republic	Both	Age-standardized	Urolithiasis	Rate	1990	5.0947948	7.222852203	3.328166928
DALYs (Disability-Adjusted Life Years)	Kingdom of Morocco	Male	All ages	Urolithiasis	Number	1990	356.1760061	524.9751942	225.9021702
DALYs (Disability-Adjusted Life Years)	Kingdom of Morocco	Female	All ages	Urolithiasis	Number	1990	174.2192058	262.4608959	123.0321839
DALYs (Disability-Adjusted Life Years)	Kingdom of Morocco	Both	All ages	Urolithiasis	Number	1990	530.395212	764.0131971	351.0984148
DALYs (Disability-Adjusted Life Years)	Kingdom of Morocco	Male	All ages	Urolithiasis	Percent	1990	5.90E-05	8.48E-05	3.83E-05
DALYs (Disability-Adjusted Life Years)	Kingdom of Morocco	Female	All ages	Urolithiasis	Percent	1990	3.14E-05	4.56E-05	2.27E-05
DALYs (Disability-Adjusted Life Years)	Kingdom of Morocco	Both	All ages	Urolithiasis	Percent	1990	4.58E-05	6.40E-05	3.17E-05
DALYs (Disability-Adjusted Life Years)	Kingdom of Morocco	Male	All ages	Urolithiasis	Rate	1990	2.815448386	4.149747703	1.78567868
DALYs (Disability-Adjusted Life Years)	Kingdom of Morocco	Female	All ages	Urolithiasis	Rate	1990	1.371130365	2.065605236	0.968281094
DALYs (Disability-Adjusted Life Years)	Kingdom of Morocco	Both	All ages	Urolithiasis	Rate	1990	2.091709528	3.013024341	1.384620153
DALYs (Disability-Adjusted Life Years)	Kingdom of Morocco	Male	Age-standardized	Urolithiasis	Rate	1990	3.713594827	5.491495596	2.355756958
DALYs (Disability-Adjusted Life Years)	Kingdom of Morocco	Female	Age-standardized	Urolithiasis	Rate	1990	1.729163583	2.66688722	1.194846714
DALYs (Disability-Adjusted Life Years)	Kingdom of Morocco	Both	Age-standardized	Urolithiasis	Rate	1990	2.708171944	3.874281603	1.814622875
DALYs (Disability-Adjusted Life Years)	People's Democratic Republic of Algeria	Male	All ages	Urolithiasis	Number	1990	327.0875155	478.1067901	212.4308841
DALYs (Disability-Adjusted Life Years)	People's Democratic Republic of Algeria	Female	All ages	Urolithiasis	Number	1990	156.9892628	228.4143515	109.0196875
DALYs (Disability-Adjusted Life Years)	People's Democratic Republic of Algeria	Both	All ages	Urolithiasis	Number	1990	484.0767783	695.6558139	328.4078293
DALYs (Disability-Adjusted Life Years)	People's Democratic Republic of Algeria	Male	All ages	Urolithiasis	Percent	1990	6.65E-05	9.32E-05	4.39E-05
DALYs (Disability-Adjusted Life Years)	People's Democratic Republic of Algeria	Female	All ages	Urolithiasis	Percent	1990	3.68E-05	5.32E-05	2.66E-05
DALYs (Disability-Adjusted Life Years)	People's Democratic Republic of Algeria	Both	All ages	Urolithiasis	Percent	1990	5.27E-05	7.22E-05	3.73E-05
DALYs (Disability-Adjusted Life Years)	People's Democratic Republic of Algeria	Male	All ages	Urolithiasis	Rate	1990	2.554713433	3.734247811	1.659189077
DALYs (Disability-Adjusted Life Years)	People's Democratic Republic of Algeria	Female	All ages	Urolithiasis	Rate	1990	1.257445892	1.829543516	0.873221236
DALYs (Disability-Adjusted Life Years)	People's Democratic Republic of Algeria	Both	All ages	Urolithiasis	Rate	1990	1.914249709	2.750925058	1.298667112
DALYs (Disability-Adjusted Life Years)	People's Democratic Republic of Algeria	Male	Age-standardized	Urolithiasis	Rate	1990	3.714747934	5.583418658	2.352333349
DALYs (Disability-Adjusted Life Years)	People's Democratic Republic of Algeria	Female	Age-standardized	Urolithiasis	Rate	1990	1.724031636	2.588693515	1.206132256
DALYs (Disability-Adjusted Life Years)	People's Democratic Republic of Algeria	Both	Age-standardized	Urolithiasis	Rate	1990	2.713445607	3.927701403	1.830446207
DALYs (Disability-Adjusted Life Years)	Islamic Republic of Afghanistan	Male	All ages	Urolithiasis	Number	1990	145.9972386	214.7004937	93.27034434
DALYs (Disability-Adjusted Life Years)	Islamic Republic of Afghanistan	Female	All ages	Urolithiasis	Number	1990	130.1462196	240.5750071	59.28075244
DALYs (Disability-Adjusted Life Years)	Islamic Republic of Afghanistan	Both	All ages	Urolithiasis	Number	1990	276.1434582	410.4708333	172.701367
DALYs (Disability-Adjusted Life Years)	Islamic Republic of Afghanistan	Male	All ages	Urolithiasis	Percent	1990	2.70E-05	3.84E-05	1.70E-05
DALYs (Disability-Adjusted Life Years)	Islamic Republic of Afghanistan	Female	All ages	Urolithiasis	Percent	1990	2.46E-05	4.45E-05	1.13E-05
DALYs (Disability-Adjusted Life Years)	Islamic Republic of Afghanistan	Both	All ages	Urolithiasis	Percent	1990	2.58E-05	3.76E-05	1.64E-05
DALYs (Disability-Adjusted Life Years)	Islamic Republic of Afghanistan	Male	All ages	Urolithiasis	Rate	1990	3.010936761	4.427820796	1.923537125
DALYs (Disability-Adjusted Life Years)	Islamic Republic of Afghanistan	Female	All ages	Urolithiasis	Rate	1990	2.554606872	4.722185309	1.163606734
DALYs (Disability-Adjusted Life Years)	Islamic Republic of Afghanistan	Both	All ages	Urolithiasis	Rate	1990	2.777134577	4.128045442	1.736832518
DALYs (Disability-Adjusted Life Years)	Islamic Republic of Afghanistan	Male	Age-standardized	Urolithiasis	Rate	1990	4.070019205	6.055109023	2.549606403
DALYs (Disability-Adjusted Life Years)	Islamic Republic of Afghanistan	Female	Age-standardized	Urolithiasis	Rate	1990	3.083238008	5.518197082	1.558604426
DALYs (Disability-Adjusted Life Years)	Islamic Republic of Afghanistan	Both	Age-standardized	Urolithiasis	Rate	1990	3.515030091	5.306483989	2.270897455
DALYs (Disability-Adjusted Life Years)	Palestine	Male	All ages	Urolithiasis	Number	1990	27.16446279	38.96307312	17.95705717
DALYs (Disability-Adjusted Life Years)	Palestine	Female	All ages	Urolithiasis	Number	1990	10.17111707	14.85771292	7.198727181
DALYs (Disability-Adjusted Life Years)	Palestine	Both	All ages	Urolithiasis	Number	1990	37.33557986	53.04538842	26.03214419
DALYs (Disability-Adjusted Life Years)	Palestine	Male	All ages	Urolithiasis	Percent	1990	6.96E-05	9.74E-05	4.82E-05
DALYs (Disability-Adjusted Life Years)	Palestine	Female	All ages	Urolithiasis	Percent	1990	2.91E-05	3.99E-05	2.09E-05
DALYs (Disability-Adjusted Life Years)	Palestine	Both	All ages	Urolithiasis	Percent	1990	5.05E-05	6.91E-05	3.66E-05
DALYs (Disability-Adjusted Life Years)	Palestine	Male	All ages	Urolithiasis	Rate	1990	2.642096246	3.789664092	1.746556657
DALYs (Disability-Adjusted Life Years)	Palestine	Female	All ages	Urolithiasis	Rate	1990	0.998365073	1.458386679	0.706604569
DALYs (Disability-Adjusted Life Years)	Palestine	Both	All ages	Urolithiasis	Rate	1990	1.823990119	2.591476138	1.271772769
DALYs (Disability-Adjusted Life Years)	Palestine	Male	Age-standardized	Urolithiasis	Rate	1990	4.847524481	7.033632734	3.164477529
DALYs (Disability-Adjusted Life Years)	Palestine	Female	Age-standardized	Urolithiasis	Rate	1990	1.534956588	2.182807264	1.080281349
DALYs (Disability-Adjusted Life Years)	Palestine	Both	Age-standardized	Urolithiasis	Rate	1990	3.042119666	4.291870815	2.081448518
DALYs (Disability-Adjusted Life Years)	Kingdom of Bahrain	Male	All ages	Urolithiasis	Number	1990	9.994253476	15.26924462	6.170958172
DALYs (Disability-Adjusted Life Years)	Kingdom of Bahrain	Female	All ages	Urolithiasis	Number	1990	2.463082989	3.917245536	1.576136625
DALYs (Disability-Adjusted Life Years)	Kingdom of Bahrain	Both	All ages	Urolithiasis	Number	1990	12.45733647	18.43592422	7.726626722
DALYs (Disability-Adjusted Life Years)	Kingdom of Bahrain	Male	All ages	Urolithiasis	Percent	1990	0.000136166	0.000202941	8.92E-05
DALYs (Disability-Adjusted Life Years)	Kingdom of Bahrain	Female	All ages	Urolithiasis	Percent	1990	4.48E-05	7.03E-05	3.07E-05
DALYs (Disability-Adjusted Life Years)	Kingdom of Bahrain	Both	All ages	Urolithiasis	Percent	1990	9.71E-05	0.000141814	6.51E-05
DALYs (Disability-Adjusted Life Years)	Kingdom of Bahrain	Male	All ages	Urolithiasis	Rate	1990	3.406942579	5.205135108	2.103618865
DALYs (Disability-Adjusted Life Years)	Kingdom of Bahrain	Female	All ages	Urolithiasis	Rate	1990	1.155766648	1.838111733	0.739579686
DALYs (Disability-Adjusted Life Years)	Kingdom of Bahrain	Both	All ages	Urolithiasis	Rate	1990	2.459677862	3.640138869	1.525608042
DALYs (Disability-Adjusted Life Years)	Kingdom of Bahrain	Male	Age-standardized	Urolithiasis	Rate	1990	4.209020053	7.055220393	2.714566445
DALYs (Disability-Adjusted Life Years)	Kingdom of Bahrain	Female	Age-standardized	Urolithiasis	Rate	1990	1.742930582	3.321901257	1.090872771
DALYs (Disability-Adjusted Life Years)	Kingdom of Bahrain	Both	Age-standardized	Urolithiasis	Rate	1990	3.177080053	5.149901737	2.049042469
DALYs (Disability-Adjusted Life Years)	Kingdom of Saudi Arabia	Male	All ages	Urolithiasis	Number	1990	227.4061285	355.6354378	142.7027397
DALYs (Disability-Adjusted Life Years)	Kingdom of Saudi Arabia	Female	All ages	Urolithiasis	Number	1990	57.75685185	85.86912539	39.0074677
DALYs (Disability-Adjusted Life Years)	Kingdom of Saudi Arabia	Both	All ages	Urolithiasis	Number	1990	285.1629804	437.0714637	181.0024961
DALYs (Disability-Adjusted Life Years)	Kingdom of Saudi Arabia	Male	All ages	Urolithiasis	Percent	1990	7.01E-05	0.000109023	4.39E-05
DALYs (Disability-Adjusted Life Years)	Kingdom of Saudi Arabia	Female	All ages	Urolithiasis	Percent	1990	2.47E-05	3.60E-05	1.72E-05
DALYs (Disability-Adjusted Life Years)	Kingdom of Saudi Arabia	Both	All ages	Urolithiasis	Percent	1990	5.11E-05	7.82E-05	3.32E-05
DALYs (Disability-Adjusted Life Years)	Kingdom of Saudi Arabia	Male	All ages	Urolithiasis	Rate	1990	2.565093731	4.011493613	1.609657161
DALYs (Disability-Adjusted Life Years)	Kingdom of Saudi Arabia	Female	All ages	Urolithiasis	Rate	1990	0.826158898	1.228279239	0.55796612
DALYs (Disability-Adjusted Life Years)	Kingdom of Saudi Arabia	Both	All ages	Urolithiasis	Rate	1990	1.798406842	2.756431813	1.141509066
DALYs (Disability-Adjusted Life Years)	Kingdom of Saudi Arabia	Male	Age-standardized	Urolithiasis	Rate	1990	3.196330845	5.061890171	2.002954314
DALYs (Disability-Adjusted Life Years)	Kingdom of Saudi Arabia	Female	Age-standardized	Urolithiasis	Rate	1990	1.255619345	1.831864837	0.83617883
DALYs (Disability-Adjusted Life Years)	Kingdom of Saudi Arabia	Both	Age-standardized	Urolithiasis	Rate	1990	2.443665098	3.775037581	1.555522022
DALYs (Disability-Adjusted Life Years)	Hashemite Kingdom of Jordan	Male	All ages	Urolithiasis	Number	1990	42.64952864	62.75391951	26.51897181
DALYs (Disability-Adjusted Life Years)	Hashemite Kingdom of Jordan	Female	All ages	Urolithiasis	Number	1990	17.40578965	24.88926996	11.76014329
DALYs (Disability-Adjusted Life Years)	Hashemite Kingdom of Jordan	Both	All ages	Urolithiasis	Number	1990	60.05531829	87.43368192	39.25246858
DALYs (Disability-Adjusted Life Years)	Hashemite Kingdom of Jordan	Male	All ages	Urolithiasis	Percent	1990	8.00E-05	0.000113464	5.31E-05
DALYs (Disability-Adjusted Life Years)	Hashemite Kingdom of Jordan	Female	All ages	Urolithiasis	Percent	1990	3.44E-05	4.85E-05	2.45E-05
DALYs (Disability-Adjusted Life Years)	Hashemite Kingdom of Jordan	Both	All ages	Urolithiasis	Percent	1990	5.78E-05	8.04E-05	3.88E-05
DALYs (Disability-Adjusted Life Years)	Hashemite Kingdom of Jordan	Male	All ages	Urolithiasis	Rate	1990	2.182102949	3.210715737	1.356805771
DALYs (Disability-Adjusted Life Years)	Hashemite Kingdom of Jordan	Female	All ages	Urolithiasis	Rate	1990	0.977190533	1.397325802	0.660234378
DALYs (Disability-Adjusted Life Years)	Hashemite Kingdom of Jordan	Both	All ages	Urolithiasis	Rate	1990	1.607595886	2.340475937	1.050733037
DALYs (Disability-Adjusted Life Years)	Hashemite Kingdom of Jordan	Male	Age-standardized	Urolithiasis	Rate	1990	3.267552515	4.853722918	1.967846313
DALYs (Disability-Adjusted Life Years)	Hashemite Kingdom of Jordan	Female	Age-standardized	Urolithiasis	Rate	1990	1.545756124	2.257014218	1.057561118
DALYs (Disability-Adjusted Life Years)	Hashemite Kingdom of Jordan	Both	Age-standardized	Urolithiasis	Rate	1990	2.451228768	3.584441988	1.577975815
DALYs (Disability-Adjusted Life Years)	State of Qatar	Male	All ages	Urolithiasis	Number	1990	12.5827147	19.49190948	7.67782377
DALYs (Disability-Adjusted Life Years)	State of Qatar	Female	All ages	Urolithiasis	Number	1990	1.658550913	2.4084642	1.131054517
DALYs (Disability-Adjusted Life Years)	State of Qatar	Both	All ages	Urolithiasis	Number	1990	14.24126562	21.84201386	8.931114328
DALYs (Disability-Adjusted Life Years)	State of Qatar	Male	All ages	Urolithiasis	Percent	1990	0.0001915	0.000289712	0.000119734
DALYs (Disability-Adjusted Life Years)	State of Qatar	Female	All ages	Urolithiasis	Percent	1990	5.28E-05	7.55E-05	3.83E-05
DALYs (Disability-Adjusted Life Years)	State of Qatar	Both	All ages	Urolithiasis	Percent	1990	0.000146569	0.000218478	9.65E-05
DALYs (Disability-Adjusted Life Years)	State of Qatar	Male	All ages	Urolithiasis	Rate	1990	4.234336523	6.559419502	2.583742091
DALYs (Disability-Adjusted Life Years)	State of Qatar	Female	All ages	Urolithiasis	Rate	1990	1.123075286	1.630873433	0.765885066
DALYs (Disability-Adjusted Life Years)	State of Qatar	Both	All ages	Urolithiasis	Rate	1990	3.201446509	4.910100051	2.007720771
DALYs (Disability-Adjusted Life Years)	State of Qatar	Male	Age-standardized	Urolithiasis	Rate	1990	5.502033723	8.076611325	3.055578876
DALYs (Disability-Adjusted Life Years)	State of Qatar	Female	Age-standardized	Urolithiasis	Rate	1990	1.895312053	2.956925105	1.254569267
DALYs (Disability-Adjusted Life Years)	State of Qatar	Both	Age-standardized	Urolithiasis	Rate	1990	4.299587457	6.031548617	2.610792427
DALYs (Disability-Adjusted Life Years)	Republic of Yemen	Male	All ages	Urolithiasis	Number	1990	156.5054341	236.9683947	104.541255
DALYs (Disability-Adjusted Life Years)	Republic of Yemen	Female	All ages	Urolithiasis	Number	1990	76.92631819	121.837341	47.22509106
DALYs (Disability-Adjusted Life Years)	Republic of Yemen	Both	All ages	Urolithiasis	Number	1990	233.4317523	337.928137	156.0643602
DALYs (Disability-Adjusted Life Years)	Republic of Yemen	Male	All ages	Urolithiasis	Percent	1990	2.63E-05	3.75E-05	1.73E-05
DALYs (Disability-Adjusted Life Years)	Republic of Yemen	Female	All ages	Urolithiasis	Percent	1990	1.41E-05	2.19E-05	8.94E-06
DALYs (Disability-Adjusted Life Years)	Republic of Yemen	Both	All ages	Urolithiasis	Percent	1990	2.05E-05	2.91E-05	1.40E-05
DALYs (Disability-Adjusted Life Years)	Republic of Yemen	Male	All ages	Urolithiasis	Rate	1990	2.252966735	3.411267562	1.504918799
DALYs (Disability-Adjusted Life Years)	Republic of Yemen	Female	All ages	Urolithiasis	Rate	1990	1.150244293	1.821778418	0.706135335
DALYs (Disability-Adjusted Life Years)	Republic of Yemen	Both	All ages	Urolithiasis	Rate	1990	1.712071609	2.478485312	1.144631601
DALYs (Disability-Adjusted Life Years)	Republic of Yemen	Male	Age-standardized	Urolithiasis	Rate	1990	3.827237698	5.747378895	2.540081115
DALYs (Disability-Adjusted Life Years)	Republic of Yemen	Female	Age-standardized	Urolithiasis	Rate	1990	1.650862964	2.45509494	1.122349059
DALYs (Disability-Adjusted Life Years)	Republic of Yemen	Both	Age-standardized	Urolithiasis	Rate	1990	2.728215921	3.94015035	1.865913671
DALYs (Disability-Adjusted Life Years)	Arab Republic of Egypt	Male	All ages	Urolithiasis	Number	1990	1010.766135	1423.606505	676.6953811
DALYs (Disability-Adjusted Life Years)	Arab Republic of Egypt	Female	All ages	Urolithiasis	Number	1990	421.9506144	658.4639526	290.9132116
DALYs (Disability-Adjusted Life Years)	Arab Republic of Egypt	Both	All ages	Urolithiasis	Number	1990	1432.716749	1979.313065	1008.320834
DALYs (Disability-Adjusted Life Years)	Arab Republic of Egypt	Male	All ages	Urolithiasis	Percent	1990	6.79E-05	9.37E-05	4.61E-05
DALYs (Disability-Adjusted Life Years)	Arab Republic of Egypt	Female	All ages	Urolithiasis	Percent	1990	2.99E-05	4.64E-05	2.13E-05
DALYs (Disability-Adjusted Life Years)	Arab Republic of Egypt	Both	All ages	Urolithiasis	Percent	1990	4.94E-05	6.67E-05	3.55E-05
DALYs (Disability-Adjusted Life Years)	Arab Republic of Egypt	Male	All ages	Urolithiasis	Rate	1990	3.564165	5.019923308	2.386164228
DALYs (Disability-Adjusted Life Years)	Arab Republic of Egypt	Female	All ages	Urolithiasis	Rate	1990	1.564274377	2.441087308	1.078486599
DALYs (Disability-Adjusted Life Years)	Arab Republic of Egypt	Both	All ages	Urolithiasis	Rate	1990	2.589247015	3.577071636	1.822266482
DALYs (Disability-Adjusted Life Years)	Arab Republic of Egypt	Male	Age-standardized	Urolithiasis	Rate	1990	5.012146979	7.328625496	3.286144123
DALYs (Disability-Adjusted Life Years)	Arab Republic of Egypt	Female	Age-standardized	Urolithiasis	Rate	1990	2.209139311	3.69880559	1.495347096
DALYs (Disability-Adjusted Life Years)	Arab Republic of Egypt	Both	Age-standardized	Urolithiasis	Rate	1990	3.64401065	5.347223793	2.506323171
DALYs (Disability-Adjusted Life Years)	State of Kuwait	Male	All ages	Urolithiasis	Number	1990	31.04759184	47.30942587	18.26454169
DALYs (Disability-Adjusted Life Years)	State of Kuwait	Female	All ages	Urolithiasis	Number	1990	6.963451599	10.48756274	4.54336964
DALYs (Disability-Adjusted Life Years)	State of Kuwait	Both	All ages	Urolithiasis	Number	1990	38.01104344	57.6351182	22.95556275
DALYs (Disability-Adjusted Life Years)	State of Kuwait	Male	All ages	Urolithiasis	Percent	1990	0.000121671	0.000178123	7.40E-05
DALYs (Disability-Adjusted Life Years)	State of Kuwait	Female	All ages	Urolithiasis	Percent	1990	4.70E-05	6.75E-05	3.28E-05
DALYs (Disability-Adjusted Life Years)	State of Kuwait	Both	All ages	Urolithiasis	Percent	1990	9.42E-05	0.0001352	6.04E-05
DALYs (Disability-Adjusted Life Years)	State of Kuwait	Male	All ages	Urolithiasis	Rate	1990	3.160847785	4.816408781	1.859449726
DALYs (Disability-Adjusted Life Years)	State of Kuwait	Female	All ages	Urolithiasis	Rate	1990	0.945741921	1.424369451	0.617058232
DALYs (Disability-Adjusted Life Years)	State of Kuwait	Both	All ages	Urolithiasis	Rate	1990	2.211808578	3.35370559	1.335751561
DALYs (Disability-Adjusted Life Years)	State of Kuwait	Male	Age-standardized	Urolithiasis	Rate	1990	3.208935457	4.940044115	1.933468287
DALYs (Disability-Adjusted Life Years)	State of Kuwait	Female	Age-standardized	Urolithiasis	Rate	1990	1.203769657	1.791057918	0.772337543
DALYs (Disability-Adjusted Life Years)	State of Kuwait	Both	Age-standardized	Urolithiasis	Rate	1990	2.473640562	3.774475028	1.514314978
DALYs (Disability-Adjusted Life Years)	North Africa and Middle East	Male	All ages	Urolithiasis	Number	1990	7316.852049	9753.584758	5144.992318
DALYs (Disability-Adjusted Life Years)	North Africa and Middle East	Female	All ages	Urolithiasis	Number	1990	3497.118332	4590.754176	2231.470695
DALYs (Disability-Adjusted Life Years)	North Africa and Middle East	Both	All ages	Urolithiasis	Number	1990	10813.97038	13932.26284	7969.961843
DALYs (Disability-Adjusted Life Years)	North Africa and Middle East	Male	All ages	Urolithiasis	Percent	1990	8.37E-05	0.00010796	6.00E-05
DALYs (Disability-Adjusted Life Years)	North Africa and Middle East	Female	All ages	Urolithiasis	Percent	1990	4.60E-05	5.83E-05	2.89E-05
DALYs (Disability-Adjusted Life Years)	North Africa and Middle East	Both	All ages	Urolithiasis	Percent	1990	6.61E-05	8.24E-05	4.91E-05
DALYs (Disability-Adjusted Life Years)	North Africa and Middle East	Male	All ages	Urolithiasis	Rate	1990	4.211494587	5.614049476	2.961397491
DALYs (Disability-Adjusted Life Years)	North Africa and Middle East	Female	All ages	Urolithiasis	Rate	1990	2.113617226	2.774597879	1.348674666
DALYs (Disability-Adjusted Life Years)	North Africa and Middle East	Both	All ages	Urolithiasis	Rate	1990	3.188157566	4.107487595	2.349691487
DALYs (Disability-Adjusted Life Years)	North Africa and Middle East	Male	Age-standardized	Urolithiasis	Rate	1990	5.988798015	7.948416529	4.195489576
DALYs (Disability-Adjusted Life Years)	North Africa and Middle East	Female	Age-standardized	Urolithiasis	Rate	1990	2.839806908	3.737464268	1.781891912
DALYs (Disability-Adjusted Life Years)	North Africa and Middle East	Both	Age-standardized	Urolithiasis	Rate	1990	4.44252106	5.708730876	3.182804877
DALYs (Disability-Adjusted Life Years)	Syrian Arab Republic	Male	All ages	Urolithiasis	Number	1990	276.3254021	421.3534696	177.403961
DALYs (Disability-Adjusted Life Years)	Syrian Arab Republic	Female	All ages	Urolithiasis	Number	1990	101.8159109	146.1720723	67.61343268
DALYs (Disability-Adjusted Life Years)	Syrian Arab Republic	Both	All ages	Urolithiasis	Number	1990	378.141313	527.2129421	259.0419416
DALYs (Disability-Adjusted Life Years)	Syrian Arab Republic	Male	All ages	Urolithiasis	Percent	1990	0.000113714	0.000173359	7.40E-05
DALYs (Disability-Adjusted Life Years)	Syrian Arab Republic	Female	All ages	Urolithiasis	Percent	1990	4.89E-05	6.83E-05	3.31E-05
DALYs (Disability-Adjusted Life Years)	Syrian Arab Republic	Both	All ages	Urolithiasis	Percent	1990	8.38E-05	0.000116506	5.99E-05
DALYs (Disability-Adjusted Life Years)	Syrian Arab Republic	Male	All ages	Urolithiasis	Rate	1990	4.250381752	6.481174314	2.728792043
DALYs (Disability-Adjusted Life Years)	Syrian Arab Republic	Female	All ages	Urolithiasis	Rate	1990	1.637875756	2.35141729	1.087672851
DALYs (Disability-Adjusted Life Years)	Syrian Arab Republic	Both	All ages	Urolithiasis	Rate	1990	2.973386607	4.145561057	2.036888892
DALYs (Disability-Adjusted Life Years)	Syrian Arab Republic	Male	Age-standardized	Urolithiasis	Rate	1990	6.929079417	10.69882774	4.227574888
DALYs (Disability-Adjusted Life Years)	Syrian Arab Republic	Female	Age-standardized	Urolithiasis	Rate	1990	2.319464929	3.159302756	1.578867104
DALYs (Disability-Adjusted Life Years)	Syrian Arab Republic	Both	Age-standardized	Urolithiasis	Rate	1990	4.705989154	6.729110646	3.108302163
DALYs (Disability-Adjusted Life Years)	Republic of Tunisia	Male	All ages	Urolithiasis	Number	1990	121.2077517	183.8366517	80.04207962
DALYs (Disability-Adjusted Life Years)	Republic of Tunisia	Female	All ages	Urolithiasis	Number	1990	50.57009271	71.56132195	34.68190539
DALYs (Disability-Adjusted Life Years)	Republic of Tunisia	Both	All ages	Urolithiasis	Number	1990	171.7778444	254.2690783	115.5199038
DALYs (Disability-Adjusted Life Years)	Republic of Tunisia	Male	All ages	Urolithiasis	Percent	1990	8.38E-05	0.000122663	5.60E-05
DALYs (Disability-Adjusted Life Years)	Republic of Tunisia	Female	All ages	Urolithiasis	Percent	1990	4.06E-05	5.66E-05	2.92E-05
DALYs (Disability-Adjusted Life Years)	Republic of Tunisia	Both	All ages	Urolithiasis	Percent	1990	6.38E-05	8.97E-05	4.50E-05
DALYs (Disability-Adjusted Life Years)	Republic of Tunisia	Male	All ages	Urolithiasis	Rate	1990	2.864161635	4.344094147	1.891409174
DALYs (Disability-Adjusted Life Years)	Republic of Tunisia	Female	All ages	Urolithiasis	Rate	1990	1.228148243	1.737942469	0.842286792
DALYs (Disability-Adjusted Life Years)	Republic of Tunisia	Both	All ages	Urolithiasis	Rate	1990	2.057351744	3.045334125	1.383560705
DALYs (Disability-Adjusted Life Years)	Republic of Tunisia	Male	Age-standardized	Urolithiasis	Rate	1990	3.660916499	5.537152357	2.362587304
DALYs (Disability-Adjusted Life Years)	Republic of Tunisia	Female	Age-standardized	Urolithiasis	Rate	1990	1.51637548	2.184144578	1.04677566
DALYs (Disability-Adjusted Life Years)	Republic of Tunisia	Both	Age-standardized	Urolithiasis	Rate	1990	2.590931247	3.84027556	1.71547333
DALYs (Disability-Adjusted Life Years)	Islamic Republic of Iran	Male	All ages	Urolithiasis	Number	1990	2430.299935	3409.249441	1285.587144
DALYs (Disability-Adjusted Life Years)	Islamic Republic of Iran	Female	All ages	Urolithiasis	Number	1990	1215.220495	1690.410426	489.4131929
DALYs (Disability-Adjusted Life Years)	Islamic Republic of Iran	Both	All ages	Urolithiasis	Number	1990	3645.52043	5006.233976	2026.97976
DALYs (Disability-Adjusted Life Years)	Islamic Republic of Iran	Male	All ages	Urolithiasis	Percent	1990	0.000186506	0.000260078	9.89E-05
DALYs (Disability-Adjusted Life Years)	Islamic Republic of Iran	Female	All ages	Urolithiasis	Percent	1990	0.000108482	0.000149965	4.44E-05
DALYs (Disability-Adjusted Life Years)	Islamic Republic of Iran	Both	All ages	Urolithiasis	Percent	1990	0.000150421	0.000202351	8.39E-05
DALYs (Disability-Adjusted Life Years)	Islamic Republic of Iran	Male	All ages	Urolithiasis	Rate	1990	8.349318344	11.7125086	4.416646756
DALYs (Disability-Adjusted Life Years)	Islamic Republic of Iran	Female	All ages	Urolithiasis	Rate	1990	4.341259225	6.038829897	1.748381917
DALYs (Disability-Adjusted Life Years)	Islamic Republic of Iran	Both	All ages	Urolithiasis	Rate	1990	6.384436221	8.7674674	3.549869834
DALYs (Disability-Adjusted Life Years)	Islamic Republic of Iran	Male	Age-standardized	Urolithiasis	Rate	1990	12.58075506	17.57609977	6.637559074
DALYs (Disability-Adjusted Life Years)	Islamic Republic of Iran	Female	Age-standardized	Urolithiasis	Rate	1990	6.127646501	8.638108388	2.467742515
DALYs (Disability-Adjusted Life Years)	Islamic Republic of Iran	Both	Age-standardized	Urolithiasis	Rate	1990	9.391799394	12.67589727	5.073385519
DALYs (Disability-Adjusted Life Years)	Sultanate of Oman	Male	All ages	Urolithiasis	Number	1990	33.45378121	51.91433807	21.22860515
DALYs (Disability-Adjusted Life Years)	Sultanate of Oman	Female	All ages	Urolithiasis	Number	1990	7.247009431	10.40373485	4.990416485
DALYs (Disability-Adjusted Life Years)	Sultanate of Oman	Both	All ages	Urolithiasis	Number	1990	40.70079064	60.92869054	26.47742246
DALYs (Disability-Adjusted Life Years)	Sultanate of Oman	Male	All ages	Urolithiasis	Percent	1990	8.90E-05	0.000135809	5.73E-05
DALYs (Disability-Adjusted Life Years)	Sultanate of Oman	Female	All ages	Urolithiasis	Percent	1990	3.00E-05	4.26E-05	2.09E-05
DALYs (Disability-Adjusted Life Years)	Sultanate of Oman	Both	All ages	Urolithiasis	Percent	1990	6.59E-05	9.73E-05	4.40E-05
DALYs (Disability-Adjusted Life Years)	Sultanate of Oman	Male	All ages	Urolithiasis	Rate	1990	2.863219891	4.443209706	1.816899685
DALYs (Disability-Adjusted Life Years)	Sultanate of Oman	Female	All ages	Urolithiasis	Rate	1990	0.888103303	1.274952291	0.61156335
DALYs (Disability-Adjusted Life Years)	Sultanate of Oman	Both	All ages	Urolithiasis	Rate	1990	2.051030449	3.070372774	1.334273826
DALYs (Disability-Adjusted Life Years)	Sultanate of Oman	Male	Age-standardized	Urolithiasis	Rate	1990	3.521711849	5.378436869	2.298957798
DALYs (Disability-Adjusted Life Years)	Sultanate of Oman	Female	Age-standardized	Urolithiasis	Rate	1990	1.447043668	2.110305439	0.985270396
DALYs (Disability-Adjusted Life Years)	Sultanate of Oman	Both	Age-standardized	Urolithiasis	Rate	1990	2.761915059	4.120378335	1.830081724
DALYs (Disability-Adjusted Life Years)	United Arab Emirates	Male	All ages	Urolithiasis	Number	1990	40.92658797	65.30706184	23.87679578
DALYs (Disability-Adjusted Life Years)	United Arab Emirates	Female	All ages	Urolithiasis	Number	1990	13.41109443	21.58968052	7.815677023
DALYs (Disability-Adjusted Life Years)	United Arab Emirates	Both	All ages	Urolithiasis	Number	1990	54.3376824	82.65106829	33.11454878
DALYs (Disability-Adjusted Life Years)	United Arab Emirates	Male	All ages	Urolithiasis	Percent	1990	0.000146487	0.000227418	8.81E-05
DALYs (Disability-Adjusted Life Years)	United Arab Emirates	Female	All ages	Urolithiasis	Percent	1990	8.95E-05	0.000149166	5.47E-05
DALYs (Disability-Adjusted Life Years)	United Arab Emirates	Both	All ages	Urolithiasis	Percent	1990	0.000126525	0.000186318	8.19E-05
DALYs (Disability-Adjusted Life Years)	United Arab Emirates	Male	All ages	Urolithiasis	Rate	1990	3.382254145	5.397104709	1.973225609
DALYs (Disability-Adjusted Life Years)	United Arab Emirates	Female	All ages	Urolithiasis	Rate	1990	2.029388321	3.266985087	1.182680784
DALYs (Disability-Adjusted Life Years)	United Arab Emirates	Both	All ages	Urolithiasis	Rate	1990	2.904387009	4.417757226	1.76999572
DALYs (Disability-Adjusted Life Years)	United Arab Emirates	Male	Age-standardized	Urolithiasis	Rate	1990	3.178525481	4.794076379	1.916585074
DALYs (Disability-Adjusted Life Years)	United Arab Emirates	Female	Age-standardized	Urolithiasis	Rate	1990	5.347392286	10.20304316	2.7130481
DALYs (Disability-Adjusted Life Years)	United Arab Emirates	Both	Age-standardized	Urolithiasis	Rate	1990	4.239016312	6.453137298	2.733261033
DALYs (Disability-Adjusted Life Years)	Republic of Turkey	Male	All ages	Urolithiasis	Number	1990	1268.78058	1811.065298	871.3680854
DALYs (Disability-Adjusted Life Years)	Republic of Turkey	Female	All ages	Urolithiasis	Number	1990	670.0523921	953.1393513	455.2544715
DALYs (Disability-Adjusted Life Years)	Republic of Turkey	Both	All ages	Urolithiasis	Number	1990	1938.832972	2626.808795	1412.787808
DALYs (Disability-Adjusted Life Years)	Republic of Turkey	Male	All ages	Urolithiasis	Percent	1990	9.86E-05	0.0001372	6.85E-05
DALYs (Disability-Adjusted Life Years)	Republic of Turkey	Female	All ages	Urolithiasis	Percent	1990	6.36E-05	8.55E-05	4.30E-05
DALYs (Disability-Adjusted Life Years)	Republic of Turkey	Both	All ages	Urolithiasis	Percent	1990	8.28E-05	0.000108871	6.18E-05
DALYs (Disability-Adjusted Life Years)	Republic of Turkey	Male	All ages	Urolithiasis	Rate	1990	4.35763221	6.22011134	2.992717334
DALYs (Disability-Adjusted Life Years)	Republic of Turkey	Female	All ages	Urolithiasis	Rate	1990	2.362948197	3.361257923	1.605460626
DALYs (Disability-Adjusted Life Years)	Republic of Turkey	Both	All ages	Urolithiasis	Rate	1990	3.373472739	4.570516381	2.458180372
DALYs (Disability-Adjusted Life Years)	Republic of Turkey	Male	Age-standardized	Urolithiasis	Rate	1990	5.83182258	8.530390249	3.931320148
DALYs (Disability-Adjusted Life Years)	Republic of Turkey	Female	Age-standardized	Urolithiasis	Rate	1990	2.964599246	4.118842254	1.968513532
DALYs (Disability-Adjusted Life Years)	Republic of Turkey	Both	Age-standardized	Urolithiasis	Rate	1990	4.363432177	5.892390463	3.135299999
DALYs (Disability-Adjusted Life Years)	Republic of Iraq	Male	All ages	Urolithiasis	Number	1990	366.829939	517.3686879	252.4744648
DALYs (Disability-Adjusted Life Years)	Republic of Iraq	Female	All ages	Urolithiasis	Number	1990	137.6307366	194.5392213	91.69389677
DALYs (Disability-Adjusted Life Years)	Republic of Iraq	Both	All ages	Urolithiasis	Number	1990	504.4606756	683.6868201	367.1327482
DALYs (Disability-Adjusted Life Years)	Republic of Iraq	Male	All ages	Urolithiasis	Percent	1990	8.01E-05	0.000109873	5.63E-05
DALYs (Disability-Adjusted Life Years)	Republic of Iraq	Female	All ages	Urolithiasis	Percent	1990	3.94E-05	5.41E-05	2.66E-05
DALYs (Disability-Adjusted Life Years)	Republic of Iraq	Both	All ages	Urolithiasis	Percent	1990	6.25E-05	8.28E-05	4.61E-05
DALYs (Disability-Adjusted Life Years)	Republic of Iraq	Male	All ages	Urolithiasis	Rate	1990	3.867712302	5.454934361	2.661992628
DALYs (Disability-Adjusted Life Years)	Republic of Iraq	Female	All ages	Urolithiasis	Rate	1990	1.540705103	2.177766234	1.026465876
DALYs (Disability-Adjusted Life Years)	Republic of Iraq	Both	All ages	Urolithiasis	Rate	1990	2.739045834	3.712181399	1.993403
DALYs (Disability-Adjusted Life Years)	Republic of Iraq	Male	Age-standardized	Urolithiasis	Rate	1990	6.244996546	9.001710511	4.176111737
DALYs (Disability-Adjusted Life Years)	Republic of Iraq	Female	Age-standardized	Urolithiasis	Rate	1990	2.353839884	3.408458956	1.47433673
DALYs (Disability-Adjusted Life Years)	Republic of Iraq	Both	Age-standardized	Urolithiasis	Rate	1990	4.305394509	5.96245091	3.072681159
DALYs (Disability-Adjusted Life Years)	Republic of Sudan	Male	All ages	Urolithiasis	Number	1990	279.1498632	423.989333	186.6757546
DALYs (Disability-Adjusted Life Years)	Republic of Sudan	Female	All ages	Urolithiasis	Number	1990	184.5235714	330.6366268	89.25271417
DALYs (Disability-Adjusted Life Years)	Republic of Sudan	Both	All ages	Urolithiasis	Number	1990	463.6734346	687.807019	296.3406371
DALYs (Disability-Adjusted Life Years)	Republic of Sudan	Male	All ages	Urolithiasis	Percent	1990	3.03E-05	4.42E-05	2.01E-05
DALYs (Disability-Adjusted Life Years)	Republic of Sudan	Female	All ages	Urolithiasis	Percent	1990	2.31E-05	4.07E-05	1.12E-05
DALYs (Disability-Adjusted Life Years)	Republic of Sudan	Both	All ages	Urolithiasis	Percent	1990	2.70E-05	4.02E-05	1.76E-05
DALYs (Disability-Adjusted Life Years)	Republic of Sudan	Male	All ages	Urolithiasis	Rate	1990	2.761592006	4.194469376	1.846758102
DALYs (Disability-Adjusted Life Years)	Republic of Sudan	Female	All ages	Urolithiasis	Rate	1990	1.861423139	3.335371535	0.900356882
DALYs (Disability-Adjusted Life Years)	Republic of Sudan	Both	All ages	Urolithiasis	Rate	1990	2.315897009	3.435370886	1.480124467
DALYs (Disability-Adjusted Life Years)	Republic of Sudan	Male	Age-standardized	Urolithiasis	Rate	1990	3.974787143	5.898817513	2.629090237
DALYs (Disability-Adjusted Life Years)	Republic of Sudan	Female	Age-standardized	Urolithiasis	Rate	1990	2.14733545	3.460573263	1.29859584
DALYs (Disability-Adjusted Life Years)	Republic of Sudan	Both	Age-standardized	Urolithiasis	Rate	1990	3.058510548	4.44147433	2.10060013
DALYs (Disability-Adjusted Life Years)	United Arab Emirates	Male	All ages	Urolithiasis	Number	2021	374.9969677	618.9104226	207.3369381
DALYs (Disability-Adjusted Life Years)	United Arab Emirates	Female	All ages	Urolithiasis	Number	2021	79.30727995	111.4231367	55.83117979
DALYs (Disability-Adjusted Life Years)	United Arab Emirates	Both	All ages	Urolithiasis	Number	2021	454.3042477	733.4419235	269.259082
DALYs (Disability-Adjusted Life Years)	United Arab Emirates	Male	All ages	Urolithiasis	Percent	2021	0.000283235	0.000463404	0.000164865
DALYs (Disability-Adjusted Life Years)	United Arab Emirates	Female	All ages	Urolithiasis	Percent	2021	0.000149567	0.000206511	0.000109366
DALYs (Disability-Adjusted Life Years)	United Arab Emirates	Both	All ages	Urolithiasis	Percent	2021	0.0002448	0.000379294	0.000156089
DALYs (Disability-Adjusted Life Years)	United Arab Emirates	Male	All ages	Urolithiasis	Rate	2021	5.398989846	8.910714952	2.985117534
DALYs (Disability-Adjusted Life Years)	United Arab Emirates	Female	All ages	Urolithiasis	Rate	2021	2.953206711	4.149121685	2.079014877
DALYs (Disability-Adjusted Life Years)	United Arab Emirates	Both	All ages	Urolithiasis	Rate	2021	4.717029738	7.615309305	2.795710371
DALYs (Disability-Adjusted Life Years)	United Arab Emirates	Male	Age-standardized	Urolithiasis	Rate	2021	3.344737527	5.195741604	2.069793764
DALYs (Disability-Adjusted Life Years)	United Arab Emirates	Female	Age-standardized	Urolithiasis	Rate	2021	10.34866833	17.23053914	6.013074865
DALYs (Disability-Adjusted Life Years)	United Arab Emirates	Both	Age-standardized	Urolithiasis	Rate	2021	4.603465285	6.783550088	3.163279586
DALYs (Disability-Adjusted Life Years)	People's Democratic Republic of Algeria	Male	All ages	Urolithiasis	Number	2021	1020.20837	1497.380145	623.7106013
DALYs (Disability-Adjusted Life Years)	People's Democratic Republic of Algeria	Female	All ages	Urolithiasis	Number	2021	589.9352135	888.2301243	312.4437277
DALYs (Disability-Adjusted Life Years)	People's Democratic Republic of Algeria	Both	All ages	Urolithiasis	Number	2021	1610.143583	2337.890852	966.5973879
DALYs (Disability-Adjusted Life Years)	People's Democratic Republic of Algeria	Male	All ages	Urolithiasis	Percent	2021	0.000156294	0.00022175	9.75E-05
DALYs (Disability-Adjusted Life Years)	People's Democratic Republic of Algeria	Female	All ages	Urolithiasis	Percent	2021	0.000100466	0.00014843	5.36E-05
DALYs (Disability-Adjusted Life Years)	People's Democratic Republic of Algeria	Both	All ages	Urolithiasis	Percent	2021	0.000129789	0.000180561	7.91E-05
DALYs (Disability-Adjusted Life Years)	People's Democratic Republic of Algeria	Male	All ages	Urolithiasis	Rate	2021	4.546523794	6.673023531	2.779545016
DALYs (Disability-Adjusted Life Years)	People's Democratic Republic of Algeria	Female	All ages	Urolithiasis	Rate	2021	2.71126815	4.082194096	1.435952132
DALYs (Disability-Adjusted Life Years)	People's Democratic Republic of Algeria	Both	All ages	Urolithiasis	Rate	2021	3.643027692	5.289591068	2.186973316
DALYs (Disability-Adjusted Life Years)	People's Democratic Republic of Algeria	Male	Age-standardized	Urolithiasis	Rate	2021	4.792872204	6.973500347	2.859156644
DALYs (Disability-Adjusted Life Years)	People's Democratic Republic of Algeria	Female	Age-standardized	Urolithiasis	Rate	2021	2.972386054	4.503577589	1.497801107
DALYs (Disability-Adjusted Life Years)	People's Democratic Republic of Algeria	Both	Age-standardized	Urolithiasis	Rate	2021	3.904040075	5.651804156	2.246392079
DALYs (Disability-Adjusted Life Years)	Hashemite Kingdom of Jordan	Male	All ages	Urolithiasis	Number	2021	286.3144775	433.299806	169.9599711
DALYs (Disability-Adjusted Life Years)	Hashemite Kingdom of Jordan	Female	All ages	Urolithiasis	Number	2021	88.60901428	128.2039131	60.2750192
DALYs (Disability-Adjusted Life Years)	Hashemite Kingdom of Jordan	Both	All ages	Urolithiasis	Number	2021	374.9234918	556.4284702	241.4847705
DALYs (Disability-Adjusted Life Years)	Hashemite Kingdom of Jordan	Male	All ages	Urolithiasis	Percent	2021	0.000193907	0.000288947	0.000124177
DALYs (Disability-Adjusted Life Years)	Hashemite Kingdom of Jordan	Female	All ages	Urolithiasis	Percent	2021	7.23E-05	9.60E-05	5.18E-05
DALYs (Disability-Adjusted Life Years)	Hashemite Kingdom of Jordan	Both	All ages	Urolithiasis	Percent	2021	0.000138664	0.000197962	9.47E-05
DALYs (Disability-Adjusted Life Years)	Hashemite Kingdom of Jordan	Male	All ages	Urolithiasis	Rate	2021	4.338643217	6.565973472	2.575474639
DALYs (Disability-Adjusted Life Years)	Hashemite Kingdom of Jordan	Female	All ages	Urolithiasis	Rate	2021	1.547646331	2.239211409	1.052764361
DALYs (Disability-Adjusted Life Years)	Hashemite Kingdom of Jordan	Both	All ages	Urolithiasis	Rate	2021	3.042080385	4.514788142	1.959375979
DALYs (Disability-Adjusted Life Years)	Hashemite Kingdom of Jordan	Male	Age-standardized	Urolithiasis	Rate	2021	4.454790541	6.82611649	2.74001006
DALYs (Disability-Adjusted Life Years)	Hashemite Kingdom of Jordan	Female	Age-standardized	Urolithiasis	Rate	2021	1.848777284	2.641791788	1.231542742
DALYs (Disability-Adjusted Life Years)	Hashemite Kingdom of Jordan	Both	Age-standardized	Urolithiasis	Rate	2021	3.282170759	4.894735764	2.164531546
DALYs (Disability-Adjusted Life Years)	Palestine	Male	All ages	Urolithiasis	Number	2021	84.97847685	124.2065963	56.32733585
DALYs (Disability-Adjusted Life Years)	Palestine	Female	All ages	Urolithiasis	Number	2021	29.41985512	43.12283445	20.10061708
DALYs (Disability-Adjusted Life Years)	Palestine	Both	All ages	Urolithiasis	Number	2021	114.398332	165.0206376	77.62947787
DALYs (Disability-Adjusted Life Years)	Palestine	Male	All ages	Urolithiasis	Percent	2021	0.000138986	0.000196411	9.58E-05
DALYs (Disability-Adjusted Life Years)	Palestine	Female	All ages	Urolithiasis	Percent	2021	5.56E-05	7.59E-05	4.06E-05
DALYs (Disability-Adjusted Life Years)	Palestine	Both	All ages	Urolithiasis	Percent	2021	0.000100337	0.000138324	7.17E-05
DALYs (Disability-Adjusted Life Years)	Palestine	Male	All ages	Urolithiasis	Rate	2021	3.24697428	4.745856111	2.152232159
DALYs (Disability-Adjusted Life Years)	Palestine	Female	All ages	Urolithiasis	Rate	2021	1.168182723	1.7122909	0.798141035
DALYs (Disability-Adjusted Life Years)	Palestine	Both	All ages	Urolithiasis	Rate	2021	2.227560482	3.21327632	1.511598589
DALYs (Disability-Adjusted Life Years)	Palestine	Male	Age-standardized	Urolithiasis	Rate	2021	4.478223152	6.475553204	3.100925481
DALYs (Disability-Adjusted Life Years)	Palestine	Female	Age-standardized	Urolithiasis	Rate	2021	1.504695875	2.161457807	1.055936827
DALYs (Disability-Adjusted Life Years)	Palestine	Both	Age-standardized	Urolithiasis	Rate	2021	2.945646518	4.253114333	2.075471271
DALYs (Disability-Adjusted Life Years)	State of Qatar	Male	All ages	Urolithiasis	Number	2021	103.8917726	167.6937325	61.24093043
DALYs (Disability-Adjusted Life Years)	State of Qatar	Female	All ages	Urolithiasis	Number	2021	13.78486108	20.41207552	8.983890653
DALYs (Disability-Adjusted Life Years)	State of Qatar	Both	All ages	Urolithiasis	Number	2021	117.6766337	186.7723387	71.07394079
DALYs (Disability-Adjusted Life Years)	State of Qatar	Male	All ages	Urolithiasis	Percent	2021	0.000295386	0.000440731	0.000189256
DALYs (Disability-Adjusted Life Years)	State of Qatar	Female	All ages	Urolithiasis	Percent	2021	9.42E-05	0.00012986	6.78E-05
DALYs (Disability-Adjusted Life Years)	State of Qatar	Both	All ages	Urolithiasis	Percent	2021	0.000236208	0.000348185	0.000155177
DALYs (Disability-Adjusted Life Years)	State of Qatar	Male	All ages	Urolithiasis	Rate	2021	4.947763099	7.986280728	2.916550639
DALYs (Disability-Adjusted Life Years)	State of Qatar	Female	All ages	Urolithiasis	Rate	2021	1.571302019	2.326721704	1.024051344
DALYs (Disability-Adjusted Life Years)	State of Qatar	Both	All ages	Urolithiasis	Rate	2021	3.952777846	6.273714157	2.387385582
DALYs (Disability-Adjusted Life Years)	State of Qatar	Male	Age-standardized	Urolithiasis	Rate	2021	4.70518766	7.111445725	2.992574395
DALYs (Disability-Adjusted Life Years)	State of Qatar	Female	Age-standardized	Urolithiasis	Rate	2021	2.161107801	3.729960545	1.368849768
DALYs (Disability-Adjusted Life Years)	State of Qatar	Both	Age-standardized	Urolithiasis	Rate	2021	3.917512922	5.920953349	2.572141428
DALYs (Disability-Adjusted Life Years)	North Africa and Middle East	Male	All ages	Urolithiasis	Number	2021	16839.49009	22901.96285	11909.47465
DALYs (Disability-Adjusted Life Years)	North Africa and Middle East	Female	All ages	Urolithiasis	Number	2021	8373.799826	11174.87769	4923.969339
DALYs (Disability-Adjusted Life Years)	North Africa and Middle East	Both	All ages	Urolithiasis	Number	2021	25213.28992	33787.65099	17943.47297
DALYs (Disability-Adjusted Life Years)	North Africa and Middle East	Male	All ages	Urolithiasis	Percent	2021	0.00015645	0.000200523	0.000113021
DALYs (Disability-Adjusted Life Years)	North Africa and Middle East	Female	All ages	Urolithiasis	Percent	2021	9.60E-05	0.000120636	5.77E-05
DALYs (Disability-Adjusted Life Years)	North Africa and Middle East	Both	All ages	Urolithiasis	Percent	2021	0.000129364	0.00016437	9.32E-05
DALYs (Disability-Adjusted Life Years)	North Africa and Middle East	Male	All ages	Urolithiasis	Rate	2021	5.207501897	7.082281846	3.682926947
DALYs (Disability-Adjusted Life Years)	North Africa and Middle East	Female	All ages	Urolithiasis	Rate	2021	2.794711251	3.729556124	1.643348634
DALYs (Disability-Adjusted Life Years)	North Africa and Middle East	Both	All ages	Urolithiasis	Rate	2021	4.047076618	5.423378415	2.880171932
DALYs (Disability-Adjusted Life Years)	North Africa and Middle East	Male	Age-standardized	Urolithiasis	Rate	2021	5.789050164	7.686469309	4.081726003
DALYs (Disability-Adjusted Life Years)	North Africa and Middle East	Female	Age-standardized	Urolithiasis	Rate	2021	3.211494718	4.232629194	1.841849226
DALYs (Disability-Adjusted Life Years)	North Africa and Middle East	Both	Age-standardized	Urolithiasis	Rate	2021	4.546690287	5.98118671	3.178668975
DALYs (Disability-Adjusted Life Years)	Sultanate of Oman	Male	All ages	Urolithiasis	Number	2021	127.6715021	204.6161752	80.88790161
DALYs (Disability-Adjusted Life Years)	Sultanate of Oman	Female	All ages	Urolithiasis	Number	2021	25.92489653	37.6852534	17.51899214
DALYs (Disability-Adjusted Life Years)	Sultanate of Oman	Both	All ages	Urolithiasis	Number	2021	153.5963986	240.4765555	101.1191701
DALYs (Disability-Adjusted Life Years)	Sultanate of Oman	Male	All ages	Urolithiasis	Percent	2021	0.000187524	0.000277501	0.000125137
DALYs (Disability-Adjusted Life Years)	Sultanate of Oman	Female	All ages	Urolithiasis	Percent	2021	7.00E-05	9.29E-05	5.10E-05
DALYs (Disability-Adjusted Life Years)	Sultanate of Oman	Both	All ages	Urolithiasis	Percent	2021	0.000146069	0.00021684	0.000101664
DALYs (Disability-Adjusted Life Years)	Sultanate of Oman	Male	All ages	Urolithiasis	Rate	2021	4.407655607	7.064048098	2.792526187
DALYs (Disability-Adjusted Life Years)	Sultanate of Oman	Female	All ages	Urolithiasis	Rate	2021	1.43455364	2.085312757	0.969413086
DALYs (Disability-Adjusted Life Years)	Sultanate of Oman	Both	All ages	Urolithiasis	Rate	2021	3.265395906	5.112432106	2.149751733
DALYs (Disability-Adjusted Life Years)	Sultanate of Oman	Male	Age-standardized	Urolithiasis	Rate	2021	4.411771845	6.612577526	2.948299342
DALYs (Disability-Adjusted Life Years)	Sultanate of Oman	Female	Age-standardized	Urolithiasis	Rate	2021	1.799120793	2.475584632	1.231527962
DALYs (Disability-Adjusted Life Years)	Sultanate of Oman	Both	Age-standardized	Urolithiasis	Rate	2021	3.412126405	5.013344266	2.319900922
DALYs (Disability-Adjusted Life Years)	Kingdom of Bahrain	Male	All ages	Urolithiasis	Number	2021	53.70950919	80.68461068	34.29955516
DALYs (Disability-Adjusted Life Years)	Kingdom of Bahrain	Female	All ages	Urolithiasis	Number	2021	14.96859302	23.40775763	7.873022817
DALYs (Disability-Adjusted Life Years)	Kingdom of Bahrain	Both	All ages	Urolithiasis	Number	2021	68.67810221	101.9849438	43.76574419
DALYs (Disability-Adjusted Life Years)	Kingdom of Bahrain	Male	All ages	Urolithiasis	Percent	2021	0.000232874	0.000341488	0.000150488
DALYs (Disability-Adjusted Life Years)	Kingdom of Bahrain	Female	All ages	Urolithiasis	Percent	2021	0.000110412	0.000162765	5.97E-05
DALYs (Disability-Adjusted Life Years)	Kingdom of Bahrain	Both	All ages	Urolithiasis	Percent	2021	0.000187441	0.000261375	0.000124189
DALYs (Disability-Adjusted Life Years)	Kingdom of Bahrain	Male	All ages	Urolithiasis	Rate	2021	5.577541402	8.378809701	3.561886748
DALYs (Disability-Adjusted Life Years)	Kingdom of Bahrain	Female	All ages	Urolithiasis	Rate	2021	2.641657838	4.131001915	1.389431352
DALYs (Disability-Adjusted Life Years)	Kingdom of Bahrain	Both	All ages	Urolithiasis	Rate	2021	4.489948595	6.667440431	2.861260508
DALYs (Disability-Adjusted Life Years)	Kingdom of Bahrain	Male	Age-standardized	Urolithiasis	Rate	2021	6.392563126	10.61016646	3.626056547
DALYs (Disability-Adjusted Life Years)	Kingdom of Bahrain	Female	Age-standardized	Urolithiasis	Rate	2021	3.555270028	6.41231671	1.560986761
DALYs (Disability-Adjusted Life Years)	Kingdom of Bahrain	Both	Age-standardized	Urolithiasis	Rate	2021	5.247572091	8.156880975	3.025477521
DALYs (Disability-Adjusted Life Years)	Kingdom of Saudi Arabia	Male	All ages	Urolithiasis	Number	2021	920.8678154	1431.78726	547.9549492
DALYs (Disability-Adjusted Life Years)	Kingdom of Saudi Arabia	Female	All ages	Urolithiasis	Number	2021	258.809326	373.5771577	171.8088255
DALYs (Disability-Adjusted Life Years)	Kingdom of Saudi Arabia	Both	All ages	Urolithiasis	Number	2021	1179.677141	1822.769065	734.735354
DALYs (Disability-Adjusted Life Years)	Kingdom of Saudi Arabia	Male	All ages	Urolithiasis	Percent	2021	0.000150218	0.000231501	9.21E-05
DALYs (Disability-Adjusted Life Years)	Kingdom of Saudi Arabia	Female	All ages	Urolithiasis	Percent	2021	6.89E-05	9.37E-05	4.92E-05
DALYs (Disability-Adjusted Life Years)	Kingdom of Saudi Arabia	Both	All ages	Urolithiasis	Percent	2021	0.000119275	0.000175906	7.67E-05
DALYs (Disability-Adjusted Life Years)	Kingdom of Saudi Arabia	Male	All ages	Urolithiasis	Rate	2021	4.180181525	6.499446015	2.487383223
DALYs (Disability-Adjusted Life Years)	Kingdom of Saudi Arabia	Female	All ages	Urolithiasis	Rate	2021	1.651115757	2.383295614	1.096082059
DALYs (Disability-Adjusted Life Years)	Kingdom of Saudi Arabia	Both	All ages	Urolithiasis	Rate	2021	3.12876952	4.834394168	1.94868367
DALYs (Disability-Adjusted Life Years)	Kingdom of Saudi Arabia	Male	Age-standardized	Urolithiasis	Rate	2021	3.46011958	5.260636473	2.13632372
DALYs (Disability-Adjusted Life Years)	Kingdom of Saudi Arabia	Female	Age-standardized	Urolithiasis	Rate	2021	1.61054857	2.30991451	1.091771137
DALYs (Disability-Adjusted Life Years)	Kingdom of Saudi Arabia	Both	Age-standardized	Urolithiasis	Rate	2021	2.72854452	4.077206055	1.789109534
DALYs (Disability-Adjusted Life Years)	Republic of Iraq	Male	All ages	Urolithiasis	Number	2021	968.2773467	1352.087514	689.9002885
DALYs (Disability-Adjusted Life Years)	Republic of Iraq	Female	All ages	Urolithiasis	Number	2021	372.2320707	527.0969919	244.2586788
DALYs (Disability-Adjusted Life Years)	Republic of Iraq	Both	All ages	Urolithiasis	Number	2021	1340.509417	1868.582522	961.8994447
DALYs (Disability-Adjusted Life Years)	Republic of Iraq	Male	All ages	Urolithiasis	Percent	2021	0.000142365	0.000195466	0.000104246
DALYs (Disability-Adjusted Life Years)	Republic of Iraq	Female	All ages	Urolithiasis	Percent	2021	7.01E-05	9.36E-05	4.80E-05
DALYs (Disability-Adjusted Life Years)	Republic of Iraq	Both	All ages	Urolithiasis	Percent	2021	0.00011066	0.000144441	8.25E-05
DALYs (Disability-Adjusted Life Years)	Republic of Iraq	Male	All ages	Urolithiasis	Rate	2021	4.53299455	6.329803493	3.229771158
DALYs (Disability-Adjusted Life Years)	Republic of Iraq	Female	All ages	Urolithiasis	Rate	2021	1.873933262	2.653571959	1.229674976
DALYs (Disability-Adjusted Life Years)	Republic of Iraq	Both	All ages	Urolithiasis	Rate	2021	3.251743091	4.53271736	2.33332928
DALYs (Disability-Adjusted Life Years)	Republic of Iraq	Male	Age-standardized	Urolithiasis	Rate	2021	5.874035443	7.997640677	4.033840989
DALYs (Disability-Adjusted Life Years)	Republic of Iraq	Female	Age-standardized	Urolithiasis	Rate	2021	2.363470193	3.328108949	1.461477627
DALYs (Disability-Adjusted Life Years)	Republic of Iraq	Both	Age-standardized	Urolithiasis	Rate	2021	4.123965456	5.591227025	2.898437004
DALYs (Disability-Adjusted Life Years)	Republic of Yemen	Male	All ages	Urolithiasis	Number	2021	609.8420027	933.68072	336.390634
DALYs (Disability-Adjusted Life Years)	Republic of Yemen	Female	All ages	Urolithiasis	Number	2021	295.5696238	489.1297974	155.9329368
DALYs (Disability-Adjusted Life Years)	Republic of Yemen	Both	All ages	Urolithiasis	Number	2021	905.4116264	1379.449935	517.2567951
DALYs (Disability-Adjusted Life Years)	Republic of Yemen	Male	All ages	Urolithiasis	Percent	2021	8.22E-05	0.00012688	4.67E-05
DALYs (Disability-Adjusted Life Years)	Republic of Yemen	Female	All ages	Urolithiasis	Percent	2021	4.91E-05	7.88E-05	2.63E-05
DALYs (Disability-Adjusted Life Years)	Republic of Yemen	Both	All ages	Urolithiasis	Percent	2021	6.74E-05	9.86E-05	3.89E-05
DALYs (Disability-Adjusted Life Years)	Republic of Yemen	Male	All ages	Urolithiasis	Rate	2021	3.591043787	5.497962315	1.980830266
DALYs (Disability-Adjusted Life Years)	Republic of Yemen	Female	All ages	Urolithiasis	Rate	2021	1.774003056	2.935747403	0.935906413
DALYs (Disability-Adjusted Life Years)	Republic of Yemen	Both	All ages	Urolithiasis	Rate	2021	2.691195524	4.100200819	1.537465536
DALYs (Disability-Adjusted Life Years)	Republic of Yemen	Male	Age-standardized	Urolithiasis	Rate	2021	5.570074369	9.424114666	2.829830601
DALYs (Disability-Adjusted Life Years)	Republic of Yemen	Female	Age-standardized	Urolithiasis	Rate	2021	2.659050101	4.692050933	1.292836473
DALYs (Disability-Adjusted Life Years)	Republic of Yemen	Both	Age-standardized	Urolithiasis	Rate	2021	4.090998805	6.673796515	2.165823535
DALYs (Disability-Adjusted Life Years)	Syrian Arab Republic	Male	All ages	Urolithiasis	Number	2021	432.8248088	615.4273803	287.673319
DALYs (Disability-Adjusted Life Years)	Syrian Arab Republic	Female	All ages	Urolithiasis	Number	2021	140.219884	198.7607224	101.6617065
DALYs (Disability-Adjusted Life Years)	Syrian Arab Republic	Both	All ages	Urolithiasis	Number	2021	573.0446929	795.6052134	408.0520174
DALYs (Disability-Adjusted Life Years)	Syrian Arab Republic	Male	All ages	Urolithiasis	Percent	2021	0.000176383	0.000246494	0.000122432
DALYs (Disability-Adjusted Life Years)	Syrian Arab Republic	Female	All ages	Urolithiasis	Percent	2021	6.78E-05	8.92E-05	5.18E-05
DALYs (Disability-Adjusted Life Years)	Syrian Arab Republic	Both	All ages	Urolithiasis	Percent	2021	0.000126737	0.000170611	9.40E-05
DALYs (Disability-Adjusted Life Years)	Syrian Arab Republic	Male	All ages	Urolithiasis	Rate	2021	6.417737526	9.12528883	4.26549453
DALYs (Disability-Adjusted Life Years)	Syrian Arab Republic	Female	All ages	Urolithiasis	Rate	2021	1.924447758	2.727891478	1.395256062
DALYs (Disability-Adjusted Life Years)	Syrian Arab Republic	Both	All ages	Urolithiasis	Rate	2021	4.084297039	5.670566463	2.908334493
DALYs (Disability-Adjusted Life Years)	Syrian Arab Republic	Male	Age-standardized	Urolithiasis	Rate	2021	6.148598313	8.819937609	4.129699096
DALYs (Disability-Adjusted Life Years)	Syrian Arab Republic	Female	Age-standardized	Urolithiasis	Rate	2021	1.975456495	2.733695182	1.419105148
DALYs (Disability-Adjusted Life Years)	Syrian Arab Republic	Both	Age-standardized	Urolithiasis	Rate	2021	4.022781229	5.615982983	2.860754452
DALYs (Disability-Adjusted Life Years)	Arab Republic of Egypt	Male	All ages	Urolithiasis	Number	2021	2727.000032	3742.789439	1873.35002
DALYs (Disability-Adjusted Life Years)	Arab Republic of Egypt	Female	All ages	Urolithiasis	Number	2021	1353.993546	1869.862842	848.2474031
DALYs (Disability-Adjusted Life Years)	Arab Republic of Egypt	Both	All ages	Urolithiasis	Number	2021	4080.993578	5403.609156	2917.47941
DALYs (Disability-Adjusted Life Years)	Arab Republic of Egypt	Male	All ages	Urolithiasis	Percent	2021	0.000151864	0.000199852	0.000102847
DALYs (Disability-Adjusted Life Years)	Arab Republic of Egypt	Female	All ages	Urolithiasis	Percent	2021	9.51E-05	0.000126653	6.02E-05
DALYs (Disability-Adjusted Life Years)	Arab Republic of Egypt	Both	All ages	Urolithiasis	Percent	2021	0.000126696	0.000161028	9.28E-05
DALYs (Disability-Adjusted Life Years)	Arab Republic of Egypt	Male	All ages	Urolithiasis	Rate	2021	4.987522021	6.845340861	3.42624656
DALYs (Disability-Adjusted Life Years)	Arab Republic of Egypt	Female	All ages	Urolithiasis	Rate	2021	2.65744284	3.669924154	1.664829935
DALYs (Disability-Adjusted Life Years)	Arab Republic of Egypt	Both	All ages	Urolithiasis	Rate	2021	3.863573121	5.115724562	2.762046744
DALYs (Disability-Adjusted Life Years)	Arab Republic of Egypt	Male	Age-standardized	Urolithiasis	Rate	2021	6.453308736	8.697987823	4.290409841
DALYs (Disability-Adjusted Life Years)	Arab Republic of Egypt	Female	Age-standardized	Urolithiasis	Rate	2021	4.447062067	6.22794676	2.597171522
DALYs (Disability-Adjusted Life Years)	Arab Republic of Egypt	Both	Age-standardized	Urolithiasis	Rate	2021	5.383081414	7.069880766	3.775539312
DALYs (Disability-Adjusted Life Years)	Islamic Republic of Iran	Male	All ages	Urolithiasis	Number	2021	3504.349567	4653.32132	2635.94099
DALYs (Disability-Adjusted Life Years)	Islamic Republic of Iran	Female	All ages	Urolithiasis	Number	2021	1691.253869	2291.03522	911.6768547
DALYs (Disability-Adjusted Life Years)	Islamic Republic of Iran	Both	All ages	Urolithiasis	Number	2021	5195.603436	6572.629181	3812.612566
DALYs (Disability-Adjusted Life Years)	Islamic Republic of Iran	Male	All ages	Urolithiasis	Percent	2021	0.000254921	0.000333156	0.000190225
DALYs (Disability-Adjusted Life Years)	Islamic Republic of Iran	Female	All ages	Urolithiasis	Percent	2021	0.000150797	0.00019808	8.27E-05
DALYs (Disability-Adjusted Life Years)	Islamic Republic of Iran	Both	All ages	Urolithiasis	Percent	2021	0.000208088	0.000257467	0.000151124
DALYs (Disability-Adjusted Life Years)	Islamic Republic of Iran	Male	All ages	Urolithiasis	Rate	2021	8.076276049	10.7242462	6.074903966
DALYs (Disability-Adjusted Life Years)	Islamic Republic of Iran	Female	All ages	Urolithiasis	Rate	2021	4.030132465	5.459366916	2.172458291
DALYs (Disability-Adjusted Life Years)	Islamic Republic of Iran	Both	All ages	Urolithiasis	Rate	2021	6.086989556	7.700265364	4.466725214
DALYs (Disability-Adjusted Life Years)	Islamic Republic of Iran	Male	Age-standardized	Urolithiasis	Rate	2021	7.915327139	10.61706725	5.756613596
DALYs (Disability-Adjusted Life Years)	Islamic Republic of Iran	Female	Age-standardized	Urolithiasis	Rate	2021	4.092563017	5.517809736	2.106873629
DALYs (Disability-Adjusted Life Years)	Islamic Republic of Iran	Both	Age-standardized	Urolithiasis	Rate	2021	6.027672397	7.519508051	4.259692729
DALYs (Disability-Adjusted Life Years)	Republic of Tunisia	Male	All ages	Urolithiasis	Number	2021	313.1142312	467.8274268	192.5364018
DALYs (Disability-Adjusted Life Years)	Republic of Tunisia	Female	All ages	Urolithiasis	Number	2021	155.7796788	236.39988	86.86946066
DALYs (Disability-Adjusted Life Years)	Republic of Tunisia	Both	All ages	Urolithiasis	Number	2021	468.89391	678.1192952	282.0517349
DALYs (Disability-Adjusted Life Years)	Republic of Tunisia	Male	All ages	Urolithiasis	Percent	2021	0.00014421	0.00019963	9.05E-05
DALYs (Disability-Adjusted Life Years)	Republic of Tunisia	Female	All ages	Urolithiasis	Percent	2021	8.62E-05	0.000126295	4.89E-05
DALYs (Disability-Adjusted Life Years)	Republic of Tunisia	Both	All ages	Urolithiasis	Percent	2021	0.000117818	0.00015798	7.30E-05
DALYs (Disability-Adjusted Life Years)	Republic of Tunisia	Male	All ages	Urolithiasis	Rate	2021	5.311358997	7.935760065	3.265996394
DALYs (Disability-Adjusted Life Years)	Republic of Tunisia	Female	All ages	Urolithiasis	Rate	2021	2.619291822	3.974846252	1.460629972
DALYs (Disability-Adjusted Life Years)	Republic of Tunisia	Both	All ages	Urolithiasis	Rate	2021	3.959390541	5.726112166	2.381675145
DALYs (Disability-Adjusted Life Years)	Republic of Tunisia	Male	Age-standardized	Urolithiasis	Rate	2021	4.814991517	7.154295146	2.882241277
DALYs (Disability-Adjusted Life Years)	Republic of Tunisia	Female	Age-standardized	Urolithiasis	Rate	2021	2.278120972	3.454219706	1.268585741
DALYs (Disability-Adjusted Life Years)	Republic of Tunisia	Both	Age-standardized	Urolithiasis	Rate	2021	3.504691023	5.042888692	2.080085937
DALYs (Disability-Adjusted Life Years)	State of Kuwait	Male	All ages	Urolithiasis	Number	2021	126.2192956	180.8573882	81.92194041
DALYs (Disability-Adjusted Life Years)	State of Kuwait	Female	All ages	Urolithiasis	Number	2021	40.42870687	57.60770446	28.5307369
DALYs (Disability-Adjusted Life Years)	State of Kuwait	Both	All ages	Urolithiasis	Number	2021	166.6480025	234.3192543	112.4138232
DALYs (Disability-Adjusted Life Years)	State of Kuwait	Male	All ages	Urolithiasis	Percent	2021	0.000251082	0.000357418	0.000174533
DALYs (Disability-Adjusted Life Years)	State of Kuwait	Female	All ages	Urolithiasis	Percent	2021	0.000103815	0.000137518	7.88E-05
DALYs (Disability-Adjusted Life Years)	State of Kuwait	Both	All ages	Urolithiasis	Percent	2021	0.000186701	0.000257365	0.000136785
DALYs (Disability-Adjusted Life Years)	State of Kuwait	Male	All ages	Urolithiasis	Rate	2021	5.138095933	7.362286459	3.334852938
DALYs (Disability-Adjusted Life Years)	State of Kuwait	Female	All ages	Urolithiasis	Rate	2021	1.843077486	2.626239406	1.300668829
DALYs (Disability-Adjusted Life Years)	State of Kuwait	Both	All ages	Urolithiasis	Rate	2021	3.58376493	5.039035053	2.417459022
DALYs (Disability-Adjusted Life Years)	State of Kuwait	Male	Age-standardized	Urolithiasis	Rate	2021	4.317547052	6.023168308	2.958270732
DALYs (Disability-Adjusted Life Years)	State of Kuwait	Female	Age-standardized	Urolithiasis	Rate	2021	1.726788152	2.35313699	1.274731442
DALYs (Disability-Adjusted Life Years)	State of Kuwait	Both	Age-standardized	Urolithiasis	Rate	2021	3.147810595	4.342381957	2.223458077
DALYs (Disability-Adjusted Life Years)	Republic of Turkey	Male	All ages	Urolithiasis	Number	2021	2400.675118	3418.805415	1637.908363
DALYs (Disability-Adjusted Life Years)	Republic of Turkey	Female	All ages	Urolithiasis	Number	2021	1149.99405	1607.482	810.7198203
DALYs (Disability-Adjusted Life Years)	Republic of Turkey	Both	All ages	Urolithiasis	Number	2021	3550.669168	4936.425347	2540.398892
DALYs (Disability-Adjusted Life Years)	Republic of Turkey	Male	All ages	Urolithiasis	Percent	2021	0.00018022	0.000249053	0.000126025
DALYs (Disability-Adjusted Life Years)	Republic of Turkey	Female	All ages	Urolithiasis	Percent	2021	9.84E-05	0.000128585	7.37E-05
DALYs (Disability-Adjusted Life Years)	Republic of Turkey	Both	All ages	Urolithiasis	Percent	2021	0.000141933	0.000188693	0.000108469
DALYs (Disability-Adjusted Life Years)	Republic of Turkey	Male	All ages	Urolithiasis	Rate	2021	5.725075623	8.153089687	3.906046751
DALYs (Disability-Adjusted Life Years)	Republic of Turkey	Female	All ages	Urolithiasis	Rate	2021	2.759141939	3.856777349	1.945132723
DALYs (Disability-Adjusted Life Years)	Republic of Turkey	Both	All ages	Urolithiasis	Rate	2021	4.246600088	5.903964386	3.038316906
DALYs (Disability-Adjusted Life Years)	Republic of Turkey	Male	Age-standardized	Urolithiasis	Rate	2021	5.211873714	7.31160151	3.585195987
DALYs (Disability-Adjusted Life Years)	Republic of Turkey	Female	Age-standardized	Urolithiasis	Rate	2021	2.39932562	3.359392051	1.692179614
DALYs (Disability-Adjusted Life Years)	Republic of Turkey	Both	Age-standardized	Urolithiasis	Rate	2021	3.787051754	5.269940383	2.719425371
DALYs (Disability-Adjusted Life Years)	Republic of Sudan	Male	All ages	Urolithiasis	Number	2021	894.6493061	1323.115515	496.2296558
DALYs (Disability-Adjusted Life Years)	Republic of Sudan	Female	All ages	Urolithiasis	Number	2021	494.4694934	835.183029	240.1717917
DALYs (Disability-Adjusted Life Years)	Republic of Sudan	Both	All ages	Urolithiasis	Number	2021	1389.1188	2004.815645	779.1395464
DALYs (Disability-Adjusted Life Years)	Republic of Sudan	Male	All ages	Urolithiasis	Percent	2021	0.000114663	0.00015982	6.36E-05
DALYs (Disability-Adjusted Life Years)	Republic of Sudan	Female	All ages	Urolithiasis	Percent	2021	7.52E-05	0.000117434	3.73E-05
DALYs (Disability-Adjusted Life Years)	Republic of Sudan	Both	All ages	Urolithiasis	Percent	2021	9.66E-05	0.000131269	5.37E-05
DALYs (Disability-Adjusted Life Years)	Republic of Sudan	Male	All ages	Urolithiasis	Rate	2021	4.056022518	5.998536283	2.24972919
DALYs (Disability-Adjusted Life Years)	Republic of Sudan	Female	All ages	Urolithiasis	Rate	2021	2.314743567	3.90971449	1.124308207
DALYs (Disability-Adjusted Life Years)	Republic of Sudan	Both	All ages	Urolithiasis	Rate	2021	3.199330556	4.617364587	1.794464922
DALYs (Disability-Adjusted Life Years)	Republic of Sudan	Male	Age-standardized	Urolithiasis	Rate	2021	5.758909034	8.877432202	3.006113709
DALYs (Disability-Adjusted Life Years)	Republic of Sudan	Female	Age-standardized	Urolithiasis	Rate	2021	3.351004825	5.712607217	1.515359999
DALYs (Disability-Adjusted Life Years)	Republic of Sudan	Both	Age-standardized	Urolithiasis	Rate	2021	4.581509324	6.64620065	2.384037846
DALYs (Disability-Adjusted Life Years)	Lebanese Republic	Male	All ages	Urolithiasis	Number	2021	178.1104262	246.8220564	126.1457658
DALYs (Disability-Adjusted Life Years)	Lebanese Republic	Female	All ages	Urolithiasis	Number	2021	62.31984043	85.99650069	45.40756595
DALYs (Disability-Adjusted Life Years)	Lebanese Republic	Both	All ages	Urolithiasis	Number	2021	240.4302666	328.8738207	178.015557
DALYs (Disability-Adjusted Life Years)	Lebanese Republic	Male	All ages	Urolithiasis	Percent	2021	0.000191699	0.000253368	0.000139379
DALYs (Disability-Adjusted Life Years)	Lebanese Republic	Female	All ages	Urolithiasis	Percent	2021	7.54E-05	9.68E-05	5.70E-05
DALYs (Disability-Adjusted Life Years)	Lebanese Republic	Both	All ages	Urolithiasis	Percent	2021	0.000136993	0.00017427	0.000104381
DALYs (Disability-Adjusted Life Years)	Lebanese Republic	Male	All ages	Urolithiasis	Rate	2021	6.434839101	8.917278193	4.557440702
DALYs (Disability-Adjusted Life Years)	Lebanese Republic	Female	All ages	Urolithiasis	Rate	2021	2.247771061	3.101748083	1.637773974
DALYs (Disability-Adjusted Life Years)	Lebanese Republic	Both	All ages	Urolithiasis	Rate	2021	4.339563405	5.935894915	3.213030571
DALYs (Disability-Adjusted Life Years)	Lebanese Republic	Male	Age-standardized	Urolithiasis	Rate	2021	6.18612508	8.515879198	4.400743876
DALYs (Disability-Adjusted Life Years)	Lebanese Republic	Female	Age-standardized	Urolithiasis	Rate	2021	1.973346588	2.714394248	1.458791372
DALYs (Disability-Adjusted Life Years)	Lebanese Republic	Both	Age-standardized	Urolithiasis	Rate	2021	3.959265669	5.43170552	2.931288548
DALYs (Disability-Adjusted Life Years)	State of Libya	Male	All ages	Urolithiasis	Number	2021	206.0143905	310.0132121	119.4417904
DALYs (Disability-Adjusted Life Years)	State of Libya	Female	All ages	Urolithiasis	Number	2021	162.6672304	267.9079786	71.17602842
DALYs (Disability-Adjusted Life Years)	State of Libya	Both	All ages	Urolithiasis	Number	2021	368.6816209	529.7302805	198.0764
DALYs (Disability-Adjusted Life Years)	State of Libya	Male	All ages	Urolithiasis	Percent	2021	0.000166497	0.000243528	9.73E-05
DALYs (Disability-Adjusted Life Years)	State of Libya	Female	All ages	Urolithiasis	Percent	2021	0.000158672	0.000260787	7.10E-05
DALYs (Disability-Adjusted Life Years)	State of Libya	Both	All ages	Urolithiasis	Percent	2021	0.000162868	0.000224601	8.73E-05
DALYs (Disability-Adjusted Life Years)	State of Libya	Male	All ages	Urolithiasis	Rate	2021	5.828531009	8.77085147	3.379230827
DALYs (Disability-Adjusted Life Years)	State of Libya	Female	All ages	Urolithiasis	Rate	2021	4.876142161	8.030857762	2.133585432
DALYs (Disability-Adjusted Life Years)	State of Libya	Both	All ages	Urolithiasis	Rate	2021	5.366101628	7.710138937	2.882970108
DALYs (Disability-Adjusted Life Years)	State of Libya	Male	Age-standardized	Urolithiasis	Rate	2021	5.710227485	8.688597002	3.102023374
DALYs (Disability-Adjusted Life Years)	State of Libya	Female	Age-standardized	Urolithiasis	Rate	2021	5.103449414	8.626822903	2.047917086
DALYs (Disability-Adjusted Life Years)	State of Libya	Both	Age-standardized	Urolithiasis	Rate	2021	5.42507048	7.849300674	2.735209453
DALYs (Disability-Adjusted Life Years)	Islamic Republic of Afghanistan	Male	All ages	Urolithiasis	Number	2021	542.0991499	871.1500841	286.9101619
DALYs (Disability-Adjusted Life Years)	Islamic Republic of Afghanistan	Female	All ages	Urolithiasis	Number	2021	634.0915509	1218.010614	211.6370525
DALYs (Disability-Adjusted Life Years)	Islamic Republic of Afghanistan	Both	All ages	Urolithiasis	Number	2021	1176.190701	1918.953905	579.4269135
DALYs (Disability-Adjusted Life Years)	Islamic Republic of Afghanistan	Male	All ages	Urolithiasis	Percent	2021	5.63E-05	8.85E-05	3.06E-05
DALYs (Disability-Adjusted Life Years)	Islamic Republic of Afghanistan	Female	All ages	Urolithiasis	Percent	2021	8.40E-05	0.000160815	2.81E-05
DALYs (Disability-Adjusted Life Years)	Islamic Republic of Afghanistan	Both	All ages	Urolithiasis	Percent	2021	6.85E-05	0.000109351	3.41E-05
DALYs (Disability-Adjusted Life Years)	Islamic Republic of Afghanistan	Male	All ages	Urolithiasis	Rate	2021	3.397289248	5.459423455	1.798041573
DALYs (Disability-Adjusted Life Years)	Islamic Republic of Afghanistan	Female	All ages	Urolithiasis	Rate	2021	4.153787895	7.978907359	1.38638565
DALYs (Disability-Adjusted Life Years)	Islamic Republic of Afghanistan	Both	All ages	Urolithiasis	Rate	2021	3.767162021	6.14612092	1.85581731
DALYs (Disability-Adjusted Life Years)	Islamic Republic of Afghanistan	Male	Age-standardized	Urolithiasis	Rate	2021	6.15417823	10.92405595	2.883812091
DALYs (Disability-Adjusted Life Years)	Islamic Republic of Afghanistan	Female	Age-standardized	Urolithiasis	Rate	2021	6.838406101	13.08939691	2.114082474
DALYs (Disability-Adjusted Life Years)	Islamic Republic of Afghanistan	Both	Age-standardized	Urolithiasis	Rate	2021	6.514680975	11.0915906	2.879230416
DALYs (Disability-Adjusted Life Years)	Kingdom of Morocco	Male	All ages	Urolithiasis	Number	2021	947.9692555	1403.393686	570.4867913
DALYs (Disability-Adjusted Life Years)	Kingdom of Morocco	Female	All ages	Urolithiasis	Number	2021	712.2109602	1159.39041	316.6525819
DALYs (Disability-Adjusted Life Years)	Kingdom of Morocco	Both	All ages	Urolithiasis	Number	2021	1660.180216	2384.171831	938.2220397
DALYs (Disability-Adjusted Life Years)	Kingdom of Morocco	Male	All ages	Urolithiasis	Percent	2021	0.000154415	0.000222378	9.34E-05
DALYs (Disability-Adjusted Life Years)	Kingdom of Morocco	Female	All ages	Urolithiasis	Percent	2021	0.000121505	0.000193814	5.46E-05
DALYs (Disability-Adjusted Life Years)	Kingdom of Morocco	Both	All ages	Urolithiasis	Percent	2021	0.000138293	0.00019117	7.73E-05
DALYs (Disability-Adjusted Life Years)	Kingdom of Morocco	Male	All ages	Urolithiasis	Rate	2021	5.06313509	7.49557201	3.046988786
DALYs (Disability-Adjusted Life Years)	Kingdom of Morocco	Female	All ages	Urolithiasis	Rate	2021	3.859460087	6.282718555	1.715935404
DALYs (Disability-Adjusted Life Years)	Kingdom of Morocco	Both	All ages	Urolithiasis	Rate	2021	4.465657625	6.41309601	2.523688914
DALYs (Disability-Adjusted Life Years)	Kingdom of Morocco	Male	Age-standardized	Urolithiasis	Rate	2021	5.107034633	7.595729677	2.95626119
DALYs (Disability-Adjusted Life Years)	Kingdom of Morocco	Female	Age-standardized	Urolithiasis	Rate	2021	3.810827864	6.21870462	1.641544932
DALYs (Disability-Adjusted Life Years)	Kingdom of Morocco	Both	Age-standardized	Urolithiasis	Rate	2021	4.450980341	6.391221555	2.422929249
YLDs (Years Lived with Disability)	United Arab Emirates	Male	All ages	Urolithiasis	Number	1990	40.92382543	65.30548865	23.87445249
YLDs (Years Lived with Disability)	United Arab Emirates	Female	All ages	Urolithiasis	Number	1990	5.521777513	8.284621276	3.526667713
YLDs (Years Lived with Disability)	United Arab Emirates	Both	All ages	Urolithiasis	Number	1990	46.44560294	73.40478565	27.49913724
YLDs (Years Lived with Disability)	United Arab Emirates	Male	All ages	Urolithiasis	Percent	1990	0.000399308	0.000598546	0.000245225
YLDs (Years Lived with Disability)	United Arab Emirates	Female	All ages	Urolithiasis	Percent	1990	8.69E-05	0.00011994	6.25E-05
YLDs (Years Lived with Disability)	United Arab Emirates	Both	All ages	Urolithiasis	Percent	1990	0.000279784	0.000408079	0.000176503
YLDs (Years Lived with Disability)	United Arab Emirates	Male	All ages	Urolithiasis	Rate	1990	3.382025843	5.396974696	1.973031955
YLDs (Years Lived with Disability)	United Arab Emirates	Female	All ages	Urolithiasis	Rate	1990	0.835564231	1.25364218	0.533661015
YLDs (Years Lived with Disability)	United Arab Emirates	Both	All ages	Urolithiasis	Rate	1990	2.48254986	3.923536972	1.469848058
YLDs (Years Lived with Disability)	United Arab Emirates	Male	All ages	Urolithiasis	Number	2021	374.9856253	618.8987231	207.3301526
YLDs (Years Lived with Disability)	United Arab Emirates	Female	All ages	Urolithiasis	Number	2021	40.53142645	60.81073708	26.34439867
YLDs (Years Lived with Disability)	United Arab Emirates	Both	All ages	Urolithiasis	Number	2021	415.5170518	674.6884282	238.0671294
YLDs (Years Lived with Disability)	United Arab Emirates	Male	All ages	Urolithiasis	Percent	2021	0.000496544	0.0007865	0.000295552
YLDs (Years Lived with Disability)	United Arab Emirates	Female	All ages	Urolithiasis	Percent	2021	0.000116564	0.000159713	8.31E-05
YLDs (Years Lived with Disability)	United Arab Emirates	Both	All ages	Urolithiasis	Percent	2021	0.000376844	0.000595206	0.000234456
YLDs (Years Lived with Disability)	United Arab Emirates	Male	All ages	Urolithiasis	Rate	2021	5.398826545	8.91054651	2.985019841
YLDs (Years Lived with Disability)	United Arab Emirates	Female	All ages	Urolithiasis	Rate	2021	1.50928995	2.264441259	0.981000168
YLDs (Years Lived with Disability)	United Arab Emirates	Both	All ages	Urolithiasis	Rate	2021	4.314303245	7.005273219	2.471845102
YLDs (Years Lived with Disability)	United Arab Emirates	Male	Age-standardized	Urolithiasis	Percent	1990	0.000316438	0.000443105	0.000216079
YLDs (Years Lived with Disability)	United Arab Emirates	Female	Age-standardized	Urolithiasis	Percent	1990	9.12E-05	0.000122012	6.69E-05
YLDs (Years Lived with Disability)	United Arab Emirates	Both	Age-standardized	Urolithiasis	Percent	1990	0.000239532	0.000336006	0.000165226
YLDs (Years Lived with Disability)	United Arab Emirates	Male	Age-standardized	Urolithiasis	Rate	1990	3.177981456	4.793575074	1.916232435
YLDs (Years Lived with Disability)	United Arab Emirates	Female	Age-standardized	Urolithiasis	Rate	1990	1.175176938	1.734900606	0.765433045
YLDs (Years Lived with Disability)	United Arab Emirates	Both	Age-standardized	Urolithiasis	Rate	1990	2.601944675	3.925772533	1.567080586
YLDs (Years Lived with Disability)	United Arab Emirates	Male	Age-standardized	Urolithiasis	Percent	2021	0.000328414	0.00046666	0.000222292
YLDs (Years Lived with Disability)	United Arab Emirates	Female	Age-standardized	Urolithiasis	Percent	2021	9.65E-05	0.000128625	7.04E-05
YLDs (Years Lived with Disability)	United Arab Emirates	Both	Age-standardized	Urolithiasis	Percent	2021	0.000256037	0.000359155	0.000176016
YLDs (Years Lived with Disability)	United Arab Emirates	Male	Age-standardized	Urolithiasis	Rate	2021	3.344480568	5.195461424	2.069411178
YLDs (Years Lived with Disability)	United Arab Emirates	Female	Age-standardized	Urolithiasis	Rate	2021	1.274387049	1.854517466	0.82412262
YLDs (Years Lived with Disability)	United Arab Emirates	Both	Age-standardized	Urolithiasis	Rate	2021	2.820682844	4.337754767	1.767609659
YLDs (Years Lived with Disability)	Islamic Republic of Afghanistan	Male	All ages	Urolithiasis	Number	1990	108.7813158	165.03059	65.09348384
YLDs (Years Lived with Disability)	Islamic Republic of Afghanistan	Female	All ages	Urolithiasis	Number	1990	45.70249234	68.64090036	29.38294972
YLDs (Years Lived with Disability)	Islamic Republic of Afghanistan	Both	All ages	Urolithiasis	Number	1990	154.4838081	226.3142176	95.65927147
YLDs (Years Lived with Disability)	Islamic Republic of Afghanistan	Male	All ages	Urolithiasis	Percent	1990	0.000202818	0.000290126	0.000128525
YLDs (Years Lived with Disability)	Islamic Republic of Afghanistan	Female	All ages	Urolithiasis	Percent	1990	7.34E-05	0.00010053	5.13E-05
YLDs (Years Lived with Disability)	Islamic Republic of Afghanistan	Both	All ages	Urolithiasis	Percent	1990	0.000133215	0.000181206	8.83E-05
YLDs (Years Lived with Disability)	Islamic Republic of Afghanistan	Male	All ages	Urolithiasis	Rate	1990	2.243423683	3.403466223	1.342438838
YLDs (Years Lived with Disability)	Islamic Republic of Afghanistan	Female	All ages	Urolithiasis	Rate	1990	0.897082538	1.347334685	0.576750408
YLDs (Years Lived with Disability)	Islamic Republic of Afghanistan	Both	All ages	Urolithiasis	Rate	1990	1.553621179	2.276009155	0.962031374
YLDs (Years Lived with Disability)	Islamic Republic of Afghanistan	Male	All ages	Urolithiasis	Number	2021	327.6654569	508.4180249	204.6179554
YLDs (Years Lived with Disability)	Islamic Republic of Afghanistan	Female	All ages	Urolithiasis	Number	2021	126.3816746	189.0888166	81.31426757
YLDs (Years Lived with Disability)	Islamic Republic of Afghanistan	Both	All ages	Urolithiasis	Number	2021	454.0471315	687.1770072	287.1956147
YLDs (Years Lived with Disability)	Islamic Republic of Afghanistan	Male	All ages	Urolithiasis	Percent	2021	0.000226524	0.000326227	0.000152311
YLDs (Years Lived with Disability)	Islamic Republic of Afghanistan	Female	All ages	Urolithiasis	Percent	2021	7.48E-05	0.000103564	5.32E-05
YLDs (Years Lived with Disability)	Islamic Republic of Afghanistan	Both	All ages	Urolithiasis	Percent	2021	0.000144823	0.000203908	0.000100422
YLDs (Years Lived with Disability)	Islamic Republic of Afghanistan	Male	All ages	Urolithiasis	Rate	2021	2.053451539	3.186212503	1.282323317
YLDs (Years Lived with Disability)	Islamic Republic of Afghanistan	Female	All ages	Urolithiasis	Rate	2021	0.82789728	1.238677343	0.532671063
YLDs (Years Lived with Disability)	Islamic Republic of Afghanistan	Both	All ages	Urolithiasis	Rate	2021	1.454244714	2.200924664	0.919844385
YLDs (Years Lived with Disability)	Islamic Republic of Afghanistan	Male	Age-standardized	Urolithiasis	Percent	1990	0.000233609	0.00034052	0.000145204
YLDs (Years Lived with Disability)	Islamic Republic of Afghanistan	Female	Age-standardized	Urolithiasis	Percent	1990	7.88E-05	0.000109012	5.57E-05
YLDs (Years Lived with Disability)	Islamic Republic of Afghanistan	Both	Age-standardized	Urolithiasis	Percent	1990	0.000146713	0.000200723	9.83E-05
YLDs (Years Lived with Disability)	Islamic Republic of Afghanistan	Male	Age-standardized	Urolithiasis	Rate	1990	3.101777952	4.701829231	1.870035522
YLDs (Years Lived with Disability)	Islamic Republic of Afghanistan	Female	Age-standardized	Urolithiasis	Rate	1990	1.148120503	1.721500784	0.736664899
YLDs (Years Lived with Disability)	Islamic Republic of Afghanistan	Both	Age-standardized	Urolithiasis	Rate	1990	2.048711796	3.08895589	1.284055334
YLDs (Years Lived with Disability)	Islamic Republic of Afghanistan	Male	Age-standardized	Urolithiasis	Percent	2021	0.000245137	0.000350542	0.000165865
YLDs (Years Lived with Disability)	Islamic Republic of Afghanistan	Female	Age-standardized	Urolithiasis	Percent	2021	8.10E-05	0.000109342	5.98E-05
YLDs (Years Lived with Disability)	Islamic Republic of Afghanistan	Both	Age-standardized	Urolithiasis	Percent	2021	0.000155124	0.000215149	0.000110211
YLDs (Years Lived with Disability)	Islamic Republic of Afghanistan	Male	Age-standardized	Urolithiasis	Rate	2021	3.139369285	4.82570885	1.932465176
YLDs (Years Lived with Disability)	Islamic Republic of Afghanistan	Female	Age-standardized	Urolithiasis	Rate	2021	1.202693503	1.793057296	0.776877637
YLDs (Years Lived with Disability)	Islamic Republic of Afghanistan	Both	Age-standardized	Urolithiasis	Rate	2021	2.142209574	3.211001116	1.366110903
YLDs (Years Lived with Disability)	Lebanese Republic	Male	All ages	Urolithiasis	Number	1990	40.97098379	63.04717282	24.44070881
YLDs (Years Lived with Disability)	Lebanese Republic	Female	All ages	Urolithiasis	Number	1990	16.2742633	24.27096496	10.44587285
YLDs (Years Lived with Disability)	Lebanese Republic	Both	All ages	Urolithiasis	Number	1990	57.2452471	87.29939795	35.19030754
YLDs (Years Lived with Disability)	Lebanese Republic	Male	All ages	Urolithiasis	Percent	1990	0.000292906	0.000408093	0.000195492
YLDs (Years Lived with Disability)	Lebanese Republic	Female	All ages	Urolithiasis	Percent	1990	9.02E-05	0.000121722	6.65E-05
YLDs (Years Lived with Disability)	Lebanese Republic	Both	All ages	Urolithiasis	Percent	1990	0.000178679	0.00024735	0.000122384
YLDs (Years Lived with Disability)	Lebanese Republic	Male	All ages	Urolithiasis	Rate	1990	2.761601662	4.249621589	1.647397641
YLDs (Years Lived with Disability)	Lebanese Republic	Female	All ages	Urolithiasis	Rate	1990	1.078920743	1.60907115	0.692520988
YLDs (Years Lived with Disability)	Lebanese Republic	Both	All ages	Urolithiasis	Rate	1990	1.913290683	2.917781532	1.176155069
YLDs (Years Lived with Disability)	Lebanese Republic	Male	All ages	Urolithiasis	Number	2021	98.03107958	153.6069952	60.85382453
YLDs (Years Lived with Disability)	Lebanese Republic	Female	All ages	Urolithiasis	Number	2021	39.76685616	59.25393015	25.7953818
YLDs (Years Lived with Disability)	Lebanese Republic	Both	All ages	Urolithiasis	Number	2021	137.7979357	211.8929147	87.80076113
YLDs (Years Lived with Disability)	Lebanese Republic	Male	All ages	Urolithiasis	Percent	2021	0.000320079	0.000462637	0.000221485
YLDs (Years Lived with Disability)	Lebanese Republic	Female	All ages	Urolithiasis	Percent	2021	9.48E-05	0.00012927	6.93E-05
YLDs (Years Lived with Disability)	Lebanese Republic	Both	All ages	Urolithiasis	Percent	2021	0.000189832	0.000262298	0.000136547
YLDs (Years Lived with Disability)	Lebanese Republic	Male	All ages	Urolithiasis	Rate	2021	3.541702962	5.549570117	2.198549394
YLDs (Years Lived with Disability)	Lebanese Republic	Female	All ages	Urolithiasis	Rate	2021	1.434323128	2.137188871	0.930395719
YLDs (Years Lived with Disability)	Lebanese Republic	Both	All ages	Urolithiasis	Rate	2021	2.487136448	3.824488286	1.58472964
YLDs (Years Lived with Disability)	Lebanese Republic	Male	Age-standardized	Urolithiasis	Percent	1990	0.00030211	0.000419788	0.000203916
YLDs (Years Lived with Disability)	Lebanese Republic	Female	Age-standardized	Urolithiasis	Percent	1990	9.09E-05	0.000122635	6.70E-05
YLDs (Years Lived with Disability)	Lebanese Republic	Both	Age-standardized	Urolithiasis	Percent	1990	0.000181826	0.000253192	0.000125345
YLDs (Years Lived with Disability)	Lebanese Republic	Male	Age-standardized	Urolithiasis	Rate	1990	3.221986047	4.924279384	1.925866873
YLDs (Years Lived with Disability)	Lebanese Republic	Female	Age-standardized	Urolithiasis	Rate	1990	1.189168156	1.765734185	0.761263675
YLDs (Years Lived with Disability)	Lebanese Republic	Both	Age-standardized	Urolithiasis	Rate	1990	2.168538051	3.303552582	1.341841596
YLDs (Years Lived with Disability)	Lebanese Republic	Male	Age-standardized	Urolithiasis	Percent	2021	0.000312426	0.000440366	0.000214723
YLDs (Years Lived with Disability)	Lebanese Republic	Female	Age-standardized	Urolithiasis	Percent	2021	9.25E-05	0.000126071	6.78E-05
YLDs (Years Lived with Disability)	Lebanese Republic	Both	Age-standardized	Urolithiasis	Percent	2021	0.00018541	0.000254536	0.000132941
YLDs (Years Lived with Disability)	Lebanese Republic	Male	Age-standardized	Urolithiasis	Rate	2021	3.378468123	5.340244353	2.090585845
YLDs (Years Lived with Disability)	Lebanese Republic	Female	Age-standardized	Urolithiasis	Rate	2021	1.282276697	1.900062428	0.828457451
YLDs (Years Lived with Disability)	Lebanese Republic	Both	Age-standardized	Urolithiasis	Rate	2021	2.288830465	3.555028737	1.470188106
YLDs (Years Lived with Disability)	North Africa and Middle East	Male	All ages	Urolithiasis	Number	1990	4201.531843	6225.361165	2782.419639
YLDs (Years Lived with Disability)	North Africa and Middle East	Female	All ages	Urolithiasis	Number	1990	1497.241652	2258.37948	988.0086539
YLDs (Years Lived with Disability)	North Africa and Middle East	Both	All ages	Urolithiasis	Number	1990	5698.773494	8459.932769	3795.169178
YLDs (Years Lived with Disability)	North Africa and Middle East	Male	All ages	Urolithiasis	Percent	1990	0.000290941	0.00038962	0.000214049
YLDs (Years Lived with Disability)	North Africa and Middle East	Female	All ages	Urolithiasis	Percent	1990	8.64E-05	0.000118186	6.23E-05
YLDs (Years Lived with Disability)	North Africa and Middle East	Both	All ages	Urolithiasis	Percent	1990	0.000179344	0.000241712	0.000131518
YLDs (Years Lived with Disability)	North Africa and Middle East	Male	All ages	Urolithiasis	Rate	1990	2.41835266	3.583245181	1.601528249
YLDs (Years Lived with Disability)	North Africa and Middle East	Female	All ages	Urolithiasis	Rate	1990	0.904915261	1.36493802	0.59714082
YLDs (Years Lived with Disability)	North Africa and Middle East	Both	All ages	Urolithiasis	Rate	1990	1.680103347	2.494143937	1.118885747
YLDs (Years Lived with Disability)	North Africa and Middle East	Male	All ages	Urolithiasis	Number	2021	11133.17277	16581.36097	7156.594468
YLDs (Years Lived with Disability)	North Africa and Middle East	Female	All ages	Urolithiasis	Number	2021	3791.5018	5629.445914	2450.981927
YLDs (Years Lived with Disability)	North Africa and Middle East	Both	All ages	Urolithiasis	Number	2021	14924.67457	22123.68916	9610.195485
YLDs (Years Lived with Disability)	North Africa and Middle East	Male	All ages	Urolithiasis	Percent	2021	0.000364109	0.000485699	0.000263678
YLDs (Years Lived with Disability)	North Africa and Middle East	Female	All ages	Urolithiasis	Percent	2021	0.000100004	0.000133669	7.30E-05
YLDs (Years Lived with Disability)	North Africa and Middle East	Both	All ages	Urolithiasis	Percent	2021	0.000217961	0.000289644	0.000158737
YLDs (Years Lived with Disability)	North Africa and Middle East	Male	All ages	Urolithiasis	Rate	2021	3.44286068	5.127677158	2.213129915
YLDs (Years Lived with Disability)	North Africa and Middle East	Female	All ages	Urolithiasis	Rate	2021	1.265393604	1.878797698	0.818002211
YLDs (Years Lived with Disability)	North Africa and Middle East	Both	All ages	Urolithiasis	Rate	2021	2.39561365	3.551153594	1.542567335
YLDs (Years Lived with Disability)	North Africa and Middle East	Male	Age-standardized	Urolithiasis	Percent	1990	0.00031784	0.00042427	0.000236796
YLDs (Years Lived with Disability)	North Africa and Middle East	Female	Age-standardized	Urolithiasis	Percent	1990	9.34E-05	0.000125771	6.81E-05
YLDs (Years Lived with Disability)	North Africa and Middle East	Both	Age-standardized	Urolithiasis	Percent	1990	0.000195456	0.000258296	0.000144929
YLDs (Years Lived with Disability)	North Africa and Middle East	Male	Age-standardized	Urolithiasis	Rate	1990	3.232516422	4.765344753	2.106485861
YLDs (Years Lived with Disability)	North Africa and Middle East	Female	Age-standardized	Urolithiasis	Rate	1990	1.200823876	1.777743172	0.778152639
YLDs (Years Lived with Disability)	North Africa and Middle East	Both	Age-standardized	Urolithiasis	Rate	1990	2.243361779	3.309876926	1.468616517
YLDs (Years Lived with Disability)	North Africa and Middle East	Male	Age-standardized	Urolithiasis	Percent	2021	0.000335163	0.00044767	0.000245782
YLDs (Years Lived with Disability)	North Africa and Middle East	Female	Age-standardized	Urolithiasis	Percent	2021	9.66E-05	0.000128987	7.13E-05
YLDs (Years Lived with Disability)	North Africa and Middle East	Both	Age-standardized	Urolithiasis	Percent	2021	0.000205451	0.000275652	0.000151425
YLDs (Years Lived with Disability)	North Africa and Middle East	Male	Age-standardized	Urolithiasis	Rate	2021	3.420897966	5.038130622	2.200220814
YLDs (Years Lived with Disability)	North Africa and Middle East	Female	Age-standardized	Urolithiasis	Rate	2021	1.283822649	1.883012091	0.831724911
YLDs (Years Lived with Disability)	North Africa and Middle East	Both	Age-standardized	Urolithiasis	Rate	2021	2.399286959	3.577808236	1.554144309
YLDs (Years Lived with Disability)	People's Democratic Republic of Algeria	Male	All ages	Urolithiasis	Number	1990	287.2830811	430.896903	182.3872269
YLDs (Years Lived with Disability)	People's Democratic Republic of Algeria	Female	All ages	Urolithiasis	Number	1990	107.5280115	161.1800083	69.79943039
YLDs (Years Lived with Disability)	People's Democratic Republic of Algeria	Both	All ages	Urolithiasis	Number	1990	394.8110926	587.9920731	249.925436
YLDs (Years Lived with Disability)	People's Democratic Republic of Algeria	Male	All ages	Urolithiasis	Percent	1990	0.000293556	0.000408289	0.000204605
YLDs (Years Lived with Disability)	People's Democratic Republic of Algeria	Female	All ages	Urolithiasis	Percent	1990	8.72E-05	0.000118307	6.28E-05
YLDs (Years Lived with Disability)	People's Democratic Republic of Algeria	Both	All ages	Urolithiasis	Percent	1990	0.000178482	0.000242275	0.00012901
YLDs (Years Lived with Disability)	People's Democratic Republic of Algeria	Male	All ages	Urolithiasis	Rate	1990	2.243821336	3.365515508	1.424533424
YLDs (Years Lived with Disability)	People's Democratic Republic of Algeria	Female	All ages	Urolithiasis	Rate	1990	0.861273274	1.291012746	0.559076496
YLDs (Years Lived with Disability)	People's Democratic Republic of Algeria	Both	All ages	Urolithiasis	Rate	1990	1.56125444	2.325175892	0.988313661
YLDs (Years Lived with Disability)	People's Democratic Republic of Algeria	Male	All ages	Urolithiasis	Number	2021	768.3773057	1179.252454	456.6712248
YLDs (Years Lived with Disability)	People's Democratic Republic of Algeria	Female	All ages	Urolithiasis	Number	2021	282.1514831	417.5529061	181.9598136
YLDs (Years Lived with Disability)	People's Democratic Republic of Algeria	Both	All ages	Urolithiasis	Number	2021	1050.528789	1599.318662	652.089231
YLDs (Years Lived with Disability)	People's Democratic Republic of Algeria	Male	All ages	Urolithiasis	Percent	2021	0.00038401	0.000556919	0.000259281
YLDs (Years Lived with Disability)	People's Democratic Republic of Algeria	Female	All ages	Urolithiasis	Percent	2021	0.0001063	0.000141965	7.67E-05
YLDs (Years Lived with Disability)	People's Democratic Republic of Algeria	Both	All ages	Urolithiasis	Percent	2021	0.000225774	0.000315836	0.000158434
YLDs (Years Lived with Disability)	People's Democratic Republic of Algeria	Male	All ages	Urolithiasis	Rate	2021	3.424247249	5.255298331	2.035139734
YLDs (Years Lived with Disability)	People's Democratic Republic of Algeria	Female	All ages	Urolithiasis	Rate	2021	1.29673278	1.919020715	0.836264451
YLDs (Years Lived with Disability)	People's Democratic Republic of Algeria	Both	All ages	Urolithiasis	Rate	2021	2.376872168	3.618535784	1.475383408
YLDs (Years Lived with Disability)	People's Democratic Republic of Algeria	Male	Age-standardized	Urolithiasis	Percent	1990	0.00033245	0.000465051	0.000225557
YLDs (Years Lived with Disability)	People's Democratic Republic of Algeria	Female	Age-standardized	Urolithiasis	Percent	1990	9.53E-05	0.000130212	7.04E-05
YLDs (Years Lived with Disability)	People's Democratic Republic of Algeria	Both	Age-standardized	Urolithiasis	Percent	1990	0.000198637	0.000271623	0.000141671
YLDs (Years Lived with Disability)	People's Democratic Republic of Algeria	Male	Age-standardized	Urolithiasis	Rate	1990	3.211815362	4.880274425	1.995987305
YLDs (Years Lived with Disability)	People's Democratic Republic of Algeria	Female	Age-standardized	Urolithiasis	Rate	1990	1.183704536	1.755699842	0.763869205
YLDs (Years Lived with Disability)	People's Democratic Republic of Algeria	Both	Age-standardized	Urolithiasis	Rate	1990	2.19216114	3.297958657	1.37005466
YLDs (Years Lived with Disability)	People's Democratic Republic of Algeria	Male	Age-standardized	Urolithiasis	Percent	2021	0.000357704	0.000510945	0.000239693
YLDs (Years Lived with Disability)	People's Democratic Republic of Algeria	Female	Age-standardized	Urolithiasis	Percent	2021	0.000100681	0.00013342	7.34E-05
YLDs (Years Lived with Disability)	People's Democratic Republic of Algeria	Both	Age-standardized	Urolithiasis	Percent	2021	0.000212058	0.000293588	0.00014789
YLDs (Years Lived with Disability)	People's Democratic Republic of Algeria	Male	Age-standardized	Urolithiasis	Rate	2021	3.386942468	5.130399405	2.034554365
YLDs (Years Lived with Disability)	People's Democratic Republic of Algeria	Female	Age-standardized	Urolithiasis	Rate	2021	1.269513079	1.86655509	0.82831435
YLDs (Years Lived with Disability)	People's Democratic Republic of Algeria	Both	Age-standardized	Urolithiasis	Rate	2021	2.336305262	3.527918781	1.455721366
YLDs (Years Lived with Disability)	Kingdom of Morocco	Male	All ages	Urolithiasis	Number	1990	310.9160285	479.1054174	184.1374114
YLDs (Years Lived with Disability)	Kingdom of Morocco	Female	All ages	Urolithiasis	Number	1990	118.2830398	177.3554672	77.08361169
YLDs (Years Lived with Disability)	Kingdom of Morocco	Both	All ages	Urolithiasis	Number	1990	429.1990683	649.5491559	265.9455189
YLDs (Years Lived with Disability)	Kingdom of Morocco	Male	All ages	Urolithiasis	Percent	1990	0.000291646	0.000405276	0.000197956
YLDs (Years Lived with Disability)	Kingdom of Morocco	Female	All ages	Urolithiasis	Percent	1990	8.66E-05	0.000118145	6.18E-05
YLDs (Years Lived with Disability)	Kingdom of Morocco	Both	All ages	Urolithiasis	Percent	1990	0.000176429	0.000242587	0.000126211
YLDs (Years Lived with Disability)	Kingdom of Morocco	Male	All ages	Urolithiasis	Rate	1990	2.457683885	3.78716295	1.455542678
YLDs (Years Lived with Disability)	Kingdom of Morocco	Female	All ages	Urolithiasis	Rate	1990	0.930904642	1.395813196	0.60665918
YLDs (Years Lived with Disability)	Kingdom of Morocco	Both	All ages	Urolithiasis	Rate	1990	1.692624217	2.561614674	1.048804294
YLDs (Years Lived with Disability)	Kingdom of Morocco	Male	All ages	Urolithiasis	Number	2021	647.3497747	1015.036973	398.3866092
YLDs (Years Lived with Disability)	Kingdom of Morocco	Female	All ages	Urolithiasis	Number	2021	245.3586413	367.3730661	156.9769293
YLDs (Years Lived with Disability)	Kingdom of Morocco	Both	All ages	Urolithiasis	Number	2021	892.708416	1353.277726	554.717684
YLDs (Years Lived with Disability)	Kingdom of Morocco	Male	All ages	Urolithiasis	Percent	2021	0.000339352	0.0004942	0.000224863
YLDs (Years Lived with Disability)	Kingdom of Morocco	Female	All ages	Urolithiasis	Percent	2021	9.60E-05	0.000129676	7.00E-05
YLDs (Years Lived with Disability)	Kingdom of Morocco	Both	All ages	Urolithiasis	Percent	2021	0.000200029	0.000276795	0.000139962
YLDs (Years Lived with Disability)	Kingdom of Morocco	Male	All ages	Urolithiasis	Rate	2021	3.457516518	5.421345984	2.127796032
YLDs (Years Lived with Disability)	Kingdom of Morocco	Female	All ages	Urolithiasis	Rate	2021	1.329594651	1.990788916	0.850655532
YLDs (Years Lived with Disability)	Kingdom of Morocco	Both	All ages	Urolithiasis	Rate	2021	2.401263494	3.640131919	1.49211467
YLDs (Years Lived with Disability)	Kingdom of Morocco	Male	Age-standardized	Urolithiasis	Percent	1990	0.00031824	0.000448362	0.00021716
YLDs (Years Lived with Disability)	Kingdom of Morocco	Female	Age-standardized	Urolithiasis	Percent	1990	9.20E-05	0.000124432	6.71E-05
YLDs (Years Lived with Disability)	Kingdom of Morocco	Both	Age-standardized	Urolithiasis	Percent	1990	0.000190065	0.000262655	0.000136036
YLDs (Years Lived with Disability)	Kingdom of Morocco	Male	Age-standardized	Urolithiasis	Rate	1990	3.195643203	4.950292351	1.876513045
YLDs (Years Lived with Disability)	Kingdom of Morocco	Female	Age-standardized	Urolithiasis	Rate	1990	1.17380998	1.780362497	0.755082419
YLDs (Years Lived with Disability)	Kingdom of Morocco	Both	Age-standardized	Urolithiasis	Rate	1990	2.171488741	3.341602567	1.339557296
YLDs (Years Lived with Disability)	Kingdom of Morocco	Male	Age-standardized	Urolithiasis	Percent	2021	0.000319058	0.000462534	0.000213304
YLDs (Years Lived with Disability)	Kingdom of Morocco	Female	Age-standardized	Urolithiasis	Percent	2021	9.17E-05	0.000123551	6.70E-05
YLDs (Years Lived with Disability)	Kingdom of Morocco	Both	Age-standardized	Urolithiasis	Percent	2021	0.000189707	0.000261254	0.000133552
YLDs (Years Lived with Disability)	Kingdom of Morocco	Male	Age-standardized	Urolithiasis	Rate	2021	3.295863483	5.141115426	2.046555185
YLDs (Years Lived with Disability)	Kingdom of Morocco	Female	Age-standardized	Urolithiasis	Rate	2021	1.250936928	1.872726006	0.800259219
YLDs (Years Lived with Disability)	Kingdom of Morocco	Both	Age-standardized	Urolithiasis	Rate	2021	2.272994876	3.432737219	1.41434798
YLDs (Years Lived with Disability)	Republic of Sudan	Male	All ages	Urolithiasis	Number	1990	219.3913149	339.94333	134.2116691
YLDs (Years Lived with Disability)	Republic of Sudan	Female	All ages	Urolithiasis	Number	1990	83.0215294	126.0105478	54.13608547
YLDs (Years Lived with Disability)	Republic of Sudan	Both	All ages	Urolithiasis	Number	1990	302.4128443	468.6648679	189.1844387
YLDs (Years Lived with Disability)	Republic of Sudan	Male	All ages	Urolithiasis	Percent	1990	0.000247302	0.00035536	0.00016651
YLDs (Years Lived with Disability)	Republic of Sudan	Female	All ages	Urolithiasis	Percent	1990	7.71E-05	0.000105511	5.51E-05
YLDs (Years Lived with Disability)	Republic of Sudan	Both	All ages	Urolithiasis	Percent	1990	0.000154027	0.000215759	0.000108259
YLDs (Years Lived with Disability)	Republic of Sudan	Male	All ages	Urolithiasis	Rate	1990	2.170408735	3.363013587	1.32773797
YLDs (Years Lived with Disability)	Republic of Sudan	Female	All ages	Urolithiasis	Rate	1990	0.8374984	1.271159818	0.546109971
YLDs (Years Lived with Disability)	Republic of Sudan	Both	All ages	Urolithiasis	Rate	1990	1.510453154	2.340827584	0.944914337
YLDs (Years Lived with Disability)	Republic of Sudan	Male	All ages	Urolithiasis	Number	2021	555.319634	822.0824163	343.5037193
YLDs (Years Lived with Disability)	Republic of Sudan	Female	All ages	Urolithiasis	Number	2021	209.0116401	309.9534345	138.4950362
YLDs (Years Lived with Disability)	Republic of Sudan	Both	All ages	Urolithiasis	Number	2021	764.3312741	1112.148139	476.1233833
YLDs (Years Lived with Disability)	Republic of Sudan	Male	All ages	Urolithiasis	Percent	2021	0.000300987	0.000419557	0.000204617
YLDs (Years Lived with Disability)	Republic of Sudan	Female	All ages	Urolithiasis	Percent	2021	8.95E-05	0.000121227	6.31E-05
YLDs (Years Lived with Disability)	Republic of Sudan	Both	All ages	Urolithiasis	Percent	2021	0.000182864	0.000247225	0.000127414
YLDs (Years Lived with Disability)	Republic of Sudan	Male	All ages	Urolithiasis	Rate	2021	2.517622184	3.727029988	1.557323983
YLDs (Years Lived with Disability)	Republic of Sudan	Female	All ages	Urolithiasis	Rate	2021	0.978439228	1.450974687	0.648332199
YLDs (Years Lived with Disability)	Republic of Sudan	Both	All ages	Urolithiasis	Rate	2021	1.760359446	2.56142925	1.096577261
YLDs (Years Lived with Disability)	Republic of Sudan	Male	Age-standardized	Urolithiasis	Percent	1990	0.000299258	0.0004351	0.000200832
YLDs (Years Lived with Disability)	Republic of Sudan	Female	Age-standardized	Urolithiasis	Percent	1990	8.76E-05	0.000119462	6.43E-05
YLDs (Years Lived with Disability)	Republic of Sudan	Both	Age-standardized	Urolithiasis	Percent	1990	0.000181051	0.0002562	0.000124195
YLDs (Years Lived with Disability)	Republic of Sudan	Male	Age-standardized	Urolithiasis	Rate	1990	3.176618166	5.024576631	1.909125341
YLDs (Years Lived with Disability)	Republic of Sudan	Female	Age-standardized	Urolithiasis	Rate	1990	1.174057633	1.773832526	0.754180832
YLDs (Years Lived with Disability)	Republic of Sudan	Both	Age-standardized	Urolithiasis	Rate	1990	2.178150875	3.418235033	1.347785933
YLDs (Years Lived with Disability)	Republic of Sudan	Male	Age-standardized	Urolithiasis	Percent	2021	0.000321157	0.000458292	0.000222109
YLDs (Years Lived with Disability)	Republic of Sudan	Female	Age-standardized	Urolithiasis	Percent	2021	9.38E-05	0.000125623	6.81E-05
YLDs (Years Lived with Disability)	Republic of Sudan	Both	Age-standardized	Urolithiasis	Percent	2021	0.000194226	0.000265892	0.000139125
YLDs (Years Lived with Disability)	Republic of Sudan	Male	Age-standardized	Urolithiasis	Rate	2021	3.285854757	4.837767263	2.023384063
YLDs (Years Lived with Disability)	Republic of Sudan	Female	Age-standardized	Urolithiasis	Rate	2021	1.231822713	1.837802636	0.801776756
YLDs (Years Lived with Disability)	Republic of Sudan	Both	Age-standardized	Urolithiasis	Rate	2021	2.268305633	3.242677475	1.447457162
YLDs (Years Lived with Disability)	State of Kuwait	Male	All ages	Urolithiasis	Number	1990	31.02903324	47.28855878	18.24461383
YLDs (Years Lived with Disability)	State of Kuwait	Female	All ages	Urolithiasis	Number	1990	6.948395755	10.47370673	4.527058866
YLDs (Years Lived with Disability)	State of Kuwait	Both	All ages	Urolithiasis	Number	1990	37.977429	57.60220633	22.92056233
YLDs (Years Lived with Disability)	State of Kuwait	Male	All ages	Urolithiasis	Percent	1990	0.000411573	0.000583356	0.000272237
YLDs (Years Lived with Disability)	State of Kuwait	Female	All ages	Urolithiasis	Percent	1990	9.61E-05	0.000137433	6.86E-05
YLDs (Years Lived with Disability)	State of Kuwait	Both	All ages	Urolithiasis	Percent	1990	0.000257191	0.00036375	0.000175658
YLDs (Years Lived with Disability)	State of Kuwait	Male	All ages	Urolithiasis	Rate	1990	3.158958398	4.814284375	1.85742094
YLDs (Years Lived with Disability)	State of Kuwait	Female	All ages	Urolithiasis	Rate	1990	0.94369711	1.422487596	0.614842983
YLDs (Years Lived with Disability)	State of Kuwait	Both	All ages	Urolithiasis	Rate	1990	2.209852602	3.351790495	1.333714937
YLDs (Years Lived with Disability)	State of Kuwait	Male	All ages	Urolithiasis	Number	2021	108.7173428	164.4135999	64.53329676
YLDs (Years Lived with Disability)	State of Kuwait	Female	All ages	Urolithiasis	Number	2021	34.24712886	51.51893623	22.13322066
YLDs (Years Lived with Disability)	State of Kuwait	Both	All ages	Urolithiasis	Number	2021	142.9644716	210.3311351	89.80128961
YLDs (Years Lived with Disability)	State of Kuwait	Male	All ages	Urolithiasis	Percent	2021	0.000449723	0.000651216	0.000289553
YLDs (Years Lived with Disability)	State of Kuwait	Female	All ages	Urolithiasis	Percent	2021	0.00011801	0.000161075	8.37E-05
YLDs (Years Lived with Disability)	State of Kuwait	Both	All ages	Urolithiasis	Percent	2021	0.000268841	0.000380584	0.000182813
YLDs (Years Lived with Disability)	State of Kuwait	Male	All ages	Urolithiasis	Rate	2021	4.425631865	6.692897822	2.627001426
YLDs (Years Lived with Disability)	State of Kuwait	Female	All ages	Urolithiasis	Rate	2021	1.561269629	2.348662592	1.009016707
YLDs (Years Lived with Disability)	State of Kuwait	Both	All ages	Urolithiasis	Rate	2021	3.074450651	4.523170601	1.931176537
YLDs (Years Lived with Disability)	State of Kuwait	Male	Age-standardized	Urolithiasis	Percent	1990	0.000348958	0.000487889	0.000234522
YLDs (Years Lived with Disability)	State of Kuwait	Female	Age-standardized	Urolithiasis	Percent	1990	9.86E-05	0.000135714	7.19E-05
YLDs (Years Lived with Disability)	State of Kuwait	Both	Age-standardized	Urolithiasis	Percent	1990	0.000239467	0.000335044	0.000162257
YLDs (Years Lived with Disability)	State of Kuwait	Male	Age-standardized	Urolithiasis	Rate	1990	3.20566103	4.936006629	1.929978667
YLDs (Years Lived with Disability)	State of Kuwait	Female	Age-standardized	Urolithiasis	Rate	1990	1.199052771	1.786141034	0.767323691
YLDs (Years Lived with Disability)	State of Kuwait	Both	Age-standardized	Urolithiasis	Rate	1990	2.469827734	3.770457008	1.510685791
YLDs (Years Lived with Disability)	State of Kuwait	Male	Age-standardized	Urolithiasis	Percent	2021	0.000350829	0.000484918	0.000235508
YLDs (Years Lived with Disability)	State of Kuwait	Female	Age-standardized	Urolithiasis	Percent	2021	0.000101326	0.00013534	7.39E-05
YLDs (Years Lived with Disability)	State of Kuwait	Both	Age-standardized	Urolithiasis	Percent	2021	0.000220388	0.000302981	0.000155391
YLDs (Years Lived with Disability)	State of Kuwait	Male	Age-standardized	Urolithiasis	Rate	2021	3.428900074	5.118827177	2.053612847
YLDs (Years Lived with Disability)	State of Kuwait	Female	Age-standardized	Urolithiasis	Rate	2021	1.287653039	1.900677441	0.838888281
YLDs (Years Lived with Disability)	State of Kuwait	Both	Age-standardized	Urolithiasis	Rate	2021	2.45593794	3.651150884	1.539827559
YLDs (Years Lived with Disability)	Sultanate of Oman	Male	All ages	Urolithiasis	Number	1990	31.58559045	49.69500511	19.78433362
YLDs (Years Lived with Disability)	Sultanate of Oman	Female	All ages	Urolithiasis	Number	1990	6.190470565	9.18660464	4.039307533
YLDs (Years Lived with Disability)	Sultanate of Oman	Both	All ages	Urolithiasis	Number	1990	37.77606102	57.94425939	24.13824121
YLDs (Years Lived with Disability)	Sultanate of Oman	Male	All ages	Urolithiasis	Percent	1990	0.000343929	0.000499468	0.000238112
YLDs (Years Lived with Disability)	Sultanate of Oman	Female	All ages	Urolithiasis	Percent	1990	8.34E-05	0.000117173	6.07E-05
YLDs (Years Lived with Disability)	Sultanate of Oman	Both	All ages	Urolithiasis	Percent	1990	0.000227496	0.000329436	0.000160812
YLDs (Years Lived with Disability)	Sultanate of Oman	Male	All ages	Urolithiasis	Rate	1990	2.703326428	4.253262919	1.693288337
YLDs (Years Lived with Disability)	Sultanate of Oman	Female	All ages	Urolithiasis	Rate	1990	0.758627046	1.125795957	0.495007271
YLDs (Years Lived with Disability)	Sultanate of Oman	Both	All ages	Urolithiasis	Rate	1990	1.903644872	2.919978665	1.216395724
YLDs (Years Lived with Disability)	Sultanate of Oman	Male	All ages	Urolithiasis	Number	2021	114.7986995	189.3223226	66.65961545
YLDs (Years Lived with Disability)	Sultanate of Oman	Female	All ages	Urolithiasis	Number	2021	21.47738057	32.14255869	13.98239383
YLDs (Years Lived with Disability)	Sultanate of Oman	Both	All ages	Urolithiasis	Number	2021	136.2760801	223.4303059	81.2520733
YLDs (Years Lived with Disability)	Sultanate of Oman	Male	All ages	Urolithiasis	Percent	2021	0.000448926	0.000650635	0.000288006
YLDs (Years Lived with Disability)	Sultanate of Oman	Female	All ages	Urolithiasis	Percent	2021	0.000105556	0.000143483	7.59E-05
YLDs (Years Lived with Disability)	Sultanate of Oman	Both	All ages	Urolithiasis	Percent	2021	0.000296724	0.000424867	0.000195912
YLDs (Years Lived with Disability)	Sultanate of Oman	Male	All ages	Urolithiasis	Rate	2021	3.963242566	6.536052155	2.301317232
YLDs (Years Lived with Disability)	Sultanate of Oman	Female	All ages	Urolithiasis	Rate	2021	1.188450432	1.778607854	0.773715488
YLDs (Years Lived with Disability)	Sultanate of Oman	Both	All ages	Urolithiasis	Rate	2021	2.897173098	4.750035891	1.727385472
YLDs (Years Lived with Disability)	Sultanate of Oman	Male	Age-standardized	Urolithiasis	Percent	1990	0.000315109	0.000444493	0.000224041
YLDs (Years Lived with Disability)	Sultanate of Oman	Female	Age-standardized	Urolithiasis	Percent	1990	9.48E-05	0.000128875	6.97E-05
YLDs (Years Lived with Disability)	Sultanate of Oman	Both	Age-standardized	Urolithiasis	Percent	1990	0.000225707	0.000317211	0.000163642
YLDs (Years Lived with Disability)	Sultanate of Oman	Male	Age-standardized	Urolithiasis	Rate	1990	3.193058758	4.95526183	1.989061877
YLDs (Years Lived with Disability)	Sultanate of Oman	Female	Age-standardized	Urolithiasis	Rate	1990	1.19083612	1.781814814	0.765338548
YLDs (Years Lived with Disability)	Sultanate of Oman	Both	Age-standardized	Urolithiasis	Rate	1990	2.470488865	3.815946088	1.578617665
YLDs (Years Lived with Disability)	Sultanate of Oman	Male	Age-standardized	Urolithiasis	Percent	2021	0.000348525	0.000482045	0.000234301
YLDs (Years Lived with Disability)	Sultanate of Oman	Female	Age-standardized	Urolithiasis	Percent	2021	0.000102431	0.000135789	7.58E-05
YLDs (Years Lived with Disability)	Sultanate of Oman	Both	Age-standardized	Urolithiasis	Percent	2021	0.000246229	0.000338736	0.000168489
YLDs (Years Lived with Disability)	Sultanate of Oman	Male	Age-standardized	Urolithiasis	Rate	2021	3.466006242	5.47921412	2.051388196
YLDs (Years Lived with Disability)	Sultanate of Oman	Female	Age-standardized	Urolithiasis	Rate	2021	1.303123601	1.940227632	0.840717312
YLDs (Years Lived with Disability)	Sultanate of Oman	Both	Age-standardized	Urolithiasis	Rate	2021	2.688231226	4.194986688	1.63335004
YLDs (Years Lived with Disability)	Islamic Republic of Iran	Male	All ages	Urolithiasis	Number	1990	705.2259636	1041.065959	460.2808462
YLDs (Years Lived with Disability)	Islamic Republic of Iran	Female	All ages	Urolithiasis	Number	1990	257.4645533	385.944146	169.6688974
YLDs (Years Lived with Disability)	Islamic Republic of Iran	Both	All ages	Urolithiasis	Number	1990	962.690517	1429.147834	631.5655661
YLDs (Years Lived with Disability)	Islamic Republic of Iran	Male	All ages	Urolithiasis	Percent	1990	0.000289212	0.000385253	0.000214794
YLDs (Years Lived with Disability)	Islamic Republic of Iran	Female	All ages	Urolithiasis	Percent	1990	8.98E-05	0.000121883	6.50E-05
YLDs (Years Lived with Disability)	Islamic Republic of Iran	Both	All ages	Urolithiasis	Percent	1990	0.000181452	0.000243181	0.000133684
YLDs (Years Lived with Disability)	Islamic Republic of Iran	Male	All ages	Urolithiasis	Rate	1990	2.422810448	3.57659192	1.581299187
YLDs (Years Lived with Disability)	Islamic Republic of Iran	Female	All ages	Urolithiasis	Rate	1990	0.919767542	1.378748623	0.606125941
YLDs (Years Lived with Disability)	Islamic Republic of Iran	Both	All ages	Urolithiasis	Rate	1990	1.685969486	2.50288083	1.106067063
YLDs (Years Lived with Disability)	Islamic Republic of Iran	Male	All ages	Urolithiasis	Number	2021	1711.05193	2518.731368	1114.53365
YLDs (Years Lived with Disability)	Islamic Republic of Iran	Female	All ages	Urolithiasis	Number	2021	632.5852958	943.6651578	407.5165509
YLDs (Years Lived with Disability)	Islamic Republic of Iran	Both	All ages	Urolithiasis	Number	2021	2343.637225	3461.934577	1528.403296
YLDs (Years Lived with Disability)	Islamic Republic of Iran	Male	All ages	Urolithiasis	Percent	2021	0.000377366	0.000503553	0.000279234
YLDs (Years Lived with Disability)	Islamic Republic of Iran	Female	All ages	Urolithiasis	Percent	2021	0.000106513	0.000141766	7.82E-05
YLDs (Years Lived with Disability)	Islamic Republic of Iran	Both	All ages	Urolithiasis	Percent	2021	0.000223837	0.000296055	0.000165925
YLDs (Years Lived with Disability)	Islamic Republic of Iran	Male	All ages	Urolithiasis	Rate	2021	3.943364511	5.804777585	2.568602603
YLDs (Years Lived with Disability)	Islamic Republic of Iran	Female	All ages	Urolithiasis	Rate	2021	1.507403817	2.248684043	0.9710817
YLDs (Years Lived with Disability)	Islamic Republic of Iran	Both	All ages	Urolithiasis	Rate	2021	2.745724436	4.055882993	1.790624519
YLDs (Years Lived with Disability)	Islamic Republic of Iran	Male	Age-standardized	Urolithiasis	Percent	1990	0.00032132	0.000425056	0.000238359
YLDs (Years Lived with Disability)	Islamic Republic of Iran	Female	Age-standardized	Urolithiasis	Percent	1990	9.78E-05	0.000131634	7.20E-05
YLDs (Years Lived with Disability)	Islamic Republic of Iran	Both	Age-standardized	Urolithiasis	Percent	1990	0.000200404	0.000268565	0.000148407
YLDs (Years Lived with Disability)	Islamic Republic of Iran	Male	Age-standardized	Urolithiasis	Rate	1990	3.407934972	4.987267399	2.21411589
YLDs (Years Lived with Disability)	Islamic Republic of Iran	Female	Age-standardized	Urolithiasis	Rate	1990	1.289126573	1.906256444	0.838452624
YLDs (Years Lived with Disability)	Islamic Republic of Iran	Both	Age-standardized	Urolithiasis	Rate	1990	2.377863523	3.474623227	1.537810603
YLDs (Years Lived with Disability)	Islamic Republic of Iran	Male	Age-standardized	Urolithiasis	Percent	2021	0.000337288	0.000449707	0.00024998
YLDs (Years Lived with Disability)	Islamic Republic of Iran	Female	Age-standardized	Urolithiasis	Percent	2021	9.87E-05	0.000131276	7.26E-05
YLDs (Years Lived with Disability)	Islamic Republic of Iran	Both	Age-standardized	Urolithiasis	Percent	2021	0.00020355	0.000269435	0.000150271
YLDs (Years Lived with Disability)	Islamic Republic of Iran	Male	Age-standardized	Urolithiasis	Rate	2021	3.482873591	5.137936081	2.271877917
YLDs (Years Lived with Disability)	Islamic Republic of Iran	Female	Age-standardized	Urolithiasis	Rate	2021	1.332101353	1.974802122	0.858193322
YLDs (Years Lived with Disability)	Islamic Republic of Iran	Both	Age-standardized	Urolithiasis	Rate	2021	2.41953848	3.565730236	1.580607148
YLDs (Years Lived with Disability)	Republic of Tunisia	Male	All ages	Urolithiasis	Number	1990	108.6116313	166.9556527	68.5249645
YLDs (Years Lived with Disability)	Republic of Tunisia	Female	All ages	Urolithiasis	Number	1990	39.98431127	59.69258084	25.86958834
YLDs (Years Lived with Disability)	Republic of Tunisia	Both	All ages	Urolithiasis	Number	1990	148.5959425	226.5397515	96.17161806
YLDs (Years Lived with Disability)	Republic of Tunisia	Male	All ages	Urolithiasis	Percent	1990	0.000320524	0.000451021	0.00021989
YLDs (Years Lived with Disability)	Republic of Tunisia	Female	All ages	Urolithiasis	Percent	1990	9.28E-05	0.000126043	6.64E-05
YLDs (Years Lived with Disability)	Republic of Tunisia	Both	All ages	Urolithiasis	Percent	1990	0.000193046	0.00026788	0.000137377
YLDs (Years Lived with Disability)	Republic of Tunisia	Male	All ages	Urolithiasis	Rate	1990	2.566512975	3.945193013	1.61925761
YLDs (Years Lived with Disability)	Republic of Tunisia	Female	All ages	Urolithiasis	Rate	1990	0.971061333	1.449697525	0.628270342
YLDs (Years Lived with Disability)	Republic of Tunisia	Both	All ages	Urolithiasis	Rate	1990	1.779706356	2.713225063	1.151829835
YLDs (Years Lived with Disability)	Republic of Tunisia	Male	All ages	Urolithiasis	Number	2021	227.2951471	346.5828897	138.8006955
YLDs (Years Lived with Disability)	Republic of Tunisia	Female	All ages	Urolithiasis	Number	2021	87.86343965	130.1289555	57.04630117
YLDs (Years Lived with Disability)	Republic of Tunisia	Both	All ages	Urolithiasis	Number	2021	315.1585867	467.7283793	198.2151535
YLDs (Years Lived with Disability)	Republic of Tunisia	Male	All ages	Urolithiasis	Percent	2021	0.000356975	0.00049643	0.000242063
YLDs (Years Lived with Disability)	Republic of Tunisia	Female	All ages	Urolithiasis	Percent	2021	0.00010075	0.000136053	7.49E-05
YLDs (Years Lived with Disability)	Republic of Tunisia	Both	All ages	Urolithiasis	Percent	2021	0.00020895	0.000288632	0.000150888
YLDs (Years Lived with Disability)	Republic of Tunisia	Male	All ages	Urolithiasis	Rate	2021	3.855609244	5.879088096	2.354477215
YLDs (Years Lived with Disability)	Republic of Tunisia	Female	All ages	Urolithiasis	Rate	2021	1.477342813	2.187998535	0.959181013
YLDs (Years Lived with Disability)	Republic of Tunisia	Both	All ages	Urolithiasis	Rate	2021	2.661232958	3.949548675	1.673750047
YLDs (Years Lived with Disability)	Republic of Tunisia	Male	Age-standardized	Urolithiasis	Percent	1990	0.000341351	0.00047841	0.000233719
YLDs (Years Lived with Disability)	Republic of Tunisia	Female	Age-standardized	Urolithiasis	Percent	1990	9.66E-05	0.00013139	6.95E-05
YLDs (Years Lived with Disability)	Republic of Tunisia	Both	Age-standardized	Urolithiasis	Percent	1990	0.000203542	0.000283578	0.000143646
YLDs (Years Lived with Disability)	Republic of Tunisia	Male	Age-standardized	Urolithiasis	Rate	1990	3.234001158	5.036414018	1.968728965
YLDs (Years Lived with Disability)	Republic of Tunisia	Female	Age-standardized	Urolithiasis	Rate	1990	1.188201231	1.77389461	0.760962909
YLDs (Years Lived with Disability)	Republic of Tunisia	Both	Age-standardized	Urolithiasis	Rate	1990	2.21577519	3.348245313	1.407597053
YLDs (Years Lived with Disability)	Republic of Tunisia	Male	Age-standardized	Urolithiasis	Percent	2021	0.000331405	0.000463949	0.000231129
YLDs (Years Lived with Disability)	Republic of Tunisia	Female	Age-standardized	Urolithiasis	Percent	2021	9.46E-05	0.000126965	6.99E-05
YLDs (Years Lived with Disability)	Republic of Tunisia	Both	Age-standardized	Urolithiasis	Percent	2021	0.000195004	0.00026592	0.000140869
YLDs (Years Lived with Disability)	Republic of Tunisia	Male	Age-standardized	Urolithiasis	Rate	2021	3.399747651	5.172756771	2.098642562
YLDs (Years Lived with Disability)	Republic of Tunisia	Female	Age-standardized	Urolithiasis	Rate	2021	1.271870027	1.878341907	0.82580543
YLDs (Years Lived with Disability)	Republic of Tunisia	Both	Age-standardized	Urolithiasis	Rate	2021	2.315766271	3.472654255	1.470285064
YLDs (Years Lived with Disability)	State of Libya	Male	All ages	Urolithiasis	Number	1990	52.66579253	78.88081874	31.41268686
YLDs (Years Lived with Disability)	State of Libya	Female	All ages	Urolithiasis	Number	1990	15.89367502	24.26282563	10.4017309
YLDs (Years Lived with Disability)	State of Libya	Both	All ages	Urolithiasis	Number	1990	68.55946755	100.1017821	42.32850659
YLDs (Years Lived with Disability)	State of Libya	Male	All ages	Urolithiasis	Percent	1990	0.000317859	0.000443215	0.000216747
YLDs (Years Lived with Disability)	State of Libya	Female	All ages	Urolithiasis	Percent	1990	8.39E-05	0.000114643	6.01E-05
YLDs (Years Lived with Disability)	State of Libya	Both	All ages	Urolithiasis	Percent	1990	0.000193122	0.000267198	0.000135908
YLDs (Years Lived with Disability)	State of Libya	Male	All ages	Urolithiasis	Rate	1990	2.395183156	3.587414131	1.428614948
YLDs (Years Lived with Disability)	State of Libya	Female	All ages	Urolithiasis	Rate	1990	0.788300666	1.203397048	0.515909089
YLDs (Years Lived with Disability)	State of Libya	Both	All ages	Urolithiasis	Rate	1990	1.626553099	2.374885187	1.004231305
YLDs (Years Lived with Disability)	State of Libya	Male	All ages	Urolithiasis	Number	2021	137.169915	212.6883114	83.1575264
YLDs (Years Lived with Disability)	State of Libya	Female	All ages	Urolithiasis	Number	2021	47.41290403	69.6073915	30.39882714
YLDs (Years Lived with Disability)	State of Libya	Both	All ages	Urolithiasis	Number	2021	184.582819	278.6629812	114.6856532
YLDs (Years Lived with Disability)	State of Libya	Male	All ages	Urolithiasis	Percent	2021	0.000378591	0.0005409	0.000244642
YLDs (Years Lived with Disability)	State of Libya	Female	All ages	Urolithiasis	Percent	2021	0.000103596	0.000141156	7.45E-05
YLDs (Years Lived with Disability)	State of Libya	Both	All ages	Urolithiasis	Percent	2021	0.000225186	0.000310891	0.000151639
YLDs (Years Lived with Disability)	State of Libya	Male	All ages	Urolithiasis	Rate	2021	3.880792506	6.017348667	2.352681383
YLDs (Years Lived with Disability)	State of Libya	Female	All ages	Urolithiasis	Rate	2021	1.421257741	2.08656369	0.911240711
YLDs (Years Lived with Disability)	State of Libya	Both	All ages	Urolithiasis	Rate	2021	2.68657321	4.055894821	1.669231216
YLDs (Years Lived with Disability)	State of Libya	Male	Age-standardized	Urolithiasis	Percent	1990	0.000341605	0.000479344	0.00023316
YLDs (Years Lived with Disability)	State of Libya	Female	Age-standardized	Urolithiasis	Percent	1990	9.63E-05	0.000129831	7.06E-05
YLDs (Years Lived with Disability)	State of Libya	Both	Age-standardized	Urolithiasis	Percent	1990	0.000217026	0.000300117	0.000152035
YLDs (Years Lived with Disability)	State of Libya	Male	Age-standardized	Urolithiasis	Rate	1990	3.242565588	4.942968082	1.891509946
YLDs (Years Lived with Disability)	State of Libya	Female	Age-standardized	Urolithiasis	Rate	1990	1.185298747	1.749483882	0.769026239
YLDs (Years Lived with Disability)	State of Libya	Both	Age-standardized	Urolithiasis	Rate	1990	2.330842213	3.559727893	1.43711432
YLDs (Years Lived with Disability)	State of Libya	Male	Age-standardized	Urolithiasis	Percent	2021	0.000322193	0.000447319	0.000214311
YLDs (Years Lived with Disability)	State of Libya	Female	Age-standardized	Urolithiasis	Percent	2021	9.46E-05	0.000127798	6.84E-05
YLDs (Years Lived with Disability)	State of Libya	Both	Age-standardized	Urolithiasis	Percent	2021	0.00019814	0.000268382	0.000135694
YLDs (Years Lived with Disability)	State of Libya	Male	Age-standardized	Urolithiasis	Rate	2021	3.371709878	5.140171174	2.065341248
YLDs (Years Lived with Disability)	State of Libya	Female	Age-standardized	Urolithiasis	Rate	2021	1.26673679	1.859631087	0.816839365
YLDs (Years Lived with Disability)	State of Libya	Both	Age-standardized	Urolithiasis	Rate	2021	2.35276899	3.542263744	1.469419644
YLDs (Years Lived with Disability)	State of Qatar	Male	All ages	Urolithiasis	Number	1990	10.52577869	17.33928159	6.076881328
YLDs (Years Lived with Disability)	State of Qatar	Female	All ages	Urolithiasis	Number	1990	1.36626924	2.062795933	0.874968611
YLDs (Years Lived with Disability)	State of Qatar	Both	All ages	Urolithiasis	Number	1990	11.89204793	19.37290927	6.991754837
YLDs (Years Lived with Disability)	State of Qatar	Male	All ages	Urolithiasis	Percent	1990	0.000425935	0.000643551	0.000271044
YLDs (Years Lived with Disability)	State of Qatar	Female	All ages	Urolithiasis	Percent	1990	9.24E-05	0.000131214	6.63E-05
YLDs (Years Lived with Disability)	State of Qatar	Both	All ages	Urolithiasis	Percent	1990	0.000301052	0.000451166	0.000196009
YLDs (Years Lived with Disability)	State of Qatar	Male	All ages	Urolithiasis	Rate	1990	3.542136191	5.835016931	2.044992766
YLDs (Years Lived with Disability)	State of Qatar	Female	All ages	Urolithiasis	Rate	1990	0.925158948	1.396806763	0.592478419
YLDs (Years Lived with Disability)	State of Qatar	Both	All ages	Urolithiasis	Rate	1990	2.673340723	4.355043606	1.571751396
YLDs (Years Lived with Disability)	State of Qatar	Male	All ages	Urolithiasis	Number	2021	96.0921684	156.7375492	54.2613306
YLDs (Years Lived with Disability)	State of Qatar	Female	All ages	Urolithiasis	Number	2021	11.69197457	17.49916753	7.369151322
YLDs (Years Lived with Disability)	State of Qatar	Both	All ages	Urolithiasis	Number	2021	107.784143	173.9768998	62.04597842
YLDs (Years Lived with Disability)	State of Qatar	Male	All ages	Urolithiasis	Percent	2021	0.000488057	0.000707638	0.000299113
YLDs (Years Lived with Disability)	State of Qatar	Female	All ages	Urolithiasis	Percent	2021	0.000109646	0.000149597	7.83E-05
YLDs (Years Lived with Disability)	State of Qatar	Both	All ages	Urolithiasis	Percent	2021	0.00035519	0.000512229	0.000225861
YLDs (Years Lived with Disability)	State of Qatar	Male	All ages	Urolithiasis	Rate	2021	4.576313147	7.464501209	2.584152744
YLDs (Years Lived with Disability)	State of Qatar	Female	All ages	Urolithiasis	Rate	2021	1.332739092	1.99468657	0.839991225
YLDs (Years Lived with Disability)	State of Qatar	Both	All ages	Urolithiasis	Rate	2021	3.620487425	5.843913219	2.084134813
YLDs (Years Lived with Disability)	State of Qatar	Male	Age-standardized	Urolithiasis	Percent	1990	0.000328154	0.000466969	0.000223211
YLDs (Years Lived with Disability)	State of Qatar	Female	Age-standardized	Urolithiasis	Percent	1990	9.21E-05	0.000124032	6.81E-05
YLDs (Years Lived with Disability)	State of Qatar	Both	Age-standardized	Urolithiasis	Percent	1990	0.000248872	0.000352785	0.000172582
YLDs (Years Lived with Disability)	State of Qatar	Male	Age-standardized	Urolithiasis	Rate	1990	3.19723649	5.022581439	1.945228072
YLDs (Years Lived with Disability)	State of Qatar	Female	Age-standardized	Urolithiasis	Rate	1990	1.189482439	1.777829696	0.768655121
YLDs (Years Lived with Disability)	State of Qatar	Both	Age-standardized	Urolithiasis	Rate	1990	2.646869851	4.170555755	1.648851918
YLDs (Years Lived with Disability)	State of Qatar	Male	Age-standardized	Urolithiasis	Percent	2021	0.000342627	0.000466599	0.000231942
YLDs (Years Lived with Disability)	State of Qatar	Female	Age-standardized	Urolithiasis	Percent	2021	9.73E-05	0.000129072	7.04E-05
YLDs (Years Lived with Disability)	State of Qatar	Both	Age-standardized	Urolithiasis	Percent	2021	0.00025991	0.000352378	0.00017846
YLDs (Years Lived with Disability)	State of Qatar	Male	Age-standardized	Urolithiasis	Rate	2021	3.42265848	5.106843487	2.172038301
YLDs (Years Lived with Disability)	State of Qatar	Female	Age-standardized	Urolithiasis	Rate	2021	1.302624291	1.939885849	0.839053939
YLDs (Years Lived with Disability)	State of Qatar	Both	Age-standardized	Urolithiasis	Rate	2021	2.84642008	4.240910988	1.823217552
YLDs (Years Lived with Disability)	Republic of Yemen	Male	All ages	Urolithiasis	Number	1990	132.1149752	209.305101	81.84184617
YLDs (Years Lived with Disability)	Republic of Yemen	Female	All ages	Urolithiasis	Number	1990	49.31835056	73.68617931	32.23195606
YLDs (Years Lived with Disability)	Republic of Yemen	Both	All ages	Urolithiasis	Number	1990	181.4333258	276.2463757	115.6242152
YLDs (Years Lived with Disability)	Republic of Yemen	Male	All ages	Urolithiasis	Percent	1990	0.000217053	0.000308573	0.000150984
YLDs (Years Lived with Disability)	Republic of Yemen	Female	All ages	Urolithiasis	Percent	1990	6.17E-05	8.60E-05	4.49E-05
YLDs (Years Lived with Disability)	Republic of Yemen	Both	All ages	Urolithiasis	Percent	1990	0.000128813	0.000174374	9.25E-05
YLDs (Years Lived with Disability)	Republic of Yemen	Male	All ages	Urolithiasis	Rate	1990	1.901855013	3.013041898	1.17815051
YLDs (Years Lived with Disability)	Republic of Yemen	Female	All ages	Urolithiasis	Rate	1990	0.737434894	1.101795968	0.481949798
YLDs (Years Lived with Disability)	Republic of Yemen	Both	All ages	Urolithiasis	Rate	1990	1.33069663	2.026089306	0.848029174
YLDs (Years Lived with Disability)	Republic of Yemen	Male	All ages	Urolithiasis	Number	2021	415.1923487	638.8395495	247.0825333
YLDs (Years Lived with Disability)	Republic of Yemen	Female	All ages	Urolithiasis	Number	2021	155.5831678	232.3127088	101.7470487
YLDs (Years Lived with Disability)	Republic of Yemen	Both	All ages	Urolithiasis	Number	2021	570.7755165	855.7918071	350.6121741
YLDs (Years Lived with Disability)	Republic of Yemen	Male	All ages	Urolithiasis	Percent	2021	0.000271988	0.000384447	0.000181366
YLDs (Years Lived with Disability)	Republic of Yemen	Female	All ages	Urolithiasis	Percent	2021	7.42E-05	0.000100838	5.44E-05
YLDs (Years Lived with Disability)	Republic of Yemen	Both	All ages	Urolithiasis	Percent	2021	0.00015757	0.000216658	0.000109377
YLDs (Years Lived with Disability)	Republic of Yemen	Male	All ages	Urolithiasis	Rate	2021	2.444852762	3.761795326	1.454941103
YLDs (Years Lived with Disability)	Republic of Yemen	Female	All ages	Urolithiasis	Rate	2021	0.933807106	1.394336299	0.610683781
YLDs (Years Lived with Disability)	Republic of Yemen	Both	All ages	Urolithiasis	Rate	2021	1.696541629	2.543708313	1.042140267
YLDs (Years Lived with Disability)	Republic of Yemen	Male	Age-standardized	Urolithiasis	Percent	1990	0.000289092	0.00040861	0.0002003
YLDs (Years Lived with Disability)	Republic of Yemen	Female	Age-standardized	Urolithiasis	Percent	1990	7.70E-05	0.000105372	5.70E-05
YLDs (Years Lived with Disability)	Republic of Yemen	Both	Age-standardized	Urolithiasis	Percent	1990	0.000166034	0.000230913	0.00011883
YLDs (Years Lived with Disability)	Republic of Yemen	Male	Age-standardized	Urolithiasis	Rate	1990	3.151693635	5.064531867	1.913257217
YLDs (Years Lived with Disability)	Republic of Yemen	Female	Age-standardized	Urolithiasis	Rate	1990	1.170235508	1.75007699	0.758964727
YLDs (Years Lived with Disability)	Republic of Yemen	Both	Age-standardized	Urolithiasis	Rate	1990	2.167794202	3.299537348	1.35189992
YLDs (Years Lived with Disability)	Republic of Yemen	Male	Age-standardized	Urolithiasis	Percent	2021	0.000303984	0.000431194	0.000205816
YLDs (Years Lived with Disability)	Republic of Yemen	Female	Age-standardized	Urolithiasis	Percent	2021	8.20E-05	0.000108396	6.10E-05
YLDs (Years Lived with Disability)	Republic of Yemen	Both	Age-standardized	Urolithiasis	Percent	2021	0.000174867	0.000240462	0.000123333
YLDs (Years Lived with Disability)	Republic of Yemen	Male	Age-standardized	Urolithiasis	Rate	2021	3.294121884	5.108865345	1.935961983
YLDs (Years Lived with Disability)	Republic of Yemen	Female	Age-standardized	Urolithiasis	Rate	2021	1.219081758	1.795927758	0.780566656
YLDs (Years Lived with Disability)	Republic of Yemen	Both	Age-standardized	Urolithiasis	Rate	2021	2.249416264	3.369209249	1.38956998
YLDs (Years Lived with Disability)	Palestine	Male	All ages	Urolithiasis	Number	1990	19.77253565	30.24664989	12.40635127
YLDs (Years Lived with Disability)	Palestine	Female	All ages	Urolithiasis	Number	1990	8.1194439	12.22893219	5.283869312
YLDs (Years Lived with Disability)	Palestine	Both	All ages	Urolithiasis	Number	1990	27.89197955	43.15702751	17.69735055
YLDs (Years Lived with Disability)	Palestine	Male	All ages	Urolithiasis	Percent	1990	0.000248631	0.000345554	0.000170306
YLDs (Years Lived with Disability)	Palestine	Female	All ages	Urolithiasis	Percent	1990	8.24E-05	0.000111711	5.92E-05
YLDs (Years Lived with Disability)	Palestine	Both	All ages	Urolithiasis	Percent	1990	0.000156581	0.000213805	0.000109631
YLDs (Years Lived with Disability)	Palestine	Male	All ages	Urolithiasis	Rate	1990	1.923135481	2.941878908	1.206678533
YLDs (Years Lived with Disability)	Palestine	Female	All ages	Urolithiasis	Rate	1990	0.796979245	1.200353776	0.518648103
YLDs (Years Lived with Disability)	Palestine	Both	All ages	Urolithiasis	Rate	1990	1.36263305	2.108390763	0.864585273
YLDs (Years Lived with Disability)	Palestine	Male	All ages	Urolithiasis	Number	2021	71.45906365	112.4723074	43.91484945
YLDs (Years Lived with Disability)	Palestine	Female	All ages	Urolithiasis	Number	2021	26.19420465	39.82063869	16.90444118
YLDs (Years Lived with Disability)	Palestine	Both	All ages	Urolithiasis	Number	2021	97.6532683	148.6782427	60.9123827
YLDs (Years Lived with Disability)	Palestine	Male	All ages	Urolithiasis	Percent	2021	0.000308296	0.000427546	0.000207072
YLDs (Years Lived with Disability)	Palestine	Female	All ages	Urolithiasis	Percent	2021	9.23E-05	0.000127021	6.66E-05
YLDs (Years Lived with Disability)	Palestine	Both	All ages	Urolithiasis	Percent	2021	0.000189519	0.000258714	0.000134141
YLDs (Years Lived with Disability)	Palestine	Male	All ages	Urolithiasis	Rate	2021	2.730405984	4.297496292	1.677958842
YLDs (Years Lived with Disability)	Palestine	Female	All ages	Urolithiasis	Rate	2021	1.040100884	1.581169655	0.671229551
YLDs (Years Lived with Disability)	Palestine	Both	All ages	Urolithiasis	Rate	2021	1.901501164	2.895057754	1.186083872
YLDs (Years Lived with Disability)	Palestine	Male	Age-standardized	Urolithiasis	Percent	1990	0.000309212	0.000429967	0.000206177
YLDs (Years Lived with Disability)	Palestine	Female	Age-standardized	Urolithiasis	Percent	1990	9.34E-05	0.000126209	6.82E-05
YLDs (Years Lived with Disability)	Palestine	Both	Age-standardized	Urolithiasis	Percent	1990	0.000183941	0.000251063	0.000128585
YLDs (Years Lived with Disability)	Palestine	Male	Age-standardized	Urolithiasis	Rate	1990	3.197624249	4.911250402	1.930412963
YLDs (Years Lived with Disability)	Palestine	Female	Age-standardized	Urolithiasis	Rate	1990	1.189639078	1.770634706	0.766832188
YLDs (Years Lived with Disability)	Palestine	Both	Age-standardized	Urolithiasis	Rate	1990	2.132992527	3.25833002	1.33490568
YLDs (Years Lived with Disability)	Palestine	Male	Age-standardized	Urolithiasis	Percent	2021	0.000309016	0.000425019	0.000208908
YLDs (Years Lived with Disability)	Palestine	Female	Age-standardized	Urolithiasis	Percent	2021	9.50E-05	0.000126832	6.93E-05
YLDs (Years Lived with Disability)	Palestine	Both	Age-standardized	Urolithiasis	Percent	2021	0.000192513	0.000260725	0.000135561
YLDs (Years Lived with Disability)	Palestine	Male	Age-standardized	Urolithiasis	Rate	2021	3.353896496	5.141057747	2.055984194
YLDs (Years Lived with Disability)	Palestine	Female	Age-standardized	Urolithiasis	Rate	2021	1.264329869	1.846373385	0.807127339
YLDs (Years Lived with Disability)	Palestine	Both	Age-standardized	Urolithiasis	Rate	2021	2.321479189	3.568224678	1.465750065
YLDs (Years Lived with Disability)	Kingdom of Saudi Arabia	Male	All ages	Urolithiasis	Number	1990	226.4000892	354.8181053	142.1896075
YLDs (Years Lived with Disability)	Kingdom of Saudi Arabia	Female	All ages	Urolithiasis	Number	1990	54.93877187	83.24432318	36.37004816
YLDs (Years Lived with Disability)	Kingdom of Saudi Arabia	Both	All ages	Urolithiasis	Number	1990	281.3388611	433.0861405	178.4423459
YLDs (Years Lived with Disability)	Kingdom of Saudi Arabia	Male	All ages	Urolithiasis	Percent	1990	0.000310168	0.00044183	0.000211757
YLDs (Years Lived with Disability)	Kingdom of Saudi Arabia	Female	All ages	Urolithiasis	Percent	1990	8.25E-05	0.000113268	5.91E-05
YLDs (Years Lived with Disability)	Kingdom of Saudi Arabia	Both	All ages	Urolithiasis	Percent	1990	0.000201495	0.000284821	0.000140458
YLDs (Years Lived with Disability)	Kingdom of Saudi Arabia	Male	All ages	Urolithiasis	Rate	1990	2.553745818	4.002274273	1.603869136
YLDs (Years Lived with Disability)	Kingdom of Saudi Arabia	Female	All ages	Urolithiasis	Rate	1990	0.785848843	1.190733846	0.520240248
YLDs (Years Lived with Disability)	Kingdom of Saudi Arabia	Both	All ages	Urolithiasis	Rate	1990	1.774289679	2.731298001	1.125363241
YLDs (Years Lived with Disability)	Kingdom of Saudi Arabia	Male	All ages	Urolithiasis	Number	2021	903.1709312	1416.477949	530.3953616
YLDs (Years Lived with Disability)	Kingdom of Saudi Arabia	Female	All ages	Urolithiasis	Number	2021	218.9939935	328.5561218	141.7118735
YLDs (Years Lived with Disability)	Kingdom of Saudi Arabia	Both	All ages	Urolithiasis	Number	2021	1122.164925	1756.622198	670.5662857
YLDs (Years Lived with Disability)	Kingdom of Saudi Arabia	Male	All ages	Urolithiasis	Percent	2021	0.00041316	0.000597778	0.00026913
YLDs (Years Lived with Disability)	Kingdom of Saudi Arabia	Female	All ages	Urolithiasis	Percent	2021	0.000112195	0.000155937	8.15E-05
YLDs (Years Lived with Disability)	Kingdom of Saudi Arabia	Both	All ages	Urolithiasis	Percent	2021	0.00027116	0.00038794	0.000182208
YLDs (Years Lived with Disability)	Kingdom of Saudi Arabia	Male	All ages	Urolithiasis	Rate	2021	4.099848401	6.429951024	2.407673343
YLDs (Years Lived with Disability)	Kingdom of Saudi Arabia	Female	All ages	Urolithiasis	Rate	2021	1.397107434	2.096076668	0.904073709
YLDs (Years Lived with Disability)	Kingdom of Saudi Arabia	Both	All ages	Urolithiasis	Rate	2021	2.976234166	4.658957777	1.778492846
YLDs (Years Lived with Disability)	Kingdom of Saudi Arabia	Male	Age-standardized	Urolithiasis	Percent	1990	0.000303529	0.000434077	0.000208016
YLDs (Years Lived with Disability)	Kingdom of Saudi Arabia	Female	Age-standardized	Urolithiasis	Percent	1990	9.15E-05	0.000123764	6.76E-05
YLDs (Years Lived with Disability)	Kingdom of Saudi Arabia	Both	Age-standardized	Urolithiasis	Percent	1990	0.000210125	0.000296541	0.000147893
YLDs (Years Lived with Disability)	Kingdom of Saudi Arabia	Male	Age-standardized	Urolithiasis	Rate	1990	3.17598112	5.051325446	1.989994582
YLDs (Years Lived with Disability)	Kingdom of Saudi Arabia	Female	Age-standardized	Urolithiasis	Rate	1990	1.185904759	1.772015097	0.777024889
YLDs (Years Lived with Disability)	Kingdom of Saudi Arabia	Both	Age-standardized	Urolithiasis	Rate	1990	2.403002119	3.74529598	1.528998195
YLDs (Years Lived with Disability)	Kingdom of Saudi Arabia	Male	Age-standardized	Urolithiasis	Percent	2021	0.00032269	0.000457744	0.00022301
YLDs (Years Lived with Disability)	Kingdom of Saudi Arabia	Female	Age-standardized	Urolithiasis	Percent	2021	9.95E-05	0.000134108	7.51E-05
YLDs (Years Lived with Disability)	Kingdom of Saudi Arabia	Both	Age-standardized	Urolithiasis	Percent	2021	0.000222547	0.00031272	0.000157251
YLDs (Years Lived with Disability)	Kingdom of Saudi Arabia	Male	Age-standardized	Urolithiasis	Rate	2021	3.360019227	5.227680416	2.067734935
YLDs (Years Lived with Disability)	Kingdom of Saudi Arabia	Female	Age-standardized	Urolithiasis	Rate	2021	1.28048667	1.899817317	0.825264161
YLDs (Years Lived with Disability)	Kingdom of Saudi Arabia	Both	Age-standardized	Urolithiasis	Rate	2021	2.537149957	3.899463957	1.60937498
YLDs (Years Lived with Disability)	Kingdom of Bahrain	Male	All ages	Urolithiasis	Number	1990	9.072246037	14.01780808	5.448967723
YLDs (Years Lived with Disability)	Kingdom of Bahrain	Female	All ages	Urolithiasis	Number	1990	2.001603155	3.065218474	1.297052032
YLDs (Years Lived with Disability)	Kingdom of Bahrain	Both	All ages	Urolithiasis	Number	1990	11.07384919	16.80644291	6.835750967
YLDs (Years Lived with Disability)	Kingdom of Bahrain	Male	All ages	Urolithiasis	Percent	1990	0.000386623	0.000571032	0.000245949
YLDs (Years Lived with Disability)	Kingdom of Bahrain	Female	All ages	Urolithiasis	Percent	1990	8.95E-05	0.000126714	6.38E-05
YLDs (Years Lived with Disability)	Kingdom of Bahrain	Both	All ages	Urolithiasis	Percent	1990	0.000241777	0.000346539	0.000158996
YLDs (Years Lived with Disability)	Kingdom of Bahrain	Male	All ages	Urolithiasis	Rate	1990	3.092639324	4.778532718	1.857499431
YLDs (Years Lived with Disability)	Kingdom of Bahrain	Female	All ages	Urolithiasis	Rate	1990	0.939223802	1.438310157	0.608623212
YLDs (Years Lived with Disability)	Kingdom of Bahrain	Both	All ages	Urolithiasis	Rate	1990	2.186510879	3.318400823	1.349706285
YLDs (Years Lived with Disability)	Kingdom of Bahrain	Male	All ages	Urolithiasis	Number	2021	41.65557314	67.1909711	23.37119596
YLDs (Years Lived with Disability)	Kingdom of Bahrain	Female	All ages	Urolithiasis	Number	2021	7.794434657	11.68743553	5.012230432
YLDs (Years Lived with Disability)	Kingdom of Bahrain	Both	All ages	Urolithiasis	Number	2021	49.4500078	79.04767418	28.81794349
YLDs (Years Lived with Disability)	Kingdom of Bahrain	Male	All ages	Urolithiasis	Percent	2021	0.000440736	0.000656894	0.000286265
YLDs (Years Lived with Disability)	Kingdom of Bahrain	Female	All ages	Urolithiasis	Percent	2021	0.000104973	0.000144432	7.63E-05
YLDs (Years Lived with Disability)	Kingdom of Bahrain	Both	All ages	Urolithiasis	Percent	2021	0.000293153	0.000427454	0.000193775
YLDs (Years Lived with Disability)	Kingdom of Bahrain	Male	All ages	Urolithiasis	Rate	2021	4.325783039	6.977543249	2.427015534
YLDs (Years Lived with Disability)	Kingdom of Bahrain	Female	All ages	Urolithiasis	Rate	2021	1.37556211	2.062599045	0.884558608
YLDs (Years Lived with Disability)	Kingdom of Bahrain	Both	All ages	Urolithiasis	Rate	2021	3.232878981	5.167877129	1.884022428
YLDs (Years Lived with Disability)	Kingdom of Bahrain	Male	Age-standardized	Urolithiasis	Percent	1990	0.000328175	0.000464246	0.000219978
YLDs (Years Lived with Disability)	Kingdom of Bahrain	Female	Age-standardized	Urolithiasis	Percent	1990	9.15E-05	0.00012355	6.67E-05
YLDs (Years Lived with Disability)	Kingdom of Bahrain	Both	Age-standardized	Urolithiasis	Percent	1990	0.000219885	0.000310431	0.000148866
YLDs (Years Lived with Disability)	Kingdom of Bahrain	Male	Age-standardized	Urolithiasis	Rate	1990	3.187041819	4.845230889	1.976034367
YLDs (Years Lived with Disability)	Kingdom of Bahrain	Female	Age-standardized	Urolithiasis	Rate	1990	1.182504135	1.778223467	0.755193419
YLDs (Years Lived with Disability)	Kingdom of Bahrain	Both	Age-standardized	Urolithiasis	Rate	1990	2.410010618	3.636266009	1.530671911
YLDs (Years Lived with Disability)	Kingdom of Bahrain	Male	Age-standardized	Urolithiasis	Percent	2021	0.000339033	0.000493536	0.00022534
YLDs (Years Lived with Disability)	Kingdom of Bahrain	Female	Age-standardized	Urolithiasis	Percent	2021	9.54E-05	0.000129724	6.94E-05
YLDs (Years Lived with Disability)	Kingdom of Bahrain	Both	Age-standardized	Urolithiasis	Percent	2021	0.000237121	0.000341336	0.000164655
YLDs (Years Lived with Disability)	Kingdom of Bahrain	Male	Age-standardized	Urolithiasis	Rate	2021	3.417002668	5.328943558	2.044388236
YLDs (Years Lived with Disability)	Kingdom of Bahrain	Female	Age-standardized	Urolithiasis	Rate	2021	1.289158525	1.937855326	0.836299902
YLDs (Years Lived with Disability)	Kingdom of Bahrain	Both	Age-standardized	Urolithiasis	Rate	2021	2.674514467	4.143779782	1.605517515
YLDs (Years Lived with Disability)	Hashemite Kingdom of Jordan	Male	All ages	Urolithiasis	Number	1990	42.24144942	62.4998032	26.1246381
YLDs (Years Lived with Disability)	Hashemite Kingdom of Jordan	Female	All ages	Urolithiasis	Number	1990	14.17807265	21.25317492	9.289986779
YLDs (Years Lived with Disability)	Hashemite Kingdom of Jordan	Both	All ages	Urolithiasis	Number	1990	56.41952208	84.21053919	35.97688348
YLDs (Years Lived with Disability)	Hashemite Kingdom of Jordan	Male	All ages	Urolithiasis	Percent	1990	0.000310296	0.000425357	0.000212881
YLDs (Years Lived with Disability)	Hashemite Kingdom of Jordan	Female	All ages	Urolithiasis	Percent	1990	8.42E-05	0.00011577	5.97E-05
YLDs (Years Lived with Disability)	Hashemite Kingdom of Jordan	Both	All ages	Urolithiasis	Percent	1990	0.000185303	0.000251142	0.000129902
YLDs (Years Lived with Disability)	Hashemite Kingdom of Jordan	Male	All ages	Urolithiasis	Rate	1990	2.161224151	3.197714235	1.336630243
YLDs (Years Lived with Disability)	Hashemite Kingdom of Jordan	Female	All ages	Urolithiasis	Rate	1990	0.79598103	1.193189264	0.521555604
YLDs (Years Lived with Disability)	Hashemite Kingdom of Jordan	Both	All ages	Urolithiasis	Rate	1990	1.510270766	2.254196967	0.96305026
YLDs (Years Lived with Disability)	Hashemite Kingdom of Jordan	Male	All ages	Urolithiasis	Number	2021	281.9047258	429.6946822	165.1123314
YLDs (Years Lived with Disability)	Hashemite Kingdom of Jordan	Female	All ages	Urolithiasis	Number	2021	67.6041983	99.78144942	42.9487506
YLDs (Years Lived with Disability)	Hashemite Kingdom of Jordan	Both	All ages	Urolithiasis	Number	2021	349.5089241	536.3600355	213.65074
YLDs (Years Lived with Disability)	Hashemite Kingdom of Jordan	Male	All ages	Urolithiasis	Percent	2021	0.000500556	0.000701021	0.000336401
YLDs (Years Lived with Disability)	Hashemite Kingdom of Jordan	Female	All ages	Urolithiasis	Percent	2021	9.80E-05	0.000131694	7.08E-05
YLDs (Years Lived with Disability)	Hashemite Kingdom of Jordan	Both	All ages	Urolithiasis	Percent	2021	0.000278954	0.000386454	0.000192128
YLDs (Years Lived with Disability)	Hashemite Kingdom of Jordan	Male	All ages	Urolithiasis	Rate	2021	4.271820402	6.511343521	2.502016325
YLDs (Years Lived with Disability)	Hashemite Kingdom of Jordan	Female	All ages	Urolithiasis	Rate	2021	1.18077591	1.742784245	0.750143502
YLDs (Years Lived with Disability)	Hashemite Kingdom of Jordan	Both	All ages	Urolithiasis	Rate	2021	2.835869893	4.351955477	1.73353428
YLDs (Years Lived with Disability)	Hashemite Kingdom of Jordan	Male	Age-standardized	Urolithiasis	Percent	1990	0.000348167	0.000487232	0.000236869
YLDs (Years Lived with Disability)	Hashemite Kingdom of Jordan	Female	Age-standardized	Urolithiasis	Percent	1990	9.30E-05	0.000124841	6.79E-05
YLDs (Years Lived with Disability)	Hashemite Kingdom of Jordan	Both	Age-standardized	Urolithiasis	Percent	1990	0.000206566	0.000283394	0.000147859
YLDs (Years Lived with Disability)	Hashemite Kingdom of Jordan	Male	Age-standardized	Urolithiasis	Rate	1990	3.231388383	4.825991067	1.930720789
YLDs (Years Lived with Disability)	Hashemite Kingdom of Jordan	Female	Age-standardized	Urolithiasis	Rate	1990	1.185323242	1.745810339	0.758272809
YLDs (Years Lived with Disability)	Hashemite Kingdom of Jordan	Both	Age-standardized	Urolithiasis	Rate	1990	2.256326509	3.324539138	1.400725195
YLDs (Years Lived with Disability)	Hashemite Kingdom of Jordan	Male	Age-standardized	Urolithiasis	Percent	2021	0.000452851	0.000623151	0.00030626
YLDs (Years Lived with Disability)	Hashemite Kingdom of Jordan	Female	Age-standardized	Urolithiasis	Percent	2021	9.57E-05	0.000128591	7.08E-05
YLDs (Years Lived with Disability)	Hashemite Kingdom of Jordan	Both	Age-standardized	Urolithiasis	Percent	2021	0.000262282	0.000355333	0.00018379
YLDs (Years Lived with Disability)	Hashemite Kingdom of Jordan	Male	Age-standardized	Urolithiasis	Rate	2021	4.358570799	6.740448951	2.612494802
YLDs (Years Lived with Disability)	Hashemite Kingdom of Jordan	Female	Age-standardized	Urolithiasis	Rate	2021	1.27145331	1.873901539	0.811631534
YLDs (Years Lived with Disability)	Hashemite Kingdom of Jordan	Both	Age-standardized	Urolithiasis	Rate	2021	2.958688562	4.513478332	1.816498814
YLDs (Years Lived with Disability)	Syrian Arab Republic	Male	All ages	Urolithiasis	Number	1990	136.9945358	208.8023838	81.81374561
YLDs (Years Lived with Disability)	Syrian Arab Republic	Female	All ages	Urolithiasis	Number	1990	48.7813634	73.8725151	32.28807011
YLDs (Years Lived with Disability)	Syrian Arab Republic	Both	All ages	Urolithiasis	Number	1990	185.7758992	280.4123888	116.185124
YLDs (Years Lived with Disability)	Syrian Arab Republic	Male	All ages	Urolithiasis	Percent	1990	0.000282521	0.00038673	0.000195095
YLDs (Years Lived with Disability)	Syrian Arab Republic	Female	All ages	Urolithiasis	Percent	1990	8.13E-05	0.000111688	5.82E-05
YLDs (Years Lived with Disability)	Syrian Arab Republic	Both	All ages	Urolithiasis	Percent	1990	0.000171172	0.000233148	0.000122084
YLDs (Years Lived with Disability)	Syrian Arab Republic	Male	All ages	Urolithiasis	Rate	1990	2.107222393	3.211756267	1.258442578
YLDs (Years Lived with Disability)	Syrian Arab Republic	Female	All ages	Urolithiasis	Rate	1990	0.78472816	1.188360447	0.519406513
YLDs (Years Lived with Disability)	Syrian Arab Republic	Both	All ages	Urolithiasis	Rate	1990	1.460786091	2.204928192	0.913582515
YLDs (Years Lived with Disability)	Syrian Arab Republic	Male	All ages	Urolithiasis	Number	2021	246.5846518	383.8526291	149.1801339
YLDs (Years Lived with Disability)	Syrian Arab Republic	Female	All ages	Urolithiasis	Number	2021	98.76989702	145.940056	64.1422946
YLDs (Years Lived with Disability)	Syrian Arab Republic	Both	All ages	Urolithiasis	Number	2021	345.3545488	525.5413347	217.2730144
YLDs (Years Lived with Disability)	Syrian Arab Republic	Male	All ages	Urolithiasis	Percent	2021	0.000345599	0.000497004	0.000222875
YLDs (Years Lived with Disability)	Syrian Arab Republic	Female	All ages	Urolithiasis	Percent	2021	0.0001009	0.000135552	7.40E-05
YLDs (Years Lived with Disability)	Syrian Arab Republic	Both	All ages	Urolithiasis	Percent	2021	0.000204135	0.00028517	0.000141707
YLDs (Years Lived with Disability)	Syrian Arab Republic	Male	All ages	Urolithiasis	Rate	2021	3.656249689	5.6915994	2.211977973
YLDs (Years Lived with Disability)	Syrian Arab Republic	Female	All ages	Urolithiasis	Rate	2021	1.355567424	2.002954256	0.880320904
YLDs (Years Lived with Disability)	Syrian Arab Republic	Both	All ages	Urolithiasis	Rate	2021	2.46146693	3.745723404	1.548583453
YLDs (Years Lived with Disability)	Syrian Arab Republic	Male	Age-standardized	Urolithiasis	Percent	1990	0.000337521	0.000460289	0.000231288
YLDs (Years Lived with Disability)	Syrian Arab Republic	Female	Age-standardized	Urolithiasis	Percent	1990	9.25E-05	0.00012553	6.84E-05
YLDs (Years Lived with Disability)	Syrian Arab Republic	Both	Age-standardized	Urolithiasis	Percent	1990	0.000200648	0.000271378	0.000141577
YLDs (Years Lived with Disability)	Syrian Arab Republic	Male	Age-standardized	Urolithiasis	Rate	1990	3.244104397	4.901984731	1.966130888
YLDs (Years Lived with Disability)	Syrian Arab Republic	Female	Age-standardized	Urolithiasis	Rate	1990	1.180881588	1.759794128	0.765866867
YLDs (Years Lived with Disability)	Syrian Arab Republic	Both	Age-standardized	Urolithiasis	Rate	1990	2.238178001	3.316825678	1.387904772
YLDs (Years Lived with Disability)	Syrian Arab Republic	Male	Age-standardized	Urolithiasis	Percent	2021	0.000318196	0.000448323	0.000210391
YLDs (Years Lived with Disability)	Syrian Arab Republic	Female	Age-standardized	Urolithiasis	Percent	2021	9.50E-05	0.000128368	7.03E-05
YLDs (Years Lived with Disability)	Syrian Arab Republic	Both	Age-standardized	Urolithiasis	Percent	2021	0.000187795	0.000259573	0.000133048
YLDs (Years Lived with Disability)	Syrian Arab Republic	Male	Age-standardized	Urolithiasis	Rate	2021	3.433093581	5.306524117	2.109835865
YLDs (Years Lived with Disability)	Syrian Arab Republic	Female	Age-standardized	Urolithiasis	Rate	2021	1.271699092	1.875897949	0.833300461
YLDs (Years Lived with Disability)	Syrian Arab Republic	Both	Age-standardized	Urolithiasis	Rate	2021	2.283766132	3.453517291	1.445555961
YLDs (Years Lived with Disability)	Republic of Iraq	Male	All ages	Urolithiasis	Number	1990	210.5536172	334.8230223	128.5618257
YLDs (Years Lived with Disability)	Republic of Iraq	Female	All ages	Urolithiasis	Number	1990	72.1157728	109.1026371	45.9340214
YLDs (Years Lived with Disability)	Republic of Iraq	Both	All ages	Urolithiasis	Number	1990	282.66939	437.2711634	175.1963588
YLDs (Years Lived with Disability)	Republic of Iraq	Male	All ages	Urolithiasis	Percent	1990	0.000242128	0.000351486	0.000168999
YLDs (Years Lived with Disability)	Republic of Iraq	Female	All ages	Urolithiasis	Percent	1990	8.06E-05	0.000112985	5.77E-05
YLDs (Years Lived with Disability)	Republic of Iraq	Both	All ages	Urolithiasis	Percent	1990	0.000160233	0.000225361	0.000113313
YLDs (Years Lived with Disability)	Republic of Iraq	Male	All ages	Urolithiasis	Rate	1990	2.219995504	3.530243812	1.355505923
YLDs (Years Lived with Disability)	Republic of Iraq	Female	All ages	Urolithiasis	Rate	1990	0.807298877	1.221347744	0.514207676
YLDs (Years Lived with Disability)	Republic of Iraq	Both	All ages	Urolithiasis	Rate	1990	1.534796373	2.374230176	0.951255231
YLDs (Years Lived with Disability)	Republic of Iraq	Male	All ages	Urolithiasis	Number	2021	646.4218656	985.6320783	407.105923
YLDs (Years Lived with Disability)	Republic of Iraq	Female	All ages	Urolithiasis	Number	2021	223.6287168	328.9056124	146.6135039
YLDs (Years Lived with Disability)	Republic of Iraq	Both	All ages	Urolithiasis	Number	2021	870.0505823	1282.901127	575.3140168
YLDs (Years Lived with Disability)	Republic of Iraq	Male	All ages	Urolithiasis	Percent	2021	0.000317248	0.000457878	0.000213628
YLDs (Years Lived with Disability)	Republic of Iraq	Female	All ages	Urolithiasis	Percent	2021	9.28E-05	0.000126588	6.69E-05
YLDs (Years Lived with Disability)	Republic of Iraq	Both	All ages	Urolithiasis	Percent	2021	0.000195823	0.000275194	0.000136281
YLDs (Years Lived with Disability)	Republic of Iraq	Male	All ages	Urolithiasis	Rate	2021	3.026226735	4.6142408	1.905868124
YLDs (Years Lived with Disability)	Republic of Iraq	Female	All ages	Urolithiasis	Rate	2021	1.125817262	1.65581425	0.738098469
YLDs (Years Lived with Disability)	Republic of Iraq	Both	All ages	Urolithiasis	Rate	2021	2.11052674	3.111999678	1.395568994
YLDs (Years Lived with Disability)	Republic of Iraq	Male	Age-standardized	Urolithiasis	Percent	1990	0.000289448	0.000417435	0.00019894
YLDs (Years Lived with Disability)	Republic of Iraq	Female	Age-standardized	Urolithiasis	Percent	1990	9.17E-05	0.00012692	6.71E-05
YLDs (Years Lived with Disability)	Republic of Iraq	Both	Age-standardized	Urolithiasis	Percent	1990	0.000187398	0.000269021	0.000133764
YLDs (Years Lived with Disability)	Republic of Iraq	Male	Age-standardized	Urolithiasis	Rate	1990	3.350837721	5.286671356	2.029066299
YLDs (Years Lived with Disability)	Republic of Iraq	Female	Age-standardized	Urolithiasis	Rate	1990	1.18215861	1.768990462	0.760643213
YLDs (Years Lived with Disability)	Republic of Iraq	Both	Age-standardized	Urolithiasis	Rate	1990	2.289017035	3.57291106	1.410107092
YLDs (Years Lived with Disability)	Republic of Iraq	Male	Age-standardized	Urolithiasis	Percent	2021	0.000297841	0.000421692	0.00020246
YLDs (Years Lived with Disability)	Republic of Iraq	Female	Age-standardized	Urolithiasis	Percent	2021	9.25E-05	0.000126875	6.74E-05
YLDs (Years Lived with Disability)	Republic of Iraq	Both	Age-standardized	Urolithiasis	Percent	2021	0.00018941	0.00026555	0.00013387
YLDs (Years Lived with Disability)	Republic of Iraq	Male	Age-standardized	Urolithiasis	Rate	2021	3.327180637	5.054581281	2.15399173
YLDs (Years Lived with Disability)	Republic of Iraq	Female	Age-standardized	Urolithiasis	Rate	2021	1.258076722	1.832464547	0.819149736
YLDs (Years Lived with Disability)	Republic of Iraq	Both	Age-standardized	Urolithiasis	Rate	2021	2.333079234	3.454459605	1.542804394
YLDs (Years Lived with Disability)	Republic of Turkey	Male	All ages	Urolithiasis	Number	1990	773.9994529	1166.266738	483.2374309
YLDs (Years Lived with Disability)	Republic of Turkey	Female	All ages	Urolithiasis	Number	1990	289.5612399	429.7926055	188.5778472
YLDs (Years Lived with Disability)	Republic of Turkey	Both	All ages	Urolithiasis	Number	1990	1063.560693	1549.288732	679.4333226
YLDs (Years Lived with Disability)	Republic of Turkey	Male	All ages	Urolithiasis	Percent	1990	0.000329235	0.000449239	0.000224209
YLDs (Years Lived with Disability)	Republic of Turkey	Female	All ages	Urolithiasis	Percent	1990	9.36E-05	0.000128356	6.79E-05
YLDs (Years Lived with Disability)	Republic of Turkey	Both	All ages	Urolithiasis	Percent	1990	0.000195426	0.000264681	0.000138026
YLDs (Years Lived with Disability)	Republic of Turkey	Male	All ages	Urolithiasis	Rate	1990	2.658304358	4.005547991	1.659680977
YLDs (Years Lived with Disability)	Republic of Turkey	Female	All ages	Urolithiasis	Rate	1990	1.021141358	1.515669034	0.665022152
YLDs (Years Lived with Disability)	Republic of Turkey	Both	All ages	Urolithiasis	Rate	1990	1.850542597	2.695685176	1.182180118
YLDs (Years Lived with Disability)	Republic of Turkey	Male	All ages	Urolithiasis	Number	2021	1701.490988	2666.015348	1027.102134
YLDs (Years Lived with Disability)	Republic of Turkey	Female	All ages	Urolithiasis	Number	2021	634.8331999	941.0814495	415.6080335
YLDs (Years Lived with Disability)	Republic of Turkey	Both	All ages	Urolithiasis	Number	2021	2336.324188	3622.030711	1444.613901
YLDs (Years Lived with Disability)	Republic of Turkey	Male	All ages	Urolithiasis	Percent	2021	0.000413145	0.000575979	0.000282865
YLDs (Years Lived with Disability)	Republic of Turkey	Female	All ages	Urolithiasis	Percent	2021	0.000108893	0.000145391	8.07E-05
YLDs (Years Lived with Disability)	Republic of Turkey	Both	All ages	Urolithiasis	Percent	2021	0.000234832	0.000324749	0.000166407
YLDs (Years Lived with Disability)	Republic of Turkey	Male	All ages	Urolithiasis	Rate	2021	4.057677154	6.357852992	2.449409895
YLDs (Years Lived with Disability)	Republic of Turkey	Female	All ages	Urolithiasis	Rate	2021	1.523133887	2.257904983	0.997154338
YLDs (Years Lived with Disability)	Republic of Turkey	Both	All ages	Urolithiasis	Rate	2021	2.794243573	4.331948489	1.727758129
YLDs (Years Lived with Disability)	Republic of Turkey	Male	Age-standardized	Urolithiasis	Percent	1990	0.000336601	0.000458548	0.000230098
YLDs (Years Lived with Disability)	Republic of Turkey	Female	Age-standardized	Urolithiasis	Percent	1990	9.73E-05	0.000132352	7.10E-05
YLDs (Years Lived with Disability)	Republic of Turkey	Both	Age-standardized	Urolithiasis	Percent	1990	0.000201605	0.000270829	0.000142102
YLDs (Years Lived with Disability)	Republic of Turkey	Male	Age-standardized	Urolithiasis	Rate	1990	3.200264555	4.792375806	1.96826095
YLDs (Years Lived with Disability)	Republic of Turkey	Female	Age-standardized	Urolithiasis	Rate	1990	1.204306595	1.793019957	0.780862584
YLDs (Years Lived with Disability)	Republic of Turkey	Both	Age-standardized	Urolithiasis	Rate	1990	2.203554075	3.213544491	1.403274403
YLDs (Years Lived with Disability)	Republic of Turkey	Male	Age-standardized	Urolithiasis	Percent	2021	0.00038017	0.000526307	0.000263923
YLDs (Years Lived with Disability)	Republic of Turkey	Female	Age-standardized	Urolithiasis	Percent	2021	0.000103956	0.000138466	7.63E-05
YLDs (Years Lived with Disability)	Republic of Turkey	Both	Age-standardized	Urolithiasis	Percent	2021	0.000220886	0.000303749	0.000156148
YLDs (Years Lived with Disability)	Republic of Turkey	Male	Age-standardized	Urolithiasis	Rate	2021	3.568676934	5.537078939	2.169972199
YLDs (Years Lived with Disability)	Republic of Turkey	Female	Age-standardized	Urolithiasis	Rate	2021	1.32630843	1.95966585	0.868486147
YLDs (Years Lived with Disability)	Republic of Turkey	Both	Age-standardized	Urolithiasis	Rate	2021	2.444476283	3.774065754	1.522180125
YLDs (Years Lived with Disability)	Arab Republic of Egypt	Male	All ages	Urolithiasis	Number	1990	700.1741818	1059.076003	438.2225158
YLDs (Years Lived with Disability)	Arab Republic of Egypt	Female	All ages	Urolithiasis	Number	1990	253.2291885	380.6010658	164.0352322
YLDs (Years Lived with Disability)	Arab Republic of Egypt	Both	All ages	Urolithiasis	Number	1990	953.4033703	1433.729044	609.3728242
YLDs (Years Lived with Disability)	Arab Republic of Egypt	Male	All ages	Urolithiasis	Percent	1990	0.000305082	0.000419543	0.000209712
YLDs (Years Lived with Disability)	Arab Republic of Egypt	Female	All ages	Urolithiasis	Percent	1990	9.09E-05	0.000123001	6.51E-05
YLDs (Years Lived with Disability)	Arab Republic of Egypt	Both	All ages	Urolithiasis	Percent	1990	0.000187562	0.00025067	0.000135216
YLDs (Years Lived with Disability)	Arab Republic of Egypt	Male	All ages	Urolithiasis	Rate	1990	2.468955209	3.734515328	1.545260867
YLDs (Years Lived with Disability)	Arab Republic of Egypt	Female	All ages	Urolithiasis	Rate	1990	0.938782686	1.410981463	0.608118822
YLDs (Years Lived with Disability)	Arab Republic of Egypt	Both	All ages	Urolithiasis	Rate	1990	1.723018058	2.591076464	1.101276137
YLDs (Years Lived with Disability)	Arab Republic of Egypt	Male	All ages	Urolithiasis	Number	2021	1648.05458	2538.427253	1022.11121
YLDs (Years Lived with Disability)	Arab Republic of Egypt	Female	All ages	Urolithiasis	Number	2021	576.0837907	860.1962568	372.5207692
YLDs (Years Lived with Disability)	Arab Republic of Egypt	Both	All ages	Urolithiasis	Number	2021	2224.13837	3366.730658	1427.87159
YLDs (Years Lived with Disability)	Arab Republic of Egypt	Male	All ages	Urolithiasis	Percent	2021	0.000360079	0.000501936	0.000246963
YLDs (Years Lived with Disability)	Arab Republic of Egypt	Female	All ages	Urolithiasis	Percent	2021	0.000101365	0.000135352	7.31E-05
YLDs (Years Lived with Disability)	Arab Republic of Egypt	Both	All ages	Urolithiasis	Percent	2021	0.000216812	0.000296194	0.000152859
YLDs (Years Lived with Disability)	Arab Republic of Egypt	Male	All ages	Urolithiasis	Rate	2021	3.014194503	4.642633544	1.869381045
YLDs (Years Lived with Disability)	Arab Republic of Egypt	Female	All ages	Urolithiasis	Rate	2021	1.130662512	1.688281595	0.731135428
YLDs (Years Lived with Disability)	Arab Republic of Egypt	Both	All ages	Urolithiasis	Rate	2021	2.105644388	3.187363524	1.351799798
YLDs (Years Lived with Disability)	Arab Republic of Egypt	Male	Age-standardized	Urolithiasis	Percent	1990	0.00032338	0.000444898	0.000227085
YLDs (Years Lived with Disability)	Arab Republic of Egypt	Female	Age-standardized	Urolithiasis	Percent	1990	9.44E-05	0.000127945	6.92E-05
YLDs (Years Lived with Disability)	Arab Republic of Egypt	Both	Age-standardized	Urolithiasis	Percent	1990	0.00019703	0.000265536	0.000142764
YLDs (Years Lived with Disability)	Arab Republic of Egypt	Male	Age-standardized	Urolithiasis	Rate	1990	3.174354028	4.828777968	1.983752564
YLDs (Years Lived with Disability)	Arab Republic of Egypt	Female	Age-standardized	Urolithiasis	Rate	1990	1.178381311	1.75460101	0.753431404
YLDs (Years Lived with Disability)	Arab Republic of Egypt	Both	Age-standardized	Urolithiasis	Rate	1990	2.192157469	3.280731847	1.41949031
YLDs (Years Lived with Disability)	Arab Republic of Egypt	Male	Age-standardized	Urolithiasis	Percent	2021	0.000344771	0.000479616	0.000236614
YLDs (Years Lived with Disability)	Arab Republic of Egypt	Female	Age-standardized	Urolithiasis	Percent	2021	9.84E-05	0.000131603	7.13E-05
YLDs (Years Lived with Disability)	Arab Republic of Egypt	Both	Age-standardized	Urolithiasis	Percent	2021	0.000209653	0.000284036	0.00014935
YLDs (Years Lived with Disability)	Arab Republic of Egypt	Male	Age-standardized	Urolithiasis	Rate	2021	3.347422252	5.116364273	2.082160587
YLDs (Years Lived with Disability)	Arab Republic of Egypt	Female	Age-standardized	Urolithiasis	Rate	2021	1.263023601	1.867458128	0.819452123
YLDs (Years Lived with Disability)	Arab Republic of Egypt	Both	Age-standardized	Urolithiasis	Rate	2021	2.34849535	3.513130148	1.505231569
YLLs (Years of Life Lost)	Lebanese Republic	Male	All ages	Urolithiasis	Number	1990	48.28953417	86.72840762	18.68878148
YLLs (Years of Life Lost)	Lebanese Republic	Female	All ages	Urolithiasis	Number	1990	18.30792123	31.96968042	8.795872129
YLLs (Years of Life Lost)	Lebanese Republic	Both	All ages	Urolithiasis	Number	1990	66.59745539	109.7162629	30.68188957
YLLs (Years of Life Lost)	Lebanese Republic	Male	All ages	Urolithiasis	Percent	1990	9.75E-05	0.000173926	3.70E-05
YLLs (Years of Life Lost)	Lebanese Republic	Female	All ages	Urolithiasis	Percent	1990	5.83E-05	9.83E-05	2.84E-05
YLLs (Years of Life Lost)	Lebanese Republic	Both	All ages	Urolithiasis	Percent	1990	8.23E-05	0.000134313	3.82E-05
YLLs (Years of Life Lost)	Lebanese Republic	Male	All ages	Urolithiasis	Rate	1990	3.254900065	5.845827765	1.259695648
YLLs (Years of Life Lost)	Lebanese Republic	Female	All ages	Urolithiasis	Rate	1990	1.213744402	2.119466223	0.583132319
YLLs (Years of Life Lost)	Lebanese Republic	Both	All ages	Urolithiasis	Rate	1990	2.22586673	3.66701367	1.025471571
YLLs (Years of Life Lost)	Lebanese Republic	Male	Age-standardized	Urolithiasis	Rate	1990	4.426003923	7.866239829	1.70703798
YLLs (Years of Life Lost)	Lebanese Republic	Female	Age-standardized	Urolithiasis	Rate	1990	1.563771205	2.718936334	0.75083665
YLLs (Years of Life Lost)	Lebanese Republic	Both	Age-standardized	Urolithiasis	Rate	1990	2.926256806	4.749880522	1.358601511
YLLs (Years of Life Lost)	Sultanate of Oman	Male	All ages	Urolithiasis	Number	1990	1.86819076	4.295788079	0.766778616
YLLs (Years of Life Lost)	Sultanate of Oman	Female	All ages	Urolithiasis	Number	1990	1.056538866	2.429195492	0.540698709
YLLs (Years of Life Lost)	Sultanate of Oman	Both	All ages	Urolithiasis	Number	1990	2.924729626	5.954953733	1.579584364
YLLs (Years of Life Lost)	Sultanate of Oman	Male	All ages	Urolithiasis	Percent	1990	6.56E-06	1.53E-05	2.78E-06
YLLs (Years of Life Lost)	Sultanate of Oman	Female	All ages	Urolithiasis	Percent	1990	6.32E-06	1.45E-05	3.49E-06
YLLs (Years of Life Lost)	Sultanate of Oman	Both	All ages	Urolithiasis	Percent	1990	6.47E-06	1.32E-05	3.64E-06
YLLs (Years of Life Lost)	Sultanate of Oman	Male	All ages	Urolithiasis	Rate	1990	0.159893463	0.367665042	0.065626536
YLLs (Years of Life Lost)	Sultanate of Oman	Female	All ages	Urolithiasis	Rate	1990	0.129476257	0.297691973	0.066261306
YLLs (Years of Life Lost)	Sultanate of Oman	Both	All ages	Urolithiasis	Rate	1990	0.147385577	0.300087326	0.07959982
YLLs (Years of Life Lost)	Sultanate of Oman	Male	Age-standardized	Urolithiasis	Rate	1990	0.328653174	0.731922038	0.138050142
YLLs (Years of Life Lost)	Sultanate of Oman	Female	Age-standardized	Urolithiasis	Rate	1990	0.256207579	0.597438094	0.13247429
YLLs (Years of Life Lost)	Sultanate of Oman	Both	Age-standardized	Urolithiasis	Rate	1990	0.291426259	0.611772871	0.156335938
YLLs (Years of Life Lost)	State of Qatar	Male	All ages	Urolithiasis	Number	1990	2.056936016	3.68961365	0.277982295
YLLs (Years of Life Lost)	State of Qatar	Female	All ages	Urolithiasis	Number	1990	0.292281674	0.641765646	0.112109608
YLLs (Years of Life Lost)	State of Qatar	Both	All ages	Urolithiasis	Number	1990	2.34921769	3.9835144	0.51390603
YLLs (Years of Life Lost)	State of Qatar	Male	All ages	Urolithiasis	Percent	1990	5.02E-05	9.01E-05	6.80E-06
YLLs (Years of Life Lost)	State of Qatar	Female	All ages	Urolithiasis	Percent	1990	1.77E-05	3.73E-05	6.89E-06
YLLs (Years of Life Lost)	State of Qatar	Both	All ages	Urolithiasis	Percent	1990	4.08E-05	6.82E-05	9.00E-06
YLLs (Years of Life Lost)	State of Qatar	Male	All ages	Urolithiasis	Rate	1990	0.692200332	1.241629188	0.093546632
YLLs (Years of Life Lost)	State of Qatar	Female	All ages	Urolithiasis	Rate	1990	0.197916339	0.434566784	0.075914179
YLLs (Years of Life Lost)	State of Qatar	Both	All ages	Urolithiasis	Rate	1990	0.528105786	0.895496834	0.115526436
YLLs (Years of Life Lost)	State of Qatar	Male	Age-standardized	Urolithiasis	Rate	1990	2.304797316	4.293721	0.412570338
YLLs (Years of Life Lost)	State of Qatar	Female	Age-standardized	Urolithiasis	Rate	1990	0.705829645	1.683524195	0.301688876
YLLs (Years of Life Lost)	State of Qatar	Both	Age-standardized	Urolithiasis	Rate	1990	1.652717674	2.889787569	0.443397853
YLLs (Years of Life Lost)	Arab Republic of Egypt	Male	All ages	Urolithiasis	Number	1990	310.5919528	573.4785065	153.2375905
YLLs (Years of Life Lost)	Arab Republic of Egypt	Female	All ages	Urolithiasis	Number	1990	168.7214258	368.1432807	81.10506495
YLLs (Years of Life Lost)	Arab Republic of Egypt	Both	All ages	Urolithiasis	Number	1990	479.3133786	882.9748454	262.8513347
YLLs (Years of Life Lost)	Arab Republic of Egypt	Male	All ages	Urolithiasis	Percent	1990	2.47E-05	4.65E-05	1.22E-05
YLLs (Years of Life Lost)	Arab Republic of Egypt	Female	All ages	Urolithiasis	Percent	1990	1.49E-05	3.32E-05	7.26E-06
YLLs (Years of Life Lost)	Arab Republic of Egypt	Both	All ages	Urolithiasis	Percent	1990	2.01E-05	3.71E-05	1.07E-05
YLLs (Years of Life Lost)	Arab Republic of Egypt	Male	All ages	Urolithiasis	Rate	1990	1.095209792	2.022200736	0.540346612
YLLs (Years of Life Lost)	Arab Republic of Egypt	Female	All ages	Urolithiasis	Rate	1990	0.625491691	1.364797399	0.30067636
YLLs (Years of Life Lost)	Arab Republic of Egypt	Both	All ages	Urolithiasis	Rate	1990	0.866228957	1.595737598	0.47503251
YLLs (Years of Life Lost)	Arab Republic of Egypt	Male	Age-standardized	Urolithiasis	Rate	1990	1.837793033	3.589807813	0.921597218
YLLs (Years of Life Lost)	Arab Republic of Egypt	Female	Age-standardized	Urolithiasis	Rate	1990	1.030758031	2.484366214	0.558458796
YLLs (Years of Life Lost)	Arab Republic of Egypt	Both	Age-standardized	Urolithiasis	Rate	1990	1.451853238	2.901621315	0.831872643
YLLs (Years of Life Lost)	Republic of Turkey	Male	All ages	Urolithiasis	Number	1990	494.7811274	879.1325422	202.2612728
YLLs (Years of Life Lost)	Republic of Turkey	Female	All ages	Urolithiasis	Number	1990	380.4911522	611.59138	197.1848197
YLLs (Years of Life Lost)	Republic of Turkey	Both	All ages	Urolithiasis	Number	1990	875.2722796	1403.030866	508.9272871
YLLs (Years of Life Lost)	Republic of Turkey	Male	All ages	Urolithiasis	Percent	1990	4.71E-05	8.36E-05	1.94E-05
YLLs (Years of Life Lost)	Republic of Turkey	Female	All ages	Urolithiasis	Percent	1990	5.12E-05	7.84E-05	2.59E-05
YLLs (Years of Life Lost)	Republic of Turkey	Both	All ages	Urolithiasis	Percent	1990	4.88E-05	7.65E-05	2.81E-05
YLLs (Years of Life Lost)	Republic of Turkey	Male	All ages	Urolithiasis	Rate	1990	1.699327851	3.019384393	0.694667187
YLLs (Years of Life Lost)	Republic of Turkey	Female	All ages	Urolithiasis	Rate	1990	1.341806839	2.156784702	0.695374749
YLLs (Years of Life Lost)	Republic of Turkey	Both	All ages	Urolithiasis	Rate	1990	1.522930142	2.441203779	0.885508114
YLLs (Years of Life Lost)	Republic of Turkey	Male	Age-standardized	Urolithiasis	Rate	1990	2.631558108	4.735825265	1.0775606
YLLs (Years of Life Lost)	Republic of Turkey	Female	Age-standardized	Urolithiasis	Rate	1990	1.760292682	2.888720122	0.895184875
YLLs (Years of Life Lost)	Republic of Turkey	Both	Age-standardized	Urolithiasis	Rate	1990	2.159878159	3.512871716	1.25282875
YLLs (Years of Life Lost)	Islamic Republic of Afghanistan	Male	All ages	Urolithiasis	Number	1990	37.21592277	85.80915013	13.67077972
YLLs (Years of Life Lost)	Islamic Republic of Afghanistan	Female	All ages	Urolithiasis	Number	1990	84.44372729	201.1796477	16.03649481
YLLs (Years of Life Lost)	Islamic Republic of Afghanistan	Both	All ages	Urolithiasis	Number	1990	121.6596501	244.2071085	35.24076704
YLLs (Years of Life Lost)	Islamic Republic of Afghanistan	Male	All ages	Urolithiasis	Percent	1990	7.63E-06	1.77E-05	2.88E-06
YLLs (Years of Life Lost)	Islamic Republic of Afghanistan	Female	All ages	Urolithiasis	Percent	1990	1.81E-05	4.18E-05	3.42E-06
YLLs (Years of Life Lost)	Islamic Republic of Afghanistan	Both	All ages	Urolithiasis	Percent	1990	1.28E-05	2.53E-05	3.75E-06
YLLs (Years of Life Lost)	Islamic Republic of Afghanistan	Male	All ages	Urolithiasis	Rate	1990	0.767513078	1.769663091	0.281935834
YLLs (Years of Life Lost)	Islamic Republic of Afghanistan	Female	All ages	Urolithiasis	Rate	1990	1.657524334	3.948903872	0.314776257
YLLs (Years of Life Lost)	Islamic Republic of Afghanistan	Both	All ages	Urolithiasis	Rate	1990	1.223513398	2.455955355	0.354411266
YLLs (Years of Life Lost)	Islamic Republic of Afghanistan	Male	Age-standardized	Urolithiasis	Rate	1990	0.968241335	2.28583247	0.331539573
YLLs (Years of Life Lost)	Islamic Republic of Afghanistan	Female	Age-standardized	Urolithiasis	Rate	1990	1.935117535	4.494804308	0.46919084
YLLs (Years of Life Lost)	Islamic Republic of Afghanistan	Both	Age-standardized	Urolithiasis	Rate	1990	1.466318349	2.995970088	0.521246971
YLLs (Years of Life Lost)	Republic of Sudan	Male	All ages	Urolithiasis	Number	1990	59.75854832	132.4156899	21.77273439
YLLs (Years of Life Lost)	Republic of Sudan	Female	All ages	Urolithiasis	Number	1990	101.502042	236.2393634	15.0545365
YLLs (Years of Life Lost)	Republic of Sudan	Both	All ages	Urolithiasis	Number	1990	161.2605903	319.0296594	41.54918495
YLLs (Years of Life Lost)	Republic of Sudan	Male	All ages	Urolithiasis	Percent	1990	7.17E-06	1.62E-05	2.57E-06
YLLs (Years of Life Lost)	Republic of Sudan	Female	All ages	Urolithiasis	Percent	1990	1.47E-05	3.42E-05	2.24E-06
YLLs (Years of Life Lost)	Republic of Sudan	Both	All ages	Urolithiasis	Percent	1990	1.06E-05	2.09E-05	2.70E-06
YLLs (Years of Life Lost)	Republic of Sudan	Male	All ages	Urolithiasis	Rate	1990	0.591183271	1.309970589	0.215394729
YLLs (Years of Life Lost)	Republic of Sudan	Female	All ages	Urolithiasis	Rate	1990	1.023924739	2.383117853	0.151866032
YLLs (Years of Life Lost)	Republic of Sudan	Both	All ages	Urolithiasis	Rate	1990	0.805443855	1.593448705	0.207524576
YLLs (Years of Life Lost)	Republic of Sudan	Male	Age-standardized	Urolithiasis	Rate	1990	0.79816906	1.621412839	0.35986457
YLLs (Years of Life Lost)	Republic of Sudan	Female	Age-standardized	Urolithiasis	Rate	1990	0.973277848	2.084247288	0.249343347
YLLs (Years of Life Lost)	Republic of Sudan	Both	Age-standardized	Urolithiasis	Rate	1990	0.88035973	1.511945107	0.378367933
YLLs (Years of Life Lost)	Kingdom of Morocco	Male	All ages	Urolithiasis	Number	1990	45.25997764	91.15202732	18.66571053
YLLs (Years of Life Lost)	Kingdom of Morocco	Female	All ages	Urolithiasis	Number	1990	55.93616602	113.6925677	25.48854971
YLLs (Years of Life Lost)	Kingdom of Morocco	Both	All ages	Urolithiasis	Number	1990	101.1961437	185.7381557	53.7396496
YLLs (Years of Life Lost)	Kingdom of Morocco	Male	All ages	Urolithiasis	Percent	1990	9.11E-06	1.83E-05	3.87E-06
YLLs (Years of Life Lost)	Kingdom of Morocco	Female	All ages	Urolithiasis	Percent	1990	1.34E-05	2.70E-05	6.22E-06
YLLs (Years of Life Lost)	Kingdom of Morocco	Both	All ages	Urolithiasis	Percent	1990	1.11E-05	1.99E-05	5.98E-06
YLLs (Years of Life Lost)	Kingdom of Morocco	Male	All ages	Urolithiasis	Rate	1990	0.357764501	0.720525313	0.147545999
YLLs (Years of Life Lost)	Kingdom of Morocco	Female	All ages	Urolithiasis	Rate	1990	0.440225722	0.894776962	0.200598575
YLLs (Years of Life Lost)	Kingdom of Morocco	Both	All ages	Urolithiasis	Rate	1990	0.399085311	0.732492038	0.211932036
YLLs (Years of Life Lost)	Kingdom of Morocco	Male	Age-standardized	Urolithiasis	Rate	1990	0.517951707	1.067087134	0.20581363
YLLs (Years of Life Lost)	Kingdom of Morocco	Female	Age-standardized	Urolithiasis	Rate	1990	0.555353634	1.138651745	0.274694349
YLLs (Years of Life Lost)	Kingdom of Morocco	Both	Age-standardized	Urolithiasis	Rate	1990	0.53668326	0.967048919	0.294764926
YLLs (Years of Life Lost)	Palestine	Male	All ages	Urolithiasis	Number	1990	7.391927147	13.85103677	3.990279958
YLLs (Years of Life Lost)	Palestine	Female	All ages	Urolithiasis	Number	1990	2.051673169	3.511626905	0.744092886
YLLs (Years of Life Lost)	Palestine	Both	All ages	Urolithiasis	Number	1990	9.443600316	15.59338156	5.309560929
YLLs (Years of Life Lost)	Palestine	Male	All ages	Urolithiasis	Percent	1990	2.38E-05	4.40E-05	1.31E-05
YLLs (Years of Life Lost)	Palestine	Female	All ages	Urolithiasis	Percent	1990	8.21E-06	1.40E-05	3.07E-06
YLLs (Years of Life Lost)	Palestine	Both	All ages	Urolithiasis	Percent	1990	1.68E-05	2.77E-05	9.87E-06
YLLs (Years of Life Lost)	Palestine	Male	All ages	Urolithiasis	Rate	1990	0.718960766	1.347192931	0.388106468
YLLs (Years of Life Lost)	Palestine	Female	All ages	Urolithiasis	Rate	1990	0.201385828	0.344690325	0.073037833
YLLs (Years of Life Lost)	Palestine	Both	All ages	Urolithiasis	Rate	1990	0.461357068	0.761798102	0.259392963
YLLs (Years of Life Lost)	Palestine	Male	Age-standardized	Urolithiasis	Rate	1990	1.649900315	3.011270298	0.826152743
YLLs (Years of Life Lost)	Palestine	Female	Age-standardized	Urolithiasis	Rate	1990	0.345317541	0.597672306	0.127999026
YLLs (Years of Life Lost)	Palestine	Both	Age-standardized	Urolithiasis	Rate	1990	0.909127194	1.487003866	0.493597022
YLLs (Years of Life Lost)	State of Libya	Male	All ages	Urolithiasis	Number	1990	6.572253592	13.6005337	2.987837126
YLLs (Years of Life Lost)	State of Libya	Female	All ages	Urolithiasis	Number	1990	7.607630382	16.19667213	3.802154016
YLLs (Years of Life Lost)	State of Libya	Both	All ages	Urolithiasis	Number	1990	14.17988397	27.03016495	8.773143457
YLLs (Years of Life Lost)	State of Libya	Male	All ages	Urolithiasis	Percent	1990	1.26E-05	2.66E-05	5.62E-06
YLLs (Years of Life Lost)	State of Libya	Female	All ages	Urolithiasis	Percent	1990	1.98E-05	4.26E-05	9.55E-06
YLLs (Years of Life Lost)	State of Libya	Both	All ages	Urolithiasis	Percent	1990	1.56E-05	2.88E-05	9.76E-06
YLLs (Years of Life Lost)	State of Libya	Male	All ages	Urolithiasis	Rate	1990	0.298898969	0.61853753	0.135883594
YLLs (Years of Life Lost)	State of Libya	Female	All ages	Urolithiasis	Rate	1990	0.377326206	0.803328834	0.188580711
YLLs (Years of Life Lost)	State of Libya	Both	All ages	Urolithiasis	Rate	1990	0.336413555	0.641282672	0.208140235
YLLs (Years of Life Lost)	State of Libya	Male	Age-standardized	Urolithiasis	Rate	1990	0.493971059	1.099848366	0.223322445
YLLs (Years of Life Lost)	State of Libya	Female	Age-standardized	Urolithiasis	Rate	1990	0.574792807	1.233497877	0.268185868
YLLs (Years of Life Lost)	State of Libya	Both	Age-standardized	Urolithiasis	Rate	1990	0.528486749	1.010738689	0.301439381
YLLs (Years of Life Lost)	Republic of Tunisia	Male	All ages	Urolithiasis	Number	1990	12.59612042	25.11954449	6.050839502
YLLs (Years of Life Lost)	Republic of Tunisia	Female	All ages	Urolithiasis	Number	1990	10.58578145	21.70767702	5.426840009
YLLs (Years of Life Lost)	Republic of Tunisia	Both	All ages	Urolithiasis	Number	1990	23.18190186	41.43235238	13.8057218
YLLs (Years of Life Lost)	Republic of Tunisia	Male	All ages	Urolithiasis	Percent	1990	1.14E-05	2.25E-05	5.43E-06
YLLs (Years of Life Lost)	Republic of Tunisia	Female	All ages	Urolithiasis	Percent	1990	1.31E-05	2.71E-05	6.72E-06
YLLs (Years of Life Lost)	Republic of Tunisia	Both	All ages	Urolithiasis	Percent	1990	1.21E-05	2.17E-05	7.15E-06
YLLs (Years of Life Lost)	Republic of Tunisia	Male	All ages	Urolithiasis	Rate	1990	0.29764866	0.593579491	0.142982459
YLLs (Years of Life Lost)	Republic of Tunisia	Female	All ages	Urolithiasis	Rate	1990	0.25708691	0.527193919	0.131796555
YLLs (Years of Life Lost)	Republic of Tunisia	Both	All ages	Urolithiasis	Rate	1990	0.277645388	0.496227687	0.165348598
YLLs (Years of Life Lost)	Republic of Tunisia	Male	Age-standardized	Urolithiasis	Rate	1990	0.426915425	0.880849895	0.198164057
YLLs (Years of Life Lost)	Republic of Tunisia	Female	Age-standardized	Urolithiasis	Rate	1990	0.32817428	0.666967115	0.16852701
YLLs (Years of Life Lost)	Republic of Tunisia	Both	Age-standardized	Urolithiasis	Rate	1990	0.375156115	0.683752919	0.220247721
YLLs (Years of Life Lost)	Syrian Arab Republic	Male	All ages	Urolithiasis	Number	1990	139.3308663	282.7529567	61.54181121
YLLs (Years of Life Lost)	Syrian Arab Republic	Female	All ages	Urolithiasis	Number	1990	53.03454754	92.17571875	22.77667482
YLLs (Years of Life Lost)	Syrian Arab Republic	Both	All ages	Urolithiasis	Number	1990	192.3654138	324.1265258	103.5321145
YLLs (Years of Life Lost)	Syrian Arab Republic	Male	All ages	Urolithiasis	Percent	1990	7.16E-05	0.000139996	3.04E-05
YLLs (Years of Life Lost)	Syrian Arab Republic	Female	All ages	Urolithiasis	Percent	1990	3.58E-05	6.10E-05	1.65E-05
YLLs (Years of Life Lost)	Syrian Arab Republic	Both	All ages	Urolithiasis	Percent	1990	5.61E-05	9.41E-05	3.09E-05
YLLs (Years of Life Lost)	Syrian Arab Republic	Male	All ages	Urolithiasis	Rate	1990	2.143159359	4.349249104	0.946623761
YLLs (Years of Life Lost)	Syrian Arab Republic	Female	All ages	Urolithiasis	Rate	1990	0.853147596	1.482797468	0.366400135
YLLs (Years of Life Lost)	Syrian Arab Republic	Both	All ages	Urolithiasis	Rate	1990	1.512600516	2.548659556	0.814089845
YLLs (Years of Life Lost)	Syrian Arab Republic	Male	Age-standardized	Urolithiasis	Rate	1990	3.684975105	6.973268812	1.644090501
YLLs (Years of Life Lost)	Syrian Arab Republic	Female	Age-standardized	Urolithiasis	Rate	1990	1.138583371	1.805589202	0.564116545
YLLs (Years of Life Lost)	Syrian Arab Republic	Both	Age-standardized	Urolithiasis	Rate	1990	2.467811211	4.150990427	1.239147908
YLLs (Years of Life Lost)	People's Democratic Republic of Algeria	Male	All ages	Urolithiasis	Number	1990	39.80443444	75.78613189	17.99061384
YLLs (Years of Life Lost)	People's Democratic Republic of Algeria	Female	All ages	Urolithiasis	Number	1990	49.46125128	97.98471556	22.30425848
YLLs (Years of Life Lost)	People's Democratic Republic of Algeria	Both	All ages	Urolithiasis	Number	1990	89.26568573	155.0304601	47.70511795
YLLs (Years of Life Lost)	People's Democratic Republic of Algeria	Male	All ages	Urolithiasis	Percent	1990	1.01E-05	1.94E-05	4.47E-06
YLLs (Years of Life Lost)	People's Democratic Republic of Algeria	Female	All ages	Urolithiasis	Percent	1990	1.64E-05	3.25E-05	7.48E-06
YLLs (Years of Life Lost)	People's Democratic Republic of Algeria	Both	All ages	Urolithiasis	Percent	1990	1.28E-05	2.22E-05	6.87E-06
YLLs (Years of Life Lost)	People's Democratic Republic of Algeria	Male	All ages	Urolithiasis	Rate	1990	0.310892096	0.591926747	0.140515491
YLLs (Years of Life Lost)	People's Democratic Republic of Algeria	Female	All ages	Urolithiasis	Rate	1990	0.396172618	0.784833789	0.178651697
YLLs (Years of Life Lost)	People's Democratic Republic of Algeria	Both	All ages	Urolithiasis	Rate	1990	0.35299527	0.613057735	0.188646744
YLLs (Years of Life Lost)	People's Democratic Republic of Algeria	Male	Age-standardized	Urolithiasis	Rate	1990	0.502932656	0.986958626	0.211093084
YLLs (Years of Life Lost)	People's Democratic Republic of Algeria	Female	Age-standardized	Urolithiasis	Rate	1990	0.54032713	1.088181051	0.236401772
YLLs (Years of Life Lost)	People's Democratic Republic of Algeria	Both	Age-standardized	Urolithiasis	Rate	1990	0.521284524	0.872437403	0.285622245
YLLs (Years of Life Lost)	Kingdom of Bahrain	Male	All ages	Urolithiasis	Number	1990	0.922007439	2.801478136	0.39627039
YLLs (Years of Life Lost)	Kingdom of Bahrain	Female	All ages	Urolithiasis	Number	1990	0.461479834	1.738107816	0.184203913
YLLs (Years of Life Lost)	Kingdom of Bahrain	Both	All ages	Urolithiasis	Number	1990	1.383487274	4.142249516	0.686365767
YLLs (Years of Life Lost)	Kingdom of Bahrain	Male	All ages	Urolithiasis	Percent	1990	1.86E-05	5.68E-05	8.05E-06
YLLs (Years of Life Lost)	Kingdom of Bahrain	Female	All ages	Urolithiasis	Percent	1990	1.42E-05	5.43E-05	5.62E-06
YLLs (Years of Life Lost)	Kingdom of Bahrain	Both	All ages	Urolithiasis	Percent	1990	1.69E-05	5.06E-05	8.35E-06
YLLs (Years of Life Lost)	Kingdom of Bahrain	Male	All ages	Urolithiasis	Rate	1990	0.314303255	0.954996306	0.135084673
YLLs (Years of Life Lost)	Kingdom of Bahrain	Female	All ages	Urolithiasis	Rate	1990	0.216542846	0.815582363	0.086435065
YLLs (Years of Life Lost)	Kingdom of Bahrain	Both	All ages	Urolithiasis	Rate	1990	0.273166983	0.817879445	0.135521641
YLLs (Years of Life Lost)	Kingdom of Bahrain	Male	Age-standardized	Urolithiasis	Rate	1990	1.021978318	3.236225419	0.47503464
YLLs (Years of Life Lost)	Kingdom of Bahrain	Female	Age-standardized	Urolithiasis	Rate	1990	0.560426478	2.254926942	0.213296642
YLLs (Years of Life Lost)	Kingdom of Bahrain	Both	Age-standardized	Urolithiasis	Rate	1990	0.767069498	2.46500783	0.376823229
YLLs (Years of Life Lost)	Kingdom of Saudi Arabia	Male	All ages	Urolithiasis	Number	1990	1.006039291	3.567864698	0.308559576
YLLs (Years of Life Lost)	Kingdom of Saudi Arabia	Female	All ages	Urolithiasis	Number	1990	2.818079986	7.039912498	1.249811733
YLLs (Years of Life Lost)	Kingdom of Saudi Arabia	Both	All ages	Urolithiasis	Number	1990	3.824119277	9.785882832	1.79143504
YLLs (Years of Life Lost)	Kingdom of Saudi Arabia	Male	All ages	Urolithiasis	Percent	1990	3.99E-07	1.37E-06	1.27E-07
YLLs (Years of Life Lost)	Kingdom of Saudi Arabia	Female	All ages	Urolithiasis	Percent	1990	1.68E-06	4.30E-06	8.10E-07
YLLs (Years of Life Lost)	Kingdom of Saudi Arabia	Both	All ages	Urolithiasis	Percent	1990	9.09E-07	2.27E-06	4.66E-07
YLLs (Years of Life Lost)	Kingdom of Saudi Arabia	Male	All ages	Urolithiasis	Rate	1990	0.011347914	0.04024477	0.003480488
YLLs (Years of Life Lost)	Kingdom of Saudi Arabia	Female	All ages	Urolithiasis	Rate	1990	0.040310055	0.100699504	0.017877413
YLLs (Years of Life Lost)	Kingdom of Saudi Arabia	Both	All ages	Urolithiasis	Rate	1990	0.024117164	0.06171558	0.011297852
YLLs (Years of Life Lost)	Kingdom of Saudi Arabia	Male	Age-standardized	Urolithiasis	Rate	1990	0.020349807	0.07471188	0.005954582
YLLs (Years of Life Lost)	Kingdom of Saudi Arabia	Female	Age-standardized	Urolithiasis	Rate	1990	0.069714617	0.169062096	0.030327071
YLLs (Years of Life Lost)	Kingdom of Saudi Arabia	Both	Age-standardized	Urolithiasis	Rate	1990	0.040663042	0.099181575	0.01867499
YLLs (Years of Life Lost)	Republic of Iraq	Male	All ages	Urolithiasis	Number	1990	156.2763218	259.1454923	79.20979231
YLLs (Years of Life Lost)	Republic of Iraq	Female	All ages	Urolithiasis	Number	1990	65.51496383	108.145681	28.69439722
YLLs (Years of Life Lost)	Republic of Iraq	Both	All ages	Urolithiasis	Number	1990	221.7912856	338.9200449	124.9413839
YLLs (Years of Life Lost)	Republic of Iraq	Male	All ages	Urolithiasis	Percent	1990	4.21E-05	6.99E-05	2.13E-05
YLLs (Years of Life Lost)	Republic of Iraq	Female	All ages	Urolithiasis	Percent	1990	2.53E-05	4.12E-05	1.13E-05
YLLs (Years of Life Lost)	Republic of Iraq	Both	All ages	Urolithiasis	Percent	1990	3.52E-05	5.27E-05	2.06E-05
YLLs (Years of Life Lost)	Republic of Iraq	Male	All ages	Urolithiasis	Rate	1990	1.647716797	2.732329349	0.835157264
YLLs (Years of Life Lost)	Republic of Iraq	Female	All ages	Urolithiasis	Rate	1990	0.733406226	1.210635114	0.321218976
YLLs (Years of Life Lost)	Republic of Iraq	Both	All ages	Urolithiasis	Rate	1990	1.204249461	1.840217844	0.678388215
YLLs (Years of Life Lost)	Republic of Iraq	Male	Age-standardized	Urolithiasis	Rate	1990	2.894158911	5.066839646	1.416753206
YLLs (Years of Life Lost)	Republic of Iraq	Female	Age-standardized	Urolithiasis	Rate	1990	1.171681304	2.028584309	0.457910576
YLLs (Years of Life Lost)	Republic of Iraq	Both	Age-standardized	Urolithiasis	Rate	1990	2.016377533	3.218018764	1.050041917
YLLs (Years of Life Lost)	Republic of Yemen	Male	All ages	Urolithiasis	Number	1990	24.39045883	52.09073242	8.940653424
YLLs (Years of Life Lost)	Republic of Yemen	Female	All ages	Urolithiasis	Number	1990	27.60796763	61.49041535	6.019025848
YLLs (Years of Life Lost)	Republic of Yemen	Both	All ages	Urolithiasis	Number	1990	51.99842646	94.05598879	15.82532022
YLLs (Years of Life Lost)	Republic of Yemen	Male	All ages	Urolithiasis	Percent	1990	4.56E-06	9.46E-06	1.63E-06
YLLs (Years of Life Lost)	Republic of Yemen	Female	All ages	Urolithiasis	Percent	1990	5.93E-06	1.30E-05	1.26E-06
YLLs (Years of Life Lost)	Republic of Yemen	Both	All ages	Urolithiasis	Percent	1990	5.20E-06	9.40E-06	1.65E-06
YLLs (Years of Life Lost)	Republic of Yemen	Male	All ages	Urolithiasis	Rate	1990	0.351111722	0.749869728	0.128704763
YLLs (Years of Life Lost)	Republic of Yemen	Female	All ages	Urolithiasis	Rate	1990	0.4128094	0.91943825	0.089999759
YLLs (Years of Life Lost)	Republic of Yemen	Both	All ages	Urolithiasis	Rate	1990	0.381374979	0.68984012	0.116068535
YLLs (Years of Life Lost)	Republic of Yemen	Male	Age-standardized	Urolithiasis	Rate	1990	0.675544145	1.500886444	0.287855834
YLLs (Years of Life Lost)	Republic of Yemen	Female	Age-standardized	Urolithiasis	Rate	1990	0.480627486	0.986665575	0.179031692
YLLs (Years of Life Lost)	Republic of Yemen	Both	Age-standardized	Urolithiasis	Rate	1990	0.560421775	1.009558963	0.266056514
YLLs (Years of Life Lost)	Hashemite Kingdom of Jordan	Male	All ages	Urolithiasis	Number	1990	0.408079216	1.006110008	0.204073432
YLLs (Years of Life Lost)	Hashemite Kingdom of Jordan	Female	All ages	Urolithiasis	Number	1990	3.227717	7.972925444	1.729036673
YLLs (Years of Life Lost)	Hashemite Kingdom of Jordan	Both	All ages	Urolithiasis	Number	1990	3.635796216	8.406985774	2.058754367
YLLs (Years of Life Lost)	Hashemite Kingdom of Jordan	Male	All ages	Urolithiasis	Percent	1990	1.03E-06	2.51E-06	5.32E-07
YLLs (Years of Life Lost)	Hashemite Kingdom of Jordan	Female	All ages	Urolithiasis	Percent	1990	9.60E-06	2.29E-05	5.18E-06
YLLs (Years of Life Lost)	Hashemite Kingdom of Jordan	Both	All ages	Urolithiasis	Percent	1990	4.97E-06	1.14E-05	2.80E-06
YLLs (Years of Life Lost)	Hashemite Kingdom of Jordan	Male	All ages	Urolithiasis	Rate	1990	0.020878797	0.051476199	0.010441129
YLLs (Years of Life Lost)	Hashemite Kingdom of Jordan	Female	All ages	Urolithiasis	Rate	1990	0.181209503	0.447613548	0.097071049
YLLs (Years of Life Lost)	Hashemite Kingdom of Jordan	Both	All ages	Urolithiasis	Rate	1990	0.09732512	0.225043112	0.055109941
YLLs (Years of Life Lost)	Hashemite Kingdom of Jordan	Male	Age-standardized	Urolithiasis	Rate	1990	0.036164215	0.101989476	0.016370589
YLLs (Years of Life Lost)	Hashemite Kingdom of Jordan	Female	Age-standardized	Urolithiasis	Rate	1990	0.360432913	0.830472852	0.18948174
YLLs (Years of Life Lost)	Hashemite Kingdom of Jordan	Both	Age-standardized	Urolithiasis	Rate	1990	0.194902318	0.438996305	0.103487944
YLLs (Years of Life Lost)	North Africa and Middle East	Male	All ages	Urolithiasis	Number	1990	3115.320206	4685.805964	1377.905354
YLLs (Years of Life Lost)	North Africa and Middle East	Female	All ages	Urolithiasis	Number	1990	1999.876681	2660.846623	829.0089034
YLLs (Years of Life Lost)	North Africa and Middle East	Both	All ages	Urolithiasis	Number	1990	5115.196887	6931.640413	2804.053724
YLLs (Years of Life Lost)	North Africa and Middle East	Male	All ages	Urolithiasis	Percent	1990	4.28E-05	6.45E-05	1.86E-05
YLLs (Years of Life Lost)	North Africa and Middle East	Female	All ages	Urolithiasis	Percent	1990	3.41E-05	4.54E-05	1.42E-05
YLLs (Years of Life Lost)	North Africa and Middle East	Both	All ages	Urolithiasis	Percent	1990	3.89E-05	5.23E-05	2.11E-05
YLLs (Years of Life Lost)	North Africa and Middle East	Male	All ages	Urolithiasis	Rate	1990	1.793141927	2.697095188	0.79310623
YLLs (Years of Life Lost)	North Africa and Middle East	Female	All ages	Urolithiasis	Rate	1990	1.208701965	1.608184432	0.50104324
YLLs (Years of Life Lost)	North Africa and Middle East	Both	All ages	Urolithiasis	Rate	1990	1.508054219	2.043575213	0.826686664
YLLs (Years of Life Lost)	North Africa and Middle East	Male	Age-standardized	Urolithiasis	Rate	1990	2.756281678	4.220139356	1.222607154
YLLs (Years of Life Lost)	North Africa and Middle East	Female	Age-standardized	Urolithiasis	Rate	1990	1.638983063	2.15561579	0.717852984
YLLs (Years of Life Lost)	North Africa and Middle East	Both	Age-standardized	Urolithiasis	Rate	1990	2.19915934	3.005481674	1.235961208
YLLs (Years of Life Lost)	United Arab Emirates	Male	All ages	Urolithiasis	Number	1990	0.002762539	0.006760408	0.000624677
YLLs (Years of Life Lost)	United Arab Emirates	Female	All ages	Urolithiasis	Number	1990	7.889316918	16.03718034	3.127732414
YLLs (Years of Life Lost)	United Arab Emirates	Both	All ages	Urolithiasis	Number	1990	7.892079456	16.04168294	3.128363864
YLLs (Years of Life Lost)	United Arab Emirates	Male	All ages	Urolithiasis	Percent	1990	1.56E-08	3.68E-08	3.49E-09
YLLs (Years of Life Lost)	United Arab Emirates	Female	All ages	Urolithiasis	Percent	1990	9.14E-05	0.000190371	3.84E-05
YLLs (Years of Life Lost)	United Arab Emirates	Both	All ages	Urolithiasis	Percent	1990	3.00E-05	6.10E-05	1.25E-05
YLLs (Years of Life Lost)	United Arab Emirates	Male	All ages	Urolithiasis	Rate	1990	0.000228302	0.000558693	5.16E-05
YLLs (Years of Life Lost)	United Arab Emirates	Female	All ages	Urolithiasis	Rate	1990	1.193824091	2.426771854	0.473293486
YLLs (Years of Life Lost)	United Arab Emirates	Both	All ages	Urolithiasis	Rate	1990	0.421837149	0.857439137	0.16721323
YLLs (Years of Life Lost)	United Arab Emirates	Male	Age-standardized	Urolithiasis	Rate	1990	0.000544107	0.001627683	0.000111597
YLLs (Years of Life Lost)	United Arab Emirates	Female	Age-standardized	Urolithiasis	Rate	1990	4.172215378	9.008953676	1.572237387
YLLs (Years of Life Lost)	United Arab Emirates	Both	Age-standardized	Urolithiasis	Rate	1990	1.637071705	3.704734548	0.626493013
YLLs (Years of Life Lost)	State of Kuwait	Male	All ages	Urolithiasis	Number	1990	0.0185586	0.022557594	0.015569831
YLLs (Years of Life Lost)	State of Kuwait	Female	All ages	Urolithiasis	Number	1990	0.015055844	0.017242507	0.012689759
YLLs (Years of Life Lost)	State of Kuwait	Both	All ages	Urolithiasis	Number	1990	0.033614445	0.038207926	0.029040959
YLLs (Years of Life Lost)	State of Kuwait	Male	All ages	Urolithiasis	Percent	1990	1.04E-07	1.26E-07	8.74E-08
YLLs (Years of Life Lost)	State of Kuwait	Female	All ages	Urolithiasis	Percent	1990	2.00E-07	2.29E-07	1.68E-07
YLLs (Years of Life Lost)	State of Kuwait	Both	All ages	Urolithiasis	Percent	1990	1.32E-07	1.50E-07	1.14E-07
YLLs (Years of Life Lost)	State of Kuwait	Male	All ages	Urolithiasis	Rate	1990	0.001889387	0.002296511	0.001585111
YLLs (Years of Life Lost)	State of Kuwait	Female	All ages	Urolithiasis	Rate	1990	0.002044811	0.002341793	0.001723461
YLLs (Years of Life Lost)	State of Kuwait	Both	All ages	Urolithiasis	Rate	1990	0.001955977	0.002223265	0.001689852
YLLs (Years of Life Lost)	State of Kuwait	Male	Age-standardized	Urolithiasis	Rate	1990	0.00327451	0.003982982	0.002772447
YLLs (Years of Life Lost)	State of Kuwait	Female	Age-standardized	Urolithiasis	Rate	1990	0.004716917	0.005613016	0.003660064
YLLs (Years of Life Lost)	State of Kuwait	Both	Age-standardized	Urolithiasis	Rate	1990	0.003812892	0.0043324	0.003175531
YLLs (Years of Life Lost)	Islamic Republic of Iran	Male	All ages	Urolithiasis	Number	1990	1725.073971	2652.571014	641.1512681
YLLs (Years of Life Lost)	Islamic Republic of Iran	Female	All ages	Urolithiasis	Number	1990	957.7559414	1432.905091	249.9322962
YLLs (Years of Life Lost)	Islamic Republic of Iran	Both	All ages	Urolithiasis	Number	1990	2682.829913	3898.089121	1119.75489
YLLs (Years of Life Lost)	Islamic Republic of Iran	Male	All ages	Urolithiasis	Percent	1990	0.000162943	0.000250296	5.94E-05
YLLs (Years of Life Lost)	Islamic Republic of Iran	Female	All ages	Urolithiasis	Percent	1990	0.0001148	0.000169671	3.05E-05
YLLs (Years of Life Lost)	Islamic Republic of Iran	Both	All ages	Urolithiasis	Percent	1990	0.000141743	0.000206295	5.83E-05
YLLs (Years of Life Lost)	Islamic Republic of Iran	Male	All ages	Urolithiasis	Rate	1990	5.926507896	9.112932731	2.202681227
YLLs (Years of Life Lost)	Islamic Republic of Iran	Female	All ages	Urolithiasis	Rate	1990	3.421491683	5.118916668	0.892859272
YLLs (Years of Life Lost)	Islamic Republic of Iran	Both	All ages	Urolithiasis	Rate	1990	4.698466735	6.826762285	1.961037886
YLLs (Years of Life Lost)	Islamic Republic of Iran	Male	Age-standardized	Urolithiasis	Rate	1990	9.172820175	13.86975827	3.306974981
YLLs (Years of Life Lost)	Islamic Republic of Iran	Female	Age-standardized	Urolithiasis	Rate	1990	4.838519962	7.270495015	1.302747606
YLLs (Years of Life Lost)	Islamic Republic of Iran	Both	Age-standardized	Urolithiasis	Rate	1990	7.013935933	10.13017051	2.909986693
YLLs (Years of Life Lost)	State of Kuwait	Male	All ages	Urolithiasis	Number	2021	17.50195286	25.00397523	11.8358474
YLLs (Years of Life Lost)	State of Kuwait	Female	All ages	Urolithiasis	Number	2021	6.181578011	7.425164364	5.095774969
YLLs (Years of Life Lost)	State of Kuwait	Both	All ages	Urolithiasis	Number	2021	23.68353087	31.75688853	17.5889878
YLLs (Years of Life Lost)	State of Kuwait	Male	All ages	Urolithiasis	Percent	2021	6.73E-05	9.15E-05	4.74E-05
YLLs (Years of Life Lost)	State of Kuwait	Female	All ages	Urolithiasis	Percent	2021	6.27E-05	7.43E-05	5.28E-05
YLLs (Years of Life Lost)	State of Kuwait	Both	All ages	Urolithiasis	Percent	2021	6.60E-05	8.41E-05	5.04E-05
YLLs (Years of Life Lost)	State of Kuwait	Male	All ages	Urolithiasis	Rate	2021	0.712464068	1.017854067	0.481810005
YLLs (Years of Life Lost)	State of Kuwait	Female	All ages	Urolithiasis	Rate	2021	0.281807857	0.33850089	0.232307903
YLLs (Years of Life Lost)	State of Kuwait	Both	All ages	Urolithiasis	Rate	2021	0.50931428	0.682931819	0.378251144
YLLs (Years of Life Lost)	State of Kuwait	Male	Age-standardized	Urolithiasis	Rate	2021	0.888647067	1.297651523	0.61243709
YLLs (Years of Life Lost)	State of Kuwait	Female	Age-standardized	Urolithiasis	Rate	2021	0.439135147	0.546007244	0.349804798
YLLs (Years of Life Lost)	State of Kuwait	Both	Age-standardized	Urolithiasis	Rate	2021	0.691872718	0.953440677	0.508051974
YLLs (Years of Life Lost)	Kingdom of Bahrain	Male	All ages	Urolithiasis	Number	2021	12.05393604	22.62999965	2.661470608
YLLs (Years of Life Lost)	Kingdom of Bahrain	Female	All ages	Urolithiasis	Number	2021	7.174158362	13.82628006	1.135500313
YLLs (Years of Life Lost)	Kingdom of Bahrain	Both	All ages	Urolithiasis	Number	2021	19.2280944	34.92090261	5.420337964
YLLs (Years of Life Lost)	Kingdom of Bahrain	Male	All ages	Urolithiasis	Percent	2021	8.90E-05	0.000170751	1.94E-05
YLLs (Years of Life Lost)	Kingdom of Bahrain	Female	All ages	Urolithiasis	Percent	2021	0.00011702	0.000224604	1.88E-05
YLLs (Years of Life Lost)	Kingdom of Bahrain	Both	All ages	Urolithiasis	Percent	2021	9.78E-05	0.000178584	2.64E-05
YLLs (Years of Life Lost)	Kingdom of Bahrain	Male	All ages	Urolithiasis	Rate	2021	1.251758364	2.350044934	0.276384252
[truncated: 1,565 more rows]
