# Supplementary material for: A 30-year analysis of urolithiasis burden in the North Africa and Middle East region: Findings from the global burden of disease study 2021
Source: PLoS One. 2026 May 4;21(5):e0343341. doi: 10.1371/journal.pone.0343341 (PMC13138644; doi:10.1371/journal.pone.0343341)
Supplement: S2 File — Percent change (1990–2021) with 95% uncertainty intervals for all burden measures, by country, sex, and age-standardized status. Used to generate Figure 1 and Table 1. (CSV) [file pone.0343341.s002.csv]

measure_name	location_name	sex_name	age_name	cause_id	cause_name	metric_name	year_start	year_end	val	upper	lower
Deaths	Iran (Islamic Republic of)	Male	All ages	596	Urolithiasis	Number	1990	2021	0.526709638	2.122773016	-0.062881831
Deaths	Iran (Islamic Republic of)	Female	All ages	596	Urolithiasis	Number	1990	2021	0.887364336	2.840433562	0.402197642
Deaths	Iran (Islamic Republic of)	Both	All ages	596	Urolithiasis	Number	1990	2021	0.648340976	1.947028347	0.176104816
Deaths	Iran (Islamic Republic of)	Male	All ages	596	Urolithiasis	Percent	1990	2021	-0.169661866	0.713238155	-0.498945255
Deaths	Iran (Islamic Republic of)	Female	All ages	596	Urolithiasis	Percent	1990	2021	0.219669324	1.470560871	-0.083407422
Deaths	Iran (Islamic Republic of)	Both	All ages	596	Urolithiasis	Percent	1990	2021	-0.036849235	0.697230046	-0.308404962
Deaths	Iran (Islamic Republic of)	Male	All ages	596	Urolithiasis	Rate	1990	2021	0.024162891	1.094850363	-0.371352857
Deaths	Iran (Islamic Republic of)	Female	All ages	596	Urolithiasis	Rate	1990	2021	0.258941727	1.561711043	-0.064682379
Deaths	Iran (Islamic Republic of)	Both	All ages	596	Urolithiasis	Rate	1990	2021	0.102682798	0.971459493	-0.213226773
Deaths	Iran (Islamic Republic of)	Male	Age-standardized	596	Urolithiasis	Rate	1990	2021	-0.48022093	0.007128949	-0.684079495
Deaths	Iran (Islamic Republic of)	Female	Age-standardized	596	Urolithiasis	Rate	1990	2021	-0.302767414	0.30756988	-0.489173834
Deaths	Iran (Islamic Republic of)	Both	Age-standardized	596	Urolithiasis	Rate	1990	2021	-0.412738106	0.003002557	-0.577405845
Deaths	Jordan	Male	All ages	596	Urolithiasis	Number	1990	2021	13.5596623	40.93668861	1.387400572
Deaths	Jordan	Female	All ages	596	Urolithiasis	Number	1990	2021	7.597061793	17.8795785	1.223347558
Deaths	Jordan	Both	All ages	596	Urolithiasis	Number	1990	2021	8.17534995	19.08105894	1.354404272
Deaths	Jordan	Male	All ages	596	Urolithiasis	Percent	1990	2021	2.887369229	9.771301824	-0.343176908
Deaths	Jordan	Female	All ages	596	Urolithiasis	Percent	1990	2021	2.307543908	6.327015809	-0.102600454
Deaths	Jordan	Both	All ages	596	Urolithiasis	Percent	1990	2021	1.87447225	5.237505544	-0.23153738
Deaths	Jordan	Male	All ages	596	Urolithiasis	Rate	1990	2021	3.31222021	11.42063397	-0.29290963
Deaths	Jordan	Female	All ages	596	Urolithiasis	Rate	1990	2021	1.674596951	4.873548928	-0.308303378
Deaths	Jordan	Both	All ages	596	Urolithiasis	Rate	1990	2021	1.781155405	5.086802782	-0.286352651
Deaths	Jordan	Male	Age-standardized	596	Urolithiasis	Rate	1990	2021	2.099994749	9.008005113	-0.534903756
Deaths	Jordan	Female	Age-standardized	596	Urolithiasis	Rate	1990	2021	0.99898951	3.504938937	-0.468323763
Deaths	Jordan	Both	Age-standardized	596	Urolithiasis	Rate	1990	2021	1.023877791	3.515994982	-0.468186551
Deaths	Afghanistan	Male	All ages	596	Urolithiasis	Number	1990	2021	3.74334087	10.53343485	-0.278177669
Deaths	Afghanistan	Female	All ages	596	Urolithiasis	Number	1990	2021	5.155555597	14.10891106	0.426622636
Deaths	Afghanistan	Both	All ages	596	Urolithiasis	Number	1990	2021	4.629961318	11.44576547	0.174180336
Deaths	Afghanistan	Male	All ages	596	Urolithiasis	Percent	1990	2021	1.787388521	5.673898804	-0.56071103
Deaths	Afghanistan	Female	All ages	596	Urolithiasis	Percent	1990	2021	3.316298846	9.304027237	0.038798525
Deaths	Afghanistan	Both	All ages	596	Urolithiasis	Percent	1990	2021	2.589543646	6.676082041	-0.220184304
Deaths	Afghanistan	Male	All ages	596	Urolithiasis	Rate	1990	2021	0.441388794	2.504737316	-0.780655313
Deaths	Afghanistan	Female	All ages	596	Urolithiasis	Rate	1990	2021	1.054315248	4.042350099	-0.523888203
Deaths	Afghanistan	Both	All ages	596	Urolithiasis	Rate	1990	2021	0.792997988	2.963656441	-0.62605374
Deaths	Afghanistan	Male	Age-standardized	596	Urolithiasis	Rate	1990	2021	2.344552687	7.327570012	-0.492459444
Deaths	Afghanistan	Female	Age-standardized	596	Urolithiasis	Rate	1990	2021	2.275350846	7.077017075	-0.273333786
Deaths	Afghanistan	Both	Age-standardized	596	Urolithiasis	Rate	1990	2021	2.334617056	6.320559228	-0.34977594
Deaths	Kuwait	Male	All ages	596	Urolithiasis	Number	1990	2021	1294.298717	2017.005239	857.292778
Deaths	Kuwait	Female	All ages	596	Urolithiasis	Number	1990	2021	506.878552	629.4633759	393.2375463
Deaths	Kuwait	Both	All ages	596	Urolithiasis	Number	1990	2021	915.2706936	1311.241364	674.2185016
Deaths	Kuwait	Male	All ages	596	Urolithiasis	Percent	1990	2021	522.9855231	765.2365111	363.4644266
Deaths	Kuwait	Female	All ages	596	Urolithiasis	Percent	1990	2021	252.7512678	313.3134608	200.1471928
Deaths	Kuwait	Both	All ages	596	Urolithiasis	Percent	1990	2021	393.696471	532.7288272	294.794854
Deaths	Kuwait	Male	All ages	596	Urolithiasis	Rate	1990	2021	516.9295977	805.9062587	342.1912866
Deaths	Kuwait	Female	All ages	596	Urolithiasis	Rate	1990	2021	169.4768992	210.6242967	131.3316257
Deaths	Kuwait	Both	All ages	596	Urolithiasis	Rate	1990	2021	337.630017	483.9705644	248.5433438
Deaths	Kuwait	Male	Age-standardized	596	Urolithiasis	Rate	1990	2021	314.9844306	504.6810357	205.7696436
Deaths	Kuwait	Female	Age-standardized	596	Urolithiasis	Rate	1990	2021	113.309471	143.4053924	83.80058852
Deaths	Kuwait	Both	Age-standardized	596	Urolithiasis	Rate	1990	2021	212.8378809	309.3398014	153.1564644
Deaths	Lebanon	Male	All ages	596	Urolithiasis	Number	1990	2021	1.262377863	5.293427782	0.080461831
Deaths	Lebanon	Female	All ages	596	Urolithiasis	Number	1990	2021	0.665398072	2.256448284	-0.049857717
Deaths	Lebanon	Both	All ages	596	Urolithiasis	Number	1990	2021	1.09581541	3.621422174	0.160582482
Deaths	Lebanon	Male	All ages	596	Urolithiasis	Percent	1990	2021	-0.021254976	1.625198122	-0.530902747
Deaths	Lebanon	Female	All ages	596	Urolithiasis	Percent	1990	2021	-0.300829294	0.411422311	-0.592267176
Deaths	Lebanon	Both	All ages	596	Urolithiasis	Percent	1990	2021	-0.104694442	0.985824796	-0.505311132
Deaths	Lebanon	Male	All ages	596	Urolithiasis	Rate	1990	2021	0.21263151	2.373268876	-0.420873903
Deaths	Lebanon	Female	All ages	596	Urolithiasis	Rate	1990	2021	-0.093942842	0.771665482	-0.48307661
Deaths	Lebanon	Both	All ages	596	Urolithiasis	Rate	1990	2021	0.131796657	1.495692199	-0.373254263
Deaths	Lebanon	Male	Age-standardized	596	Urolithiasis	Rate	1990	2021	-0.312776138	0.848615495	-0.675849528
Deaths	Lebanon	Female	Age-standardized	596	Urolithiasis	Rate	1990	2021	-0.511168706	-0.076144043	-0.730857935
Deaths	Lebanon	Both	Age-standardized	596	Urolithiasis	Rate	1990	2021	-0.36942283	0.388245011	-0.660296905
Deaths	Libya	Male	All ages	596	Urolithiasis	Number	1990	2021	10.72067969	37.53829667	0.64064936
Deaths	Libya	Female	All ages	596	Urolithiasis	Number	1990	2021	17.53997042	46.73036686	2.937912785
Deaths	Libya	Both	All ages	596	Urolithiasis	Number	1990	2021	14.04723336	35.79451773	1.850510637
Deaths	Libya	Male	All ages	596	Urolithiasis	Percent	1990	2021	3.552923687	13.79815544	-0.317180723
Deaths	Libya	Female	All ages	596	Urolithiasis	Percent	1990	2021	6.730914109	19.15774491	0.776314543
Deaths	Libya	Both	All ages	596	Urolithiasis	Percent	1990	2021	5.022005138	12.77338839	0.20712108
Deaths	Libya	Male	All ages	596	Urolithiasis	Rate	1990	2021	6.291287885	22.97419118	0.020627397
Deaths	Libya	Female	All ages	596	Urolithiasis	Rate	1990	2021	10.20515217	27.84718863	1.379988263
Deaths	Libya	Both	All ages	596	Urolithiasis	Rate	1990	2021	8.231308233	21.57302231	0.748756178
Deaths	Libya	Male	Age-standardized	596	Urolithiasis	Rate	1990	2021	3.909702166	16.33037362	-0.346576318
Deaths	Libya	Female	Age-standardized	596	Urolithiasis	Rate	1990	2021	6.243352146	18.2311314	0.501086639
Deaths	Libya	Both	Age-standardized	596	Urolithiasis	Rate	1990	2021	5.070652861	14.1793477	0.093241093
Deaths	Morocco	Male	All ages	596	Urolithiasis	Number	1990	2021	7.742188237	21.26134033	0.445484183
Deaths	Morocco	Female	All ages	596	Urolithiasis	Number	1990	2021	11.02330536	27.27222003	1.362565466
Deaths	Morocco	Both	All ages	596	Urolithiasis	Number	1990	2021	9.343897466	20.48583448	0.952276194
Deaths	Morocco	Male	All ages	596	Urolithiasis	Percent	1990	2021	4.470015183	12.616808	-0.087026707
Deaths	Morocco	Female	All ages	596	Urolithiasis	Percent	1990	2021	6.779521639	16.92355598	0.594194758
Deaths	Morocco	Both	All ages	596	Urolithiasis	Percent	1990	2021	5.573208553	12.43885133	0.300823446
Deaths	Morocco	Male	All ages	596	Urolithiasis	Rate	1990	2021	4.906939267	14.04158704	-0.023312351
Deaths	Morocco	Female	All ages	596	Urolithiasis	Rate	1990	2021	7.278641179	18.46682364	0.626743327
Deaths	Morocco	Both	All ages	596	Urolithiasis	Rate	1990	2021	6.055253396	13.65482495	0.331587373
Deaths	Morocco	Male	Age-standardized	596	Urolithiasis	Rate	1990	2021	3.211559005	11.08085443	-0.338425427
Deaths	Morocco	Female	Age-standardized	596	Urolithiasis	Rate	1990	2021	4.703875773	12.40932374	0.139696488
Deaths	Morocco	Both	Age-standardized	596	Urolithiasis	Rate	1990	2021	3.87003585	9.459464136	-0.103584061
Deaths	Palestine	Male	All ages	596	Urolithiasis	Number	1990	2021	0.822609746	2.452538463	-0.07383789
Deaths	Palestine	Female	All ages	596	Urolithiasis	Number	1990	2021	0.948600341	2.930983822	0.081588174
Deaths	Palestine	Both	All ages	596	Urolithiasis	Number	1990	2021	0.847980923	2.327882007	0.044276122
Deaths	Palestine	Male	All ages	596	Urolithiasis	Percent	1990	2021	0.067584436	1.037987766	-0.435212509
Deaths	Palestine	Female	All ages	596	Urolithiasis	Percent	1990	2021	0.263122588	1.414326907	-0.267298649
Deaths	Palestine	Both	All ages	596	Urolithiasis	Percent	1990	2021	0.132418042	0.998508777	-0.328320299
Deaths	Palestine	Male	All ages	596	Urolithiasis	Rate	1990	2021	-0.283994957	0.356316103	-0.636160872
Deaths	Palestine	Female	All ages	596	Urolithiasis	Rate	1990	2021	-0.211734903	0.59019645	-0.562466357
Deaths	Palestine	Both	All ages	596	Urolithiasis	Rate	1990	2021	-0.263440703	0.326411113	-0.583777474
Deaths	Palestine	Male	Age-standardized	596	Urolithiasis	Rate	1990	2021	-0.283067431	0.371759443	-0.623408658
Deaths	Palestine	Female	Age-standardized	596	Urolithiasis	Rate	1990	2021	-0.186859264	0.626663782	-0.546709931
Deaths	Palestine	Both	Age-standardized	596	Urolithiasis	Rate	1990	2021	-0.28808477	0.257914079	-0.588770976
Deaths	Oman	Male	All ages	596	Urolithiasis	Number	1990	2021	7.060437029	27.54791998	0.127707018
Deaths	Oman	Female	All ages	596	Urolithiasis	Number	1990	2021	4.650891975	11.60038575	1.0442953
Deaths	Oman	Both	All ages	596	Urolithiasis	Number	1990	2021	6.119073814	16.46604564	0.546840026
Deaths	Oman	Male	All ages	596	Urolithiasis	Percent	1990	2021	2.934600527	12.31971673	-0.422211428
Deaths	Oman	Female	All ages	596	Urolithiasis	Percent	1990	2021	2.596045184	6.725391956	0.389919282
Deaths	Oman	Both	All ages	596	Urolithiasis	Percent	1990	2021	2.807268729	7.889080751	-0.133187949
Deaths	Oman	Male	All ages	596	Urolithiasis	Rate	1990	2021	2.251342977	10.51539039	-0.545116192
Deaths	Oman	Female	All ages	596	Urolithiasis	Rate	1990	2021	1.55159714	4.689563415	-0.076921296
Deaths	Oman	Both	All ages	596	Urolithiasis	Rate	1990	2021	2.003371428	6.368517847	-0.347424221
Deaths	Oman	Male	Age-standardized	596	Urolithiasis	Rate	1990	2021	2.753536777	12.94399082	-0.52010597
Deaths	Oman	Female	Age-standardized	596	Urolithiasis	Rate	1990	2021	1.599163185	5.217670599	-0.118405251
Deaths	Oman	Both	Age-standardized	596	Urolithiasis	Rate	1990	2021	2.199305372	7.01461271	-0.276440186
Deaths	Qatar	Male	All ages	596	Urolithiasis	Number	1990	2021	3.05627323	42.47788648	0.397894696
Deaths	Qatar	Female	All ages	596	Urolithiasis	Number	1990	2021	7.801965389	33.34350085	1.712302349
Deaths	Qatar	Both	All ages	596	Urolithiasis	Number	1990	2021	3.744091015	33.20753646	0.866477202
Deaths	Qatar	Male	All ages	596	Urolithiasis	Percent	1990	2021	-0.041254873	9.276382397	-0.652874453
Deaths	Qatar	Female	All ages	596	Urolithiasis	Percent	1990	2021	1.58199317	8.927321714	-0.240502271
Deaths	Qatar	Both	All ages	596	Urolithiasis	Percent	1990	2021	0.186366851	7.830638817	-0.492818326
Deaths	Qatar	Male	All ages	596	Urolithiasis	Rate	1990	2021	-0.425957666	5.152974914	-0.802170444
Deaths	Qatar	Female	All ages	596	Urolithiasis	Rate	1990	2021	0.481688358	4.781250338	-0.543421652
Deaths	Qatar	Both	All ages	596	Urolithiasis	Rate	1990	2021	-0.291128494	4.111358068	-0.721107268
Deaths	Qatar	Male	Age-standardized	596	Urolithiasis	Rate	1990	2021	-0.356987267	5.330743225	-0.812927325
Deaths	Qatar	Female	Age-standardized	596	Urolithiasis	Rate	1990	2021	0.38803628	4.316347238	-0.618480492
Deaths	Qatar	Both	Age-standardized	596	Urolithiasis	Rate	1990	2021	-0.258083065	4.042439504	-0.717400388
Deaths	Saudi Arabia	Male	All ages	596	Urolithiasis	Number	1990	2021	16.14800906	88.25648401	0.794322087
Deaths	Saudi Arabia	Female	All ages	596	Urolithiasis	Number	1990	2021	13.98523235	40.95107867	3.100359359
Deaths	Saudi Arabia	Both	All ages	596	Urolithiasis	Number	1990	2021	14.59386795	42.52233996	2.490221991
Deaths	Saudi Arabia	Male	All ages	596	Urolithiasis	Percent	1990	2021	7.166849022	41.93341076	-0.141590456
Deaths	Saudi Arabia	Female	All ages	596	Urolithiasis	Percent	1990	2021	8.890278741	24.28046156	1.804232921
Deaths	Saudi Arabia	Both	All ages	596	Urolithiasis	Percent	1990	2021	7.36744213	20.05489914	0.818780199
Deaths	Saudi Arabia	Male	All ages	596	Urolithiasis	Rate	1990	2021	5.900975356	34.92001814	-0.277900282
Deaths	Saudi Arabia	Female	All ages	596	Urolithiasis	Rate	1990	2021	5.683454716	17.71029611	0.828771516
Deaths	Saudi Arabia	Both	All ages	596	Urolithiasis	Rate	1990	2021	5.557970505	17.3032345	0.467805996
Deaths	Saudi Arabia	Male	Age-standardized	596	Urolithiasis	Rate	1990	2021	4.044218878	25.46091115	-0.468148219
Deaths	Saudi Arabia	Female	Age-standardized	596	Urolithiasis	Rate	1990	2021	4.46114519	14.37317086	0.347065508
Deaths	Saudi Arabia	Both	Age-standardized	596	Urolithiasis	Rate	1990	2021	4.211345261	13.6659032	0.021944678
Deaths	Syrian Arab Republic	Male	All ages	596	Urolithiasis	Number	1990	2021	0.747540148	3.085894825	-0.318750547
Deaths	Syrian Arab Republic	Female	All ages	596	Urolithiasis	Number	1990	2021	0.481878507	1.707410152	-0.258109717
Deaths	Syrian Arab Republic	Both	All ages	596	Urolithiasis	Number	1990	2021	0.687887924	2.364900421	-0.223573839
Deaths	Syrian Arab Republic	Male	All ages	596	Urolithiasis	Percent	1990	2021	0.071033246	1.42042741	-0.578230371
Deaths	Syrian Arab Republic	Female	All ages	596	Urolithiasis	Percent	1990	2021	0.082567087	0.761919634	-0.418300908
Deaths	Syrian Arab Republic	Both	All ages	596	Urolithiasis	Percent	1990	2021	0.113610486	1.060593546	-0.472617345
Deaths	Syrian Arab Republic	Male	All ages	596	Urolithiasis	Rate	1990	2021	0.684573016	2.938672411	-0.343297236
Deaths	Syrian Arab Republic	Female	All ages	596	Urolithiasis	Rate	1990	2021	0.264281603	1.309857948	-0.367047817
Deaths	Syrian Arab Republic	Both	All ages	596	Urolithiasis	Rate	1990	2021	0.529942742	2.050027732	-0.296228409
Deaths	Syrian Arab Republic	Male	Age-standardized	596	Urolithiasis	Rate	1990	2021	-0.152369695	1.001988058	-0.648573538
Deaths	Syrian Arab Republic	Female	Age-standardized	596	Urolithiasis	Rate	1990	2021	-0.008930498	0.81458039	-0.59482038
Deaths	Syrian Arab Republic	Both	Age-standardized	596	Urolithiasis	Rate	1990	2021	-0.100362753	0.845381043	-0.565915878
Deaths	Tunisia	Male	All ages	596	Urolithiasis	Number	1990	2021	8.097006812	25.6147699	0.279910207
Deaths	Tunisia	Female	All ages	596	Urolithiasis	Number	1990	2021	8.823301741	23.23539431	0.857577512
Deaths	Tunisia	Both	All ages	596	Urolithiasis	Number	1990	2021	8.394025463	20.074538	0.613393537
Deaths	Tunisia	Male	All ages	596	Urolithiasis	Percent	1990	2021	2.622271565	8.936009613	-0.467329704
Deaths	Tunisia	Female	All ages	596	Urolithiasis	Percent	1990	2021	3.064688616	9.074553735	-0.209634474
Deaths	Tunisia	Both	All ages	596	Urolithiasis	Percent	1990	2021	2.8005431	7.267978281	-0.319165072
Deaths	Tunisia	Male	All ages	596	Urolithiasis	Rate	1990	2021	5.530316672	18.10550132	-0.08121219
Deaths	Tunisia	Female	All ages	596	Urolithiasis	Rate	1990	2021	5.801011764	15.77900223	0.2860652
Deaths	Tunisia	Both	All ages	596	Urolithiasis	Rate	1990	2021	5.623142231	13.85834408	0.13750329
Deaths	Tunisia	Male	Age-standardized	596	Urolithiasis	Rate	1990	2021	2.714435661	9.363551382	-0.479374361
Deaths	Tunisia	Female	Age-standardized	596	Urolithiasis	Rate	1990	2021	2.628089514	8.031732316	-0.310437193
Deaths	Tunisia	Both	Age-standardized	596	Urolithiasis	Rate	1990	2021	2.628408155	7.386793797	-0.37699794
Deaths	Türkiye	Male	All ages	596	Urolithiasis	Number	1990	2021	0.852598058	2.905422246	-0.09915816
Deaths	Türkiye	Female	All ages	596	Urolithiasis	Number	1990	2021	1.221704165	3.396153659	0.258296467
Deaths	Türkiye	Both	All ages	596	Urolithiasis	Number	1990	2021	1.007021877	2.424305683	0.215710103
Deaths	Türkiye	Male	All ages	596	Urolithiasis	Percent	1990	2021	0.136064453	1.337103828	-0.438953688
Deaths	Türkiye	Female	All ages	596	Urolithiasis	Percent	1990	2021	0.292238951	1.602689277	-0.282084078
Deaths	Türkiye	Both	All ages	596	Urolithiasis	Percent	1990	2021	0.203399216	1.076930111	-0.235415672
Deaths	Türkiye	Male	All ages	596	Urolithiasis	Rate	1990	2021	0.286367299	1.711763324	-0.374492767
Deaths	Türkiye	Female	All ages	596	Urolithiasis	Rate	1990	2021	0.511538592	1.990927422	-0.143916773
Deaths	Türkiye	Both	All ages	596	Urolithiasis	Rate	1990	2021	0.379578615	1.35378545	-0.164350085
Deaths	Türkiye	Male	Age-standardized	596	Urolithiasis	Rate	1990	2021	-0.281183588	0.52969199	-0.652651464
Deaths	Türkiye	Female	Age-standardized	596	Urolithiasis	Rate	1990	2021	-0.142417609	0.639086963	-0.554271819
Deaths	Türkiye	Both	Age-standardized	596	Urolithiasis	Rate	1990	2021	-0.2169641	0.334211221	-0.533638549
Deaths	United Arab Emirates	Male	All ages	596	Urolithiasis	Number	1990	2021	3.28120483	13.7941814	0.772248319
Deaths	United Arab Emirates	Female	All ages	596	Urolithiasis	Number	1990	2021	4.211843016	10.91796914	0.981300228
Deaths	United Arab Emirates	Both	All ages	596	Urolithiasis	Number	1990	2021	4.211591594	10.91821655	0.981450857
Deaths	United Arab Emirates	Male	All ages	596	Urolithiasis	Percent	1990	2021	0.06675896	2.673216391	-0.560793699
Deaths	United Arab Emirates	Female	All ages	596	Urolithiasis	Percent	1990	2021	0.725487368	2.95130648	-0.31223544
Deaths	United Arab Emirates	Both	All ages	596	Urolithiasis	Percent	1990	2021	0.416879526	2.29319492	-0.444309117
Deaths	United Arab Emirates	Male	All ages	596	Urolithiasis	Rate	1990	2021	-0.254152458	1.577359477	-0.691248818
Deaths	United Arab Emirates	Female	All ages	596	Urolithiasis	Rate	1990	2021	0.282540776	1.932797734	-0.512437668
Deaths	United Arab Emirates	Both	All ages	596	Urolithiasis	Rate	1990	2021	0.012368951	1.315153091	-0.6150966
Deaths	United Arab Emirates	Male	Age-standardized	596	Urolithiasis	Rate	1990	2021	-0.422872804	0.898851899	-0.769024492
Deaths	United Arab Emirates	Female	Age-standardized	596	Urolithiasis	Rate	1990	2021	1.994139517	6.934906397	-0.064041986
Deaths	United Arab Emirates	Both	Age-standardized	596	Urolithiasis	Rate	1990	2021	0.24569036	2.336284691	-0.626353048
Deaths	Yemen	Male	All ages	596	Urolithiasis	Number	1990	2021	9.201034774	27.2551468	0.413508742
Deaths	Yemen	Female	All ages	596	Urolithiasis	Number	1990	2021	6.849977055	20.76510588	0.455553467
Deaths	Yemen	Both	All ages	596	Urolithiasis	Number	1990	2021	8.12822669	19.71926759	0.472157475
Deaths	Yemen	Male	All ages	596	Urolithiasis	Percent	1990	2021	5.172773438	15.14017007	-0.100032364
Deaths	Yemen	Female	All ages	596	Urolithiasis	Percent	1990	2021	5.105931408	14.33280193	0.229477443
Deaths	Yemen	Both	All ages	596	Urolithiasis	Percent	1990	2021	5.164626695	12.51970025	0.054142137
Deaths	Yemen	Male	All ages	596	Urolithiasis	Rate	1990	2021	3.17274877	10.55781072	-0.421802102
Deaths	Yemen	Female	All ages	596	Urolithiasis	Rate	1990	2021	2.15099571	7.736554868	-0.415738072
Deaths	Yemen	Both	All ages	596	Urolithiasis	Rate	1990	2021	2.69933453	7.396757075	-0.403388723
Deaths	Yemen	Male	Age-standardized	596	Urolithiasis	Rate	1990	2021	2.759563588	8.351774845	-0.499055473
Deaths	Yemen	Female	Age-standardized	596	Urolithiasis	Rate	1990	2021	2.914410995	9.501987149	-0.219460583
Deaths	Yemen	Both	Age-standardized	596	Urolithiasis	Rate	1990	2021	3.043807048	7.960678608	-0.369168572
Deaths	Bahrain	Male	All ages	596	Urolithiasis	Number	1990	2021	12.62264636	50.08708038	0.541503231
Deaths	Bahrain	Female	All ages	596	Urolithiasis	Number	1990	2021	17.05060983	77.98498778	1.292171095
Deaths	Bahrain	Both	All ages	596	Urolithiasis	Number	1990	2021	14.13227577	47.56060703	1.003035061
Deaths	Bahrain	Male	All ages	596	Urolithiasis	Percent	1990	2021	3.016812232	13.91857504	-0.54320684
Deaths	Bahrain	Female	All ages	596	Urolithiasis	Percent	1990	2021	5.58398538	27.87895481	-0.152930493
Deaths	Bahrain	Both	All ages	596	Urolithiasis	Percent	1990	2021	3.830476959	14.3460046	-0.349090644
Deaths	Bahrain	Male	All ages	596	Urolithiasis	Rate	1990	2021	3.149909709	14.56281835	-0.530407011
Deaths	Bahrain	Female	All ages	596	Urolithiasis	Rate	1990	2021	5.788852142	28.70633173	-0.137912193
Deaths	Bahrain	Both	All ages	596	Urolithiasis	Rate	1990	2021	4.01042185	15.07881923	-0.3367785
Deaths	Bahrain	Male	Age-standardized	596	Urolithiasis	Rate	1990	2021	2.246654683	12.50076623	-0.654501952
Deaths	Bahrain	Female	Age-standardized	596	Urolithiasis	Rate	1990	2021	3.654986913	21.31365802	-0.409691167
Deaths	Bahrain	Both	Age-standardized	596	Urolithiasis	Rate	1990	2021	2.859806047	11.71044306	-0.498368418
Deaths	Egypt	Male	All ages	596	Urolithiasis	Number	1990	2021	3.252415036	7.935214738	0.619209391
Deaths	Egypt	Female	All ages	596	Urolithiasis	Number	1990	2021	5.351854518	12.89884543	1.092636035
Deaths	Egypt	Both	All ages	596	Urolithiasis	Number	1990	2021	3.960525117	8.860322676	0.915341272
Deaths	Egypt	Male	All ages	596	Urolithiasis	Percent	1990	2021	1.409190967	4.233786955	-0.064270386
Deaths	Egypt	Female	All ages	596	Urolithiasis	Percent	1990	2021	3.989223521	9.410303725	0.753894038
Deaths	Egypt	Both	All ages	596	Urolithiasis	Percent	1990	2021	2.247006574	5.354140241	0.294413401
Deaths	Egypt	Male	All ages	596	Urolithiasis	Rate	1990	2021	1.205607397	3.634443147	-0.160161889
Deaths	Egypt	Female	All ages	596	Urolithiasis	Rate	1990	2021	2.362765413	6.358253652	0.107872364
Deaths	Egypt	Both	All ages	596	Urolithiasis	Rate	1990	2021	1.598589811	4.165367262	0.003358757
Deaths	Egypt	Male	Age-standardized	596	Urolithiasis	Rate	1990	2021	0.870423185	3.190399392	-0.327856714
Deaths	Egypt	Female	Age-standardized	596	Urolithiasis	Rate	1990	2021	2.91506238	7.809079369	0.313593909
Deaths	Egypt	Both	Age-standardized	596	Urolithiasis	Rate	1990	2021	1.394436857	3.859915435	-0.097685392
Deaths	Iraq	Male	All ages	596	Urolithiasis	Number	1990	2021	1.432637364	4.150818443	0.191110629
Deaths	Iraq	Female	All ages	596	Urolithiasis	Number	1990	2021	1.880829328	4.042664813	0.567944982
Deaths	Iraq	Both	All ages	596	Urolithiasis	Number	1990	2021	1.559689511	3.591446218	0.386846119
Deaths	Iraq	Male	All ages	596	Urolithiasis	Percent	1990	2021	0.19271392	1.580470904	-0.380107011
Deaths	Iraq	Female	All ages	596	Urolithiasis	Percent	1990	2021	0.5605148	1.824050763	-0.11458898
Deaths	Iraq	Both	All ages	596	Urolithiasis	Percent	1990	2021	0.307003165	1.242433469	-0.209647331
Deaths	Iraq	Male	All ages	596	Urolithiasis	Rate	1990	2021	0.080123488	1.2870322	-0.471130968
Deaths	Iraq	Female	All ages	596	Urolithiasis	Rate	1990	2021	0.295548794	1.267756113	-0.294873455
Deaths	Iraq	Both	All ages	596	Urolithiasis	Rate	1990	2021	0.143567128	1.051274948	-0.380412496
Deaths	Iraq	Male	Age-standardized	596	Urolithiasis	Rate	1990	2021	0.060951777	1.350640247	-0.484093365
Deaths	Iraq	Female	Age-standardized	596	Urolithiasis	Rate	1990	2021	0.212847113	1.186347529	-0.357250305
Deaths	Iraq	Both	Age-standardized	596	Urolithiasis	Rate	1990	2021	0.078714506	1.011272983	-0.424634343
Deaths	Sudan	Male	All ages	596	Urolithiasis	Number	1990	2021	6.053611377	17.79562566	0.10386149
Deaths	Sudan	Female	All ages	596	Urolithiasis	Number	1990	2021	3.631625691	15.00459332	-0.028121782
Deaths	Sudan	Both	All ages	596	Urolithiasis	Number	1990	2021	4.773195534	14.41590511	0.120255666
Deaths	Sudan	Male	All ages	596	Urolithiasis	Percent	1990	2021	5.222165354	15.09639556	0.003210546
Deaths	Sudan	Female	All ages	596	Urolithiasis	Percent	1990	2021	3.986423636	16.55264255	0.117981935
Deaths	Sudan	Both	All ages	596	Urolithiasis	Percent	1990	2021	4.545202574	13.42330217	0.122654644
Deaths	Sudan	Male	All ages	596	Urolithiasis	Rate	1990	2021	2.232488279	7.613550759	-0.494128732
Deaths	Sudan	Female	All ages	596	Urolithiasis	Rate	1990	2021	1.149332376	6.42702301	-0.548994358
Deaths	Sudan	Both	All ages	596	Urolithiasis	Rate	1990	2021	1.662128192	6.108561518	-0.483429208
Deaths	Sudan	Male	Age-standardized	596	Urolithiasis	Rate	1990	2021	2.579553486	8.447057683	-0.467536878
Deaths	Sudan	Female	Age-standardized	596	Urolithiasis	Rate	1990	2021	2.43632564	7.705781205	-0.274791056
Deaths	Sudan	Both	Age-standardized	596	Urolithiasis	Rate	1990	2021	2.57497342	6.842687269	-0.32552009
Deaths	North Africa and Middle East	Male	All ages	596	Urolithiasis	Number	1990	2021	1.440310453	2.832647986	0.364763986
Deaths	North Africa and Middle East	Female	All ages	596	Urolithiasis	Number	1990	2021	2.35204716	4.127623536	0.888721226
Deaths	North Africa and Middle East	Both	All ages	596	Urolithiasis	Number	1990	2021	1.773978765	2.890895265	0.629548254
Deaths	North Africa and Middle East	Male	All ages	596	Urolithiasis	Percent	1990	2021	0.387587652	1.190672104	-0.217633475
Deaths	North Africa and Middle East	Female	All ages	596	Urolithiasis	Percent	1990	2021	1.232435268	2.367787556	0.310861112
Deaths	North Africa and Middle East	Both	All ages	596	Urolithiasis	Percent	1990	2021	0.688073035	1.357353686	0.004193863
Deaths	North Africa and Middle East	Male	All ages	596	Urolithiasis	Rate	1990	2021	0.311093327	1.059147512	-0.266760116
Deaths	North Africa and Middle East	Female	All ages	596	Urolithiasis	Rate	1990	2021	0.85100877	1.831486457	0.042956554
Deaths	North Africa and Middle East	Both	All ages	596	Urolithiasis	Rate	1990	2021	0.510290323	1.118394539	-0.112793872
Deaths	North Africa and Middle East	Male	Age-standardized	596	Urolithiasis	Rate	1990	2021	0.012373046	0.578929061	-0.457296465
Deaths	North Africa and Middle East	Female	Age-standardized	596	Urolithiasis	Rate	1990	2021	0.461911324	1.12057571	-0.115886156
Deaths	North Africa and Middle East	Both	Age-standardized	596	Urolithiasis	Rate	1990	2021	0.177450981	0.635939599	-0.329022989
Deaths	Algeria	Male	All ages	596	Urolithiasis	Number	1990	2021	7.778058107	22.77301196	0.343544341
Deaths	Algeria	Female	All ages	596	Urolithiasis	Number	1990	2021	9.297883089	23.83860106	1.146509004
Deaths	Algeria	Both	All ages	596	Urolithiasis	Number	1990	2021	8.522161027	18.20362826	0.868839143
Deaths	Algeria	Male	All ages	596	Urolithiasis	Percent	1990	2021	3.16144241	9.951030945	-0.370952256
Deaths	Algeria	Female	All ages	596	Urolithiasis	Percent	1990	2021	4.178957137	11.46782074	0.090782449
Deaths	Algeria	Both	All ages	596	Urolithiasis	Percent	1990	2021	3.630802536	8.125192406	-0.091465537
Deaths	Algeria	Male	All ages	596	Urolithiasis	Rate	1990	2021	4.008536166	12.56427455	-0.233407852
Deaths	Algeria	Female	All ages	596	Urolithiasis	Rate	1990	2021	4.908765478	13.25200375	0.231633549
Deaths	Algeria	Both	All ages	596	Urolithiasis	Rate	1990	2021	4.448149899	9.987447607	0.069265239
Deaths	Algeria	Male	Age-standardized	596	Urolithiasis	Rate	1990	2021	2.27182012	8.128520778	-0.530407033
Deaths	Algeria	Female	Age-standardized	596	Urolithiasis	Rate	1990	2021	3.089928047	9.344879792	-0.084470087
Deaths	Algeria	Both	Age-standardized	596	Urolithiasis	Rate	1990	2021	2.722645652	6.995958301	-0.316081098
DALYs (Disability-Adjusted Life Years)	United Arab Emirates	Male	All ages	596	Urolithiasis	Number	1990	2021	8.162673615	14.35550644	4.633277953
DALYs (Disability-Adjusted Life Years)	United Arab Emirates	Female	All ages	596	Urolithiasis	Number	1990	2021	4.913557642	7.883861669	2.331024275
DALYs (Disability-Adjusted Life Years)	United Arab Emirates	Both	All ages	596	Urolithiasis	Number	1990	2021	7.360758642	11.42458949	4.782295698
DALYs (Disability-Adjusted Life Years)	United Arab Emirates	Male	All ages	596	Urolithiasis	Percent	1990	2021	0.933524135	2.264957839	0.154022039
DALYs (Disability-Adjusted Life Years)	United Arab Emirates	Female	All ages	596	Urolithiasis	Percent	1990	2021	0.67083701	1.541107134	-0.025529688
DALYs (Disability-Adjusted Life Years)	United Arab Emirates	Both	All ages	596	Urolithiasis	Percent	1990	2021	0.934797657	1.961091757	0.303105322
DALYs (Disability-Adjusted Life Years)	United Arab Emirates	Male	All ages	596	Urolithiasis	Rate	1990	2021	0.596269711	1.675150382	-0.018601846
DALYs (Disability-Adjusted Life Years)	United Arab Emirates	Female	All ages	596	Urolithiasis	Rate	1990	2021	0.455220117	1.186158486	-0.18029487
DALYs (Disability-Adjusted Life Years)	United Arab Emirates	Both	All ages	596	Urolithiasis	Rate	1990	2021	0.624105095	1.413517715	0.123230116
DALYs (Disability-Adjusted Life Years)	United Arab Emirates	Male	Age-standardized	596	Urolithiasis	Rate	1990	2021	0.052292186	0.47311922	-0.239641816
DALYs (Disability-Adjusted Life Years)	United Arab Emirates	Female	Age-standardized	596	Urolithiasis	Rate	1990	2021	0.935273827	3.190239659	-0.180441054
DALYs (Disability-Adjusted Life Years)	United Arab Emirates	Both	Age-standardized	596	Urolithiasis	Rate	1990	2021	0.085974893	0.67121569	-0.329586569
DALYs (Disability-Adjusted Life Years)	Iran (Islamic Republic of)	Male	All ages	596	Urolithiasis	Number	1990	2021	0.441941185	1.473117978	-0.026809473
DALYs (Disability-Adjusted Life Years)	Iran (Islamic Republic of)	Female	All ages	596	Urolithiasis	Number	1990	2021	0.391725927	1.499694334	0.055877098
DALYs (Disability-Adjusted Life Years)	Iran (Islamic Republic of)	Both	All ages	596	Urolithiasis	Number	1990	2021	0.425202118	1.217286644	0.046559476
DALYs (Disability-Adjusted Life Years)	Iran (Islamic Republic of)	Male	All ages	596	Urolithiasis	Percent	1990	2021	0.366820898	1.310011275	-0.079937015
DALYs (Disability-Adjusted Life Years)	Iran (Islamic Republic of)	Female	All ages	596	Urolithiasis	Percent	1990	2021	0.390060866	1.384320255	0.084541832
DALYs (Disability-Adjusted Life Years)	Iran (Islamic Republic of)	Both	All ages	596	Urolithiasis	Percent	1990	2021	0.383369015	1.142608902	0.033745224
DALYs (Disability-Adjusted Life Years)	Iran (Islamic Republic of)	Male	All ages	596	Urolithiasis	Rate	1990	2021	-0.032702346	0.659042161	-0.34715443
DALYs (Disability-Adjusted Life Years)	Iran (Islamic Republic of)	Female	All ages	596	Urolithiasis	Rate	1990	2021	-0.0716674	0.667388454	-0.295690974
DALYs (Disability-Adjusted Life Years)	Iran (Islamic Republic of)	Both	All ages	596	Urolithiasis	Rate	1990	2021	-0.046589339	0.483287667	-0.299888101
DALYs (Disability-Adjusted Life Years)	Iran (Islamic Republic of)	Male	Age-standardized	596	Urolithiasis	Rate	1990	2021	-0.370838467	0.023506562	-0.567948133
DALYs (Disability-Adjusted Life Years)	Iran (Islamic Republic of)	Female	Age-standardized	596	Urolithiasis	Rate	1990	2021	-0.332115027	0.091262792	-0.486872667
DALYs (Disability-Adjusted Life Years)	Iran (Islamic Republic of)	Both	Age-standardized	596	Urolithiasis	Rate	1990	2021	-0.358198345	-0.038126242	-0.515510502
DALYs (Disability-Adjusted Life Years)	Yemen	Male	All ages	596	Urolithiasis	Number	1990	2021	2.89661871	5.227944174	1.41584107
DALYs (Disability-Adjusted Life Years)	Yemen	Female	All ages	596	Urolithiasis	Number	1990	2021	2.84224321	5.207449444	1.048225021
DALYs (Disability-Adjusted Life Years)	Yemen	Both	All ages	596	Urolithiasis	Number	1990	2021	2.878699524	4.74541895	1.402513056
DALYs (Disability-Adjusted Life Years)	Yemen	Male	All ages	596	Urolithiasis	Percent	1990	2021	2.126644604	3.969283299	0.908297904
DALYs (Disability-Adjusted Life Years)	Yemen	Female	All ages	596	Urolithiasis	Percent	1990	2021	2.484612911	4.65733894	0.843173147
DALYs (Disability-Adjusted Life Years)	Yemen	Both	All ages	596	Urolithiasis	Percent	1990	2021	2.293043524	3.864981534	1.001026865
DALYs (Disability-Adjusted Life Years)	Yemen	Male	All ages	596	Urolithiasis	Rate	1990	2021	0.593917802	1.547550025	-0.011796541
DALYs (Disability-Adjusted Life Years)	Yemen	Female	All ages	596	Urolithiasis	Rate	1990	2021	0.542283727	1.491682005	-0.177838583
DALYs (Disability-Adjusted Life Years)	Yemen	Both	All ages	596	Urolithiasis	Rate	1990	2021	0.571894254	1.328406977	-0.026349826
DALYs (Disability-Adjusted Life Years)	Yemen	Male	Age-standardized	596	Urolithiasis	Rate	1990	2021	0.45537717	1.43931096	-0.179250018
DALYs (Disability-Adjusted Life Years)	Yemen	Female	Age-standardized	596	Urolithiasis	Rate	1990	2021	0.610703105	1.740286655	-0.132937944
DALYs (Disability-Adjusted Life Years)	Yemen	Both	Age-standardized	596	Urolithiasis	Rate	1990	2021	0.499514307	1.327213361	-0.145074969
DALYs (Disability-Adjusted Life Years)	Jordan	Male	All ages	596	Urolithiasis	Number	1990	2021	5.713192071	8.135604599	4.005151967
DALYs (Disability-Adjusted Life Years)	Jordan	Female	All ages	596	Urolithiasis	Number	1990	2021	4.090778187	5.342592679	2.689983733
DALYs (Disability-Adjusted Life Years)	Jordan	Both	All ages	596	Urolithiasis	Number	1990	2021	5.242969024	6.907371362	3.886230993
DALYs (Disability-Adjusted Life Years)	Jordan	Male	All ages	596	Urolithiasis	Percent	1990	2021	1.423107987	2.44114843	0.734796398
DALYs (Disability-Adjusted Life Years)	Jordan	Female	All ages	596	Urolithiasis	Percent	1990	2021	1.101523059	1.728151096	0.517474936
DALYs (Disability-Adjusted Life Years)	Jordan	Both	All ages	596	Urolithiasis	Percent	1990	2021	1.399296697	2.176836401	0.846890488
DALYs (Disability-Adjusted Life Years)	Jordan	Male	All ages	596	Urolithiasis	Rate	1990	2021	0.9882853	1.705745365	0.482405088
DALYs (Disability-Adjusted Life Years)	Jordan	Female	All ages	596	Urolithiasis	Rate	1990	2021	0.58377131	0.973218228	0.147975841
DALYs (Disability-Adjusted Life Years)	Jordan	Both	All ages	596	Urolithiasis	Rate	1990	2021	0.892316603	1.396816331	0.481073508
DALYs (Disability-Adjusted Life Years)	Jordan	Male	Age-standardized	596	Urolithiasis	Rate	1990	2021	0.363341682	0.865475044	-0.009067463
DALYs (Disability-Adjusted Life Years)	Jordan	Female	Age-standardized	596	Urolithiasis	Rate	1990	2021	0.196034261	0.531117717	-0.188348333
DALYs (Disability-Adjusted Life Years)	Jordan	Both	Age-standardized	596	Urolithiasis	Rate	1990	2021	0.33898998	0.699266696	0.028586031
DALYs (Disability-Adjusted Life Years)	Afghanistan	Male	All ages	596	Urolithiasis	Number	1990	2021	2.713078105	4.706335964	0.953814696
DALYs (Disability-Adjusted Life Years)	Afghanistan	Female	All ages	596	Urolithiasis	Number	1990	2021	3.872147287	8.835710073	0.774955822
DALYs (Disability-Adjusted Life Years)	Afghanistan	Both	All ages	596	Urolithiasis	Number	1990	2021	3.259346604	6.080248411	0.918308494
DALYs (Disability-Adjusted Life Years)	Afghanistan	Male	All ages	596	Urolithiasis	Percent	1990	2021	1.086265828	2.206410168	0.111927247
DALYs (Disability-Adjusted Life Years)	Afghanistan	Female	All ages	596	Urolithiasis	Percent	1990	2021	2.411597232	5.790159524	0.240656681
DALYs (Disability-Adjusted Life Years)	Afghanistan	Both	All ages	596	Urolithiasis	Percent	1990	2021	1.65204632	3.503211004	0.205319889
DALYs (Disability-Adjusted Life Years)	Afghanistan	Male	All ages	596	Urolithiasis	Rate	1990	2021	0.128316374	0.734020164	-0.406282052
DALYs (Disability-Adjusted Life Years)	Afghanistan	Female	All ages	596	Urolithiasis	Rate	1990	2021	0.625998873	2.282506162	-0.407637742
DALYs (Disability-Adjusted Life Years)	Afghanistan	Both	All ages	596	Urolithiasis	Rate	1990	2021	0.356492426	1.254877154	-0.389068046
DALYs (Disability-Adjusted Life Years)	Afghanistan	Male	Age-standardized	596	Urolithiasis	Rate	1990	2021	0.512075968	1.691804526	-0.247653273
DALYs (Disability-Adjusted Life Years)	Afghanistan	Female	Age-standardized	596	Urolithiasis	Rate	1990	2021	1.217930008	3.506050393	-0.23287714
DALYs (Disability-Adjusted Life Years)	Afghanistan	Both	Age-standardized	596	Urolithiasis	Rate	1990	2021	0.853378436	2.190048821	-0.209415228
DALYs (Disability-Adjusted Life Years)	Libya	Male	All ages	596	Urolithiasis	Number	1990	2021	2.477737772	4.377412245	1.115934235
DALYs (Disability-Adjusted Life Years)	Libya	Female	All ages	596	Urolithiasis	Number	1990	2021	5.921625313	11.53012802	2.101134837
DALYs (Disability-Adjusted Life Years)	Libya	Both	All ages	596	Urolithiasis	Number	1990	2021	3.455940422	5.917991495	1.484045997
DALYs (Disability-Adjusted Life Years)	Libya	Male	All ages	596	Urolithiasis	Percent	1990	2021	0.938489587	2.015248187	0.149788235
DALYs (Disability-Adjusted Life Years)	Libya	Female	All ages	596	Urolithiasis	Percent	1990	2021	2.888225684	6.118770278	0.755598286
DALYs (Disability-Adjusted Life Years)	Libya	Both	All ages	596	Urolithiasis	Percent	1990	2021	1.491610948	2.878479049	0.357801799
DALYs (Disability-Adjusted Life Years)	Libya	Male	All ages	596	Urolithiasis	Rate	1990	2021	1.163457066	2.345220738	0.316296159
DALYs (Disability-Adjusted Life Years)	Libya	Female	All ages	596	Urolithiasis	Rate	1990	2021	3.183278784	6.572935015	0.874257993
DALYs (Disability-Adjusted Life Years)	Libya	Both	All ages	596	Urolithiasis	Rate	1990	2021	1.733669274	3.244109884	0.523934248
DALYs (Disability-Adjusted Life Years)	Libya	Male	Age-standardized	596	Urolithiasis	Rate	1990	2021	0.528214	1.478247806	-0.145142981
DALYs (Disability-Adjusted Life Years)	Libya	Female	Age-standardized	596	Urolithiasis	Rate	1990	2021	1.899536385	4.478993591	0.198467869
DALYs (Disability-Adjusted Life Years)	Libya	Both	Age-standardized	596	Urolithiasis	Rate	1990	2021	0.897322997	2.050645505	-0.026453663
DALYs (Disability-Adjusted Life Years)	Lebanon	Male	All ages	596	Urolithiasis	Number	1990	2021	0.995399873	2.262432432	0.308724236
DALYs (Disability-Adjusted Life Years)	Lebanon	Female	All ages	596	Urolithiasis	Number	1990	2021	0.802079345	1.494098094	0.290851084
DALYs (Disability-Adjusted Life Years)	Lebanon	Both	All ages	596	Urolithiasis	Number	1990	2021	0.941416505	1.842867737	0.383046679
DALYs (Disability-Adjusted Life Years)	Lebanon	Male	All ages	596	Urolithiasis	Percent	1990	2021	0.363156608	1.193343189	-0.104224079
DALYs (Disability-Adjusted Life Years)	Lebanon	Female	All ages	596	Urolithiasis	Percent	1990	2021	0.077584827	0.484387775	-0.195560764
DALYs (Disability-Adjusted Life Years)	Lebanon	Both	All ages	596	Urolithiasis	Percent	1990	2021	0.248792755	0.837313491	-0.098576727
DALYs (Disability-Adjusted Life Years)	Lebanon	Male	All ages	596	Urolithiasis	Rate	1990	2021	0.069531664	0.748659421	-0.298525559
DALYs (Disability-Adjusted Life Years)	Lebanon	Female	All ages	596	Urolithiasis	Rate	1990	2021	-0.019581614	0.35691008	-0.297714532
DALYs (Disability-Adjusted Life Years)	Lebanon	Both	All ages	596	Urolithiasis	Rate	1990	2021	0.048417099	0.535224995	-0.253117617
DALYs (Disability-Adjusted Life Years)	Lebanon	Male	Age-standardized	596	Urolithiasis	Rate	1990	2021	-0.191143664	0.359247308	-0.482223082
DALYs (Disability-Adjusted Life Years)	Lebanon	Female	Age-standardized	596	Urolithiasis	Rate	1990	2021	-0.283185588	0.017801323	-0.492175086
DALYs (Disability-Adjusted Life Years)	Lebanon	Both	Age-standardized	596	Urolithiasis	Rate	1990	2021	-0.222880249	0.163105179	-0.463770428
DALYs (Disability-Adjusted Life Years)	Iraq	Male	All ages	596	Urolithiasis	Number	1990	2021	1.639581026	2.603841649	0.918782354
DALYs (Disability-Adjusted Life Years)	Iraq	Female	All ages	596	Urolithiasis	Number	1990	2021	1.704570795	2.547965571	1.027116868
DALYs (Disability-Adjusted Life Years)	Iraq	Both	All ages	596	Urolithiasis	Number	1990	2021	1.657312021	2.446465311	1.070142013
DALYs (Disability-Adjusted Life Years)	Iraq	Male	All ages	596	Urolithiasis	Percent	1990	2021	0.777572605	1.480406935	0.308048288
DALYs (Disability-Adjusted Life Years)	Iraq	Female	All ages	596	Urolithiasis	Percent	1990	2021	0.777031699	1.35395685	0.374150558
DALYs (Disability-Adjusted Life Years)	Iraq	Both	All ages	596	Urolithiasis	Percent	1990	2021	0.770325846	1.273733752	0.406884944
DALYs (Disability-Adjusted Life Years)	Iraq	Male	All ages	596	Urolithiasis	Rate	1990	2021	0.172009239	0.600153837	-0.148035001
DALYs (Disability-Adjusted Life Years)	Iraq	Female	All ages	596	Urolithiasis	Rate	1990	2021	0.216282894	0.59556919	-0.088377507
DALYs (Disability-Adjusted Life Years)	Iraq	Both	All ages	596	Urolithiasis	Rate	1990	2021	0.18718097	0.539743169	-0.075143158
DALYs (Disability-Adjusted Life Years)	Iraq	Male	Age-standardized	596	Urolithiasis	Rate	1990	2021	-0.05940133	0.359930078	-0.344820801
DALYs (Disability-Adjusted Life Years)	Iraq	Female	Age-standardized	596	Urolithiasis	Rate	1990	2021	0.004091319	0.350434778	-0.260418061
DALYs (Disability-Adjusted Life Years)	Iraq	Both	Age-standardized	596	Urolithiasis	Rate	1990	2021	-0.042139937	0.278271803	-0.27391242
DALYs (Disability-Adjusted Life Years)	Palestine	Male	All ages	596	Urolithiasis	Number	1990	2021	2.128295873	3.082122775	1.342397743
DALYs (Disability-Adjusted Life Years)	Palestine	Female	All ages	596	Urolithiasis	Number	1990	2021	1.89249007	2.314057141	1.470919056
DALYs (Disability-Adjusted Life Years)	Palestine	Both	All ages	596	Urolithiasis	Number	1990	2021	2.064056656	2.784409543	1.455721079
DALYs (Disability-Adjusted Life Years)	Palestine	Male	All ages	596	Urolithiasis	Percent	1990	2021	0.997967458	1.649300084	0.492660626
DALYs (Disability-Adjusted Life Years)	Palestine	Female	All ages	596	Urolithiasis	Percent	1990	2021	0.908418391	1.19873565	0.63817596
DALYs (Disability-Adjusted Life Years)	Palestine	Both	All ages	596	Urolithiasis	Percent	1990	2021	0.987259126	1.459497831	0.583921521
DALYs (Disability-Adjusted Life Years)	Palestine	Male	All ages	596	Urolithiasis	Rate	1990	2021	0.228938682	0.603645815	-0.079798295
DALYs (Disability-Adjusted Life Years)	Palestine	Female	All ages	596	Urolithiasis	Rate	1990	2021	0.170095744	0.340631796	-0.000441903
DALYs (Disability-Adjusted Life Years)	Palestine	Both	All ages	596	Urolithiasis	Rate	1990	2021	0.22125688	0.50837165	-0.021210571
DALYs (Disability-Adjusted Life Years)	Palestine	Male	Age-standardized	596	Urolithiasis	Rate	1990	2021	-0.076183489	0.244566117	-0.321923666
DALYs (Disability-Adjusted Life Years)	Palestine	Female	Age-standardized	596	Urolithiasis	Rate	1990	2021	-0.019714377	0.136089078	-0.163086109
DALYs (Disability-Adjusted Life Years)	Palestine	Both	Age-standardized	596	Urolithiasis	Rate	1990	2021	-0.031712476	0.207689957	-0.239640211
DALYs (Disability-Adjusted Life Years)	Sudan	Male	All ages	596	Urolithiasis	Number	1990	2021	2.20490684	4.079932005	0.897652151
DALYs (Disability-Adjusted Life Years)	Sudan	Female	All ages	596	Urolithiasis	Number	1990	2021	1.6797091	4.197004683	0.125464542
DALYs (Disability-Adjusted Life Years)	Sudan	Both	All ages	596	Urolithiasis	Number	1990	2021	1.995899044	3.612757887	0.616483355
DALYs (Disability-Adjusted Life Years)	Sudan	Male	All ages	596	Urolithiasis	Percent	1990	2021	2.789279345	5.036192628	1.206203627
DALYs (Disability-Adjusted Life Years)	Sudan	Female	All ages	596	Urolithiasis	Percent	1990	2021	2.249165298	5.25964106	0.432668848
DALYs (Disability-Adjusted Life Years)	Sudan	Both	All ages	596	Urolithiasis	Percent	1990	2021	2.582708341	4.628218487	0.91330805
DALYs (Disability-Adjusted Life Years)	Sudan	Male	All ages	596	Urolithiasis	Rate	1990	2021	0.468726195	1.328001897	-0.130354933
DALYs (Disability-Adjusted Life Years)	Sudan	Female	All ages	596	Urolithiasis	Rate	1990	2021	0.243534325	1.411699729	-0.477721746
DALYs (Disability-Adjusted Life Years)	Sudan	Both	All ages	596	Urolithiasis	Rate	1990	2021	0.381464954	1.127028739	-0.254609361
DALYs (Disability-Adjusted Life Years)	Sudan	Male	Age-standardized	596	Urolithiasis	Rate	1990	2021	0.448859732	1.369656219	-0.193220928
DALYs (Disability-Adjusted Life Years)	Sudan	Female	Age-standardized	596	Urolithiasis	Rate	1990	2021	0.560540914	1.738534989	-0.310948209
DALYs (Disability-Adjusted Life Years)	Sudan	Both	Age-standardized	596	Urolithiasis	Rate	1990	2021	0.497954397	1.314115349	-0.197048269
DALYs (Disability-Adjusted Life Years)	Kuwait	Male	All ages	596	Urolithiasis	Number	1990	2021	3.065348974	4.857844682	2.002800656
DALYs (Disability-Adjusted Life Years)	Kuwait	Female	All ages	596	Urolithiasis	Number	1990	2021	4.805843022	5.745979628	4.086751554
DALYs (Disability-Adjusted Life Years)	Kuwait	Both	All ages	596	Urolithiasis	Number	1990	2021	3.384199628	4.971518043	2.449815654
DALYs (Disability-Adjusted Life Years)	Kuwait	Male	All ages	596	Urolithiasis	Percent	1990	2021	1.063617319	2.058602172	0.443157454
DALYs (Disability-Adjusted Life Years)	Kuwait	Female	All ages	596	Urolithiasis	Percent	1990	2021	1.209118237	1.706738429	0.871799224
DALYs (Disability-Adjusted Life Years)	Kuwait	Both	All ages	596	Urolithiasis	Percent	1990	2021	0.981684612	1.761468153	0.483548531
DALYs (Disability-Adjusted Life Years)	Kuwait	Male	All ages	596	Urolithiasis	Rate	1990	2021	0.625543614	1.34227912	0.200680055
DALYs (Disability-Adjusted Life Years)	Kuwait	Female	All ages	596	Urolithiasis	Rate	1990	2021	0.948816526	1.264387193	0.707442908
DALYs (Disability-Adjusted Life Years)	Kuwait	Both	All ages	596	Urolithiasis	Rate	1990	2021	0.62028711	1.206919058	0.274962892
DALYs (Disability-Adjusted Life Years)	Kuwait	Male	Age-standardized	596	Urolithiasis	Rate	1990	2021	0.345476439	0.856879075	0.023758423
DALYs (Disability-Adjusted Life Years)	Kuwait	Female	Age-standardized	596	Urolithiasis	Rate	1990	2021	0.434483867	0.685973418	0.273425601
DALYs (Disability-Adjusted Life Years)	Kuwait	Both	Age-standardized	596	Urolithiasis	Rate	1990	2021	0.272541631	0.683948091	0.018697184
DALYs (Disability-Adjusted Life Years)	Oman	Male	All ages	596	Urolithiasis	Number	1990	2021	2.816354908	4.191488067	1.617571089
DALYs (Disability-Adjusted Life Years)	Oman	Female	All ages	596	Urolithiasis	Number	1990	2021	2.577323416	3.275695641	1.879066439
DALYs (Disability-Adjusted Life Years)	Oman	Both	All ages	596	Urolithiasis	Number	1990	2021	2.773793978	3.922311839	1.757655211
DALYs (Disability-Adjusted Life Years)	Oman	Male	All ages	596	Urolithiasis	Percent	1990	2021	1.106281069	2.012115773	0.451082399
DALYs (Disability-Adjusted Life Years)	Oman	Female	All ages	596	Urolithiasis	Percent	1990	2021	1.330897326	1.949385084	0.874333021
DALYs (Disability-Adjusted Life Years)	Oman	Both	All ages	596	Urolithiasis	Percent	1990	2021	1.214898864	2.048308254	0.627042115
DALYs (Disability-Adjusted Life Years)	Oman	Male	All ages	596	Urolithiasis	Rate	1990	2021	0.539405206	1.094093435	0.055851109
DALYs (Disability-Adjusted Life Years)	Oman	Female	All ages	596	Urolithiasis	Rate	1990	2021	0.615300423	0.930642599	0.300010286
DALYs (Disability-Adjusted Life Years)	Oman	Both	All ages	596	Urolithiasis	Rate	1990	2021	0.592075782	1.076608717	0.163390504
DALYs (Disability-Adjusted Life Years)	Oman	Male	Age-standardized	596	Urolithiasis	Rate	1990	2021	0.252735043	0.744866967	-0.164100452
DALYs (Disability-Adjusted Life Years)	Oman	Female	Age-standardized	596	Urolithiasis	Rate	1990	2021	0.243307879	0.577440602	-0.036425457
DALYs (Disability-Adjusted Life Years)	Oman	Both	Age-standardized	596	Urolithiasis	Rate	1990	2021	0.235420472	0.638121151	-0.116807308
DALYs (Disability-Adjusted Life Years)	Qatar	Male	All ages	596	Urolithiasis	Number	1990	2021	7.25670573	11.24247966	4.555881533
DALYs (Disability-Adjusted Life Years)	Qatar	Female	All ages	596	Urolithiasis	Number	1990	2021	7.311388556	9.450560304	5.554113483
DALYs (Disability-Adjusted Life Years)	Qatar	Both	All ages	596	Urolithiasis	Number	1990	2021	7.263074142	10.68335361	4.776625816
DALYs (Disability-Adjusted Life Years)	Qatar	Male	All ages	596	Urolithiasis	Percent	1990	2021	0.542485511	1.291714749	0.047707091
DALYs (Disability-Adjusted Life Years)	Qatar	Female	All ages	596	Urolithiasis	Percent	1990	2021	0.784203955	1.275411006	0.42339124
DALYs (Disability-Adjusted Life Years)	Qatar	Both	All ages	596	Urolithiasis	Percent	1990	2021	0.611586645	1.319110678	0.139720702
DALYs (Disability-Adjusted Life Years)	Qatar	Male	All ages	596	Urolithiasis	Rate	1990	2021	0.168486036	0.732551334	-0.213733636
DALYs (Disability-Adjusted Life Years)	Qatar	Female	All ages	596	Urolithiasis	Rate	1990	2021	0.399106576	0.759206365	0.103293777
DALYs (Disability-Adjusted Life Years)	Qatar	Both	All ages	596	Urolithiasis	Rate	1990	2021	0.234684957	0.745749911	-0.136845092
DALYs (Disability-Adjusted Life Years)	Qatar	Male	Age-standardized	596	Urolithiasis	Rate	1990	2021	-0.14482755	0.624032741	-0.444762823
DALYs (Disability-Adjusted Life Years)	Qatar	Female	Age-standardized	596	Urolithiasis	Rate	1990	2021	0.140238515	0.925044826	-0.29047478
DALYs (Disability-Adjusted Life Years)	Qatar	Both	Age-standardized	596	Urolithiasis	Rate	1990	2021	-0.088863068	0.5956247	-0.365942212
DALYs (Disability-Adjusted Life Years)	Saudi Arabia	Male	All ages	596	Urolithiasis	Number	1990	2021	3.049441506	4.534450205	1.835109798
DALYs (Disability-Adjusted Life Years)	Saudi Arabia	Female	All ages	596	Urolithiasis	Number	1990	2021	3.481015112	4.437089756	2.780515848
DALYs (Disability-Adjusted Life Years)	Saudi Arabia	Both	All ages	596	Urolithiasis	Number	1990	2021	3.136852336	4.424829053	2.090850834
DALYs (Disability-Adjusted Life Years)	Saudi Arabia	Male	All ages	596	Urolithiasis	Percent	1990	2021	1.14184476	2.173322597	0.385882818
DALYs (Disability-Adjusted Life Years)	Saudi Arabia	Female	All ages	596	Urolithiasis	Percent	1990	2021	1.789682354	2.662761793	1.212107267
DALYs (Disability-Adjusted Life Years)	Saudi Arabia	Both	All ages	596	Urolithiasis	Percent	1990	2021	1.334457697	2.263194494	0.635789692
DALYs (Disability-Adjusted Life Years)	Saudi Arabia	Male	All ages	596	Urolithiasis	Rate	1990	2021	0.629640848	1.227261739	0.140950111
DALYs (Disability-Adjusted Life Years)	Saudi Arabia	Female	All ages	596	Urolithiasis	Rate	1990	2021	0.998545026	1.424956939	0.686120434
DALYs (Disability-Adjusted Life Years)	Saudi Arabia	Both	All ages	596	Urolithiasis	Rate	1990	2021	0.739745116	1.281401192	0.299851241
DALYs (Disability-Adjusted Life Years)	Saudi Arabia	Male	Age-standardized	596	Urolithiasis	Rate	1990	2021	0.082528608	0.445801114	-0.211875163
DALYs (Disability-Adjusted Life Years)	Saudi Arabia	Female	Age-standardized	596	Urolithiasis	Rate	1990	2021	0.282672632	0.59353259	0.050405354
DALYs (Disability-Adjusted Life Years)	Saudi Arabia	Both	Age-standardized	596	Urolithiasis	Rate	1990	2021	0.11657875	0.420383925	-0.144684256
DALYs (Disability-Adjusted Life Years)	Türkiye	Male	All ages	596	Urolithiasis	Number	1990	2021	0.892112124	1.589925639	0.311629116
DALYs (Disability-Adjusted Life Years)	Türkiye	Female	All ages	596	Urolithiasis	Number	1990	2021	0.716274822	1.572236837	0.248990474
DALYs (Disability-Adjusted Life Years)	Türkiye	Both	All ages	596	Urolithiasis	Number	1990	2021	0.831343503	1.449010961	0.418815563
DALYs (Disability-Adjusted Life Years)	Türkiye	Male	All ages	596	Urolithiasis	Percent	1990	2021	0.827678935	1.492982285	0.247494998
DALYs (Disability-Adjusted Life Years)	Türkiye	Female	All ages	596	Urolithiasis	Percent	1990	2021	0.546978536	1.329140184	0.183506733
DALYs (Disability-Adjusted Life Years)	Türkiye	Both	All ages	596	Urolithiasis	Percent	1990	2021	0.713316572	1.206828721	0.311807977
DALYs (Disability-Adjusted Life Years)	Türkiye	Male	All ages	596	Urolithiasis	Rate	1990	2021	0.313804229	0.798337009	-0.08925911
DALYs (Disability-Adjusted Life Years)	Türkiye	Female	All ages	596	Urolithiasis	Rate	1990	2021	0.167669246	0.750023836	-0.150248115
DALYs (Disability-Adjusted Life Years)	Türkiye	Both	All ages	596	Urolithiasis	Rate	1990	2021	0.258821522	0.683391292	-0.024740272
DALYs (Disability-Adjusted Life Years)	Türkiye	Male	Age-standardized	596	Urolithiasis	Rate	1990	2021	-0.10630448	0.234686336	-0.382956445
DALYs (Disability-Adjusted Life Years)	Türkiye	Female	Age-standardized	596	Urolithiasis	Rate	1990	2021	-0.190674549	0.188200544	-0.40789839
DALYs (Disability-Adjusted Life Years)	Türkiye	Both	Age-standardized	596	Urolithiasis	Rate	1990	2021	-0.132093361	0.143795811	-0.330815332
DALYs (Disability-Adjusted Life Years)	Algeria	Male	All ages	596	Urolithiasis	Number	1990	2021	2.11906851	3.416527313	1.093089501
DALYs (Disability-Adjusted Life Years)	Algeria	Female	All ages	596	Urolithiasis	Number	1990	2021	2.757806126	4.844369879	1.055983777
DALYs (Disability-Adjusted Life Years)	Algeria	Both	All ages	596	Urolithiasis	Number	1990	2021	2.326215293	3.591496038	1.105765074
DALYs (Disability-Adjusted Life Years)	Algeria	Male	All ages	596	Urolithiasis	Percent	1990	2021	1.349284243	2.397093622	0.507899076
DALYs (Disability-Adjusted Life Years)	Algeria	Female	All ages	596	Urolithiasis	Percent	1990	2021	1.728711791	3.289701753	0.504361206
DALYs (Disability-Adjusted Life Years)	Algeria	Both	All ages	596	Urolithiasis	Percent	1990	2021	1.461994028	2.488079302	0.531852791
DALYs (Disability-Adjusted Life Years)	Algeria	Male	All ages	596	Urolithiasis	Rate	1990	2021	0.779660974	1.519957889	0.194263508
DALYs (Disability-Adjusted Life Years)	Algeria	Female	All ages	596	Urolithiasis	Rate	1990	2021	1.156170828	2.353408723	0.179691579
DALYs (Disability-Adjusted Life Years)	Algeria	Both	All ages	596	Urolithiasis	Rate	1990	2021	0.903109962	1.627046382	0.204823542
DALYs (Disability-Adjusted Life Years)	Algeria	Male	Age-standardized	596	Urolithiasis	Rate	1990	2021	0.290228109	0.882710906	-0.173585736
DALYs (Disability-Adjusted Life Years)	Algeria	Female	Age-standardized	596	Urolithiasis	Rate	1990	2021	0.724090204	1.74187041	-0.108806632
DALYs (Disability-Adjusted Life Years)	Algeria	Both	Age-standardized	596	Urolithiasis	Rate	1990	2021	0.438775874	1.018581989	-0.123483525
DALYs (Disability-Adjusted Life Years)	Morocco	Male	All ages	596	Urolithiasis	Number	1990	2021	1.661519134	2.787627921	0.710507726
DALYs (Disability-Adjusted Life Years)	Morocco	Female	All ages	596	Urolithiasis	Number	1990	2021	3.088016341	6.068758322	0.844372472
DALYs (Disability-Adjusted Life Years)	Morocco	Both	All ages	596	Urolithiasis	Number	1990	2021	2.130081453	3.695804727	0.825913082
DALYs (Disability-Adjusted Life Years)	Morocco	Male	All ages	596	Urolithiasis	Percent	1990	2021	1.618646302	2.805253307	0.651377873
DALYs (Disability-Adjusted Life Years)	Morocco	Female	All ages	596	Urolithiasis	Percent	1990	2021	2.867543645	5.634330877	0.776869131
DALYs (Disability-Adjusted Life Years)	Morocco	Both	All ages	596	Urolithiasis	Percent	1990	2021	2.021520732	3.570815766	0.75029652
DALYs (Disability-Adjusted Life Years)	Morocco	Male	All ages	596	Urolithiasis	Rate	1990	2021	0.798340582	1.559232024	0.155759288
DALYs (Disability-Adjusted Life Years)	Morocco	Female	All ages	596	Urolithiasis	Rate	1990	2021	1.814801705	3.867190176	0.269941787
DALYs (Disability-Adjusted Life Years)	Morocco	Both	All ages	596	Urolithiasis	Rate	1990	2021	1.134932009	2.202863559	0.245398991
DALYs (Disability-Adjusted Life Years)	Morocco	Male	Age-standardized	596	Urolithiasis	Rate	1990	2021	0.375226666	1.024445898	-0.154365824
DALYs (Disability-Adjusted Life Years)	Morocco	Female	Age-standardized	596	Urolithiasis	Rate	1990	2021	1.203856189	2.873389597	-0.001526372
DALYs (Disability-Adjusted Life Years)	Morocco	Both	Age-standardized	596	Urolithiasis	Rate	1990	2021	0.643536833	1.478896269	-0.069590694
DALYs (Disability-Adjusted Life Years)	Bahrain	Male	All ages	596	Urolithiasis	Number	1990	2021	4.374039123	6.801911055	2.374046344
DALYs (Disability-Adjusted Life Years)	Bahrain	Female	All ages	596	Urolithiasis	Number	1990	2021	5.077177701	9.102176066	2.130680553
DALYs (Disability-Adjusted Life Years)	Bahrain	Both	All ages	596	Urolithiasis	Number	1990	2021	4.513064723	7.020799816	2.412215421
DALYs (Disability-Adjusted Life Years)	Bahrain	Male	All ages	596	Urolithiasis	Percent	1990	2021	0.710223958	1.562641631	0.086809793
DALYs (Disability-Adjusted Life Years)	Bahrain	Female	All ages	596	Urolithiasis	Percent	1990	2021	1.462728957	3.23658551	0.269611039
DALYs (Disability-Adjusted Life Years)	Bahrain	Both	All ages	596	Urolithiasis	Percent	1990	2021	0.931369531	1.85461669	0.202768252
DALYs (Disability-Adjusted Life Years)	Bahrain	Male	All ages	596	Urolithiasis	Rate	1990	2021	0.63711048	1.376720761	0.027846375
DALYs (Disability-Adjusted Life Years)	Bahrain	Female	All ages	596	Urolithiasis	Rate	1990	2021	1.285632521	2.799438372	0.177452041
DALYs (Disability-Adjusted Life Years)	Bahrain	Both	All ages	596	Urolithiasis	Rate	1990	2021	0.825421396	1.655753257	0.12981279
DALYs (Disability-Adjusted Life Years)	Bahrain	Male	Age-standardized	596	Urolithiasis	Rate	1990	2021	0.518777066	1.791283999	-0.28217289
DALYs (Disability-Adjusted Life Years)	Bahrain	Female	Age-standardized	596	Urolithiasis	Rate	1990	2021	1.03982308	3.197691838	-0.232947528
DALYs (Disability-Adjusted Life Years)	Bahrain	Both	Age-standardized	596	Urolithiasis	Rate	1990	2021	0.651696528	1.886521864	-0.204167578
DALYs (Disability-Adjusted Life Years)	Tunisia	Male	All ages	596	Urolithiasis	Number	1990	2021	1.583285531	2.838511364	0.646502998
DALYs (Disability-Adjusted Life Years)	Tunisia	Female	All ages	596	Urolithiasis	Number	1990	2021	2.0804705	3.860908324	0.850980314
DALYs (Disability-Adjusted Life Years)	Tunisia	Both	All ages	596	Urolithiasis	Number	1990	2021	1.72965301	2.903323305	0.761760623
DALYs (Disability-Adjusted Life Years)	Tunisia	Male	All ages	596	Urolithiasis	Percent	1990	2021	0.720259632	1.596290622	0.093241013
DALYs (Disability-Adjusted Life Years)	Tunisia	Female	All ages	596	Urolithiasis	Percent	1990	2021	1.123017168	2.344876565	0.275824297
DALYs (Disability-Adjusted Life Years)	Tunisia	Both	All ages	596	Urolithiasis	Percent	1990	2021	0.846017565	1.679468555	0.180148951
DALYs (Disability-Adjusted Life Years)	Tunisia	Male	All ages	596	Urolithiasis	Rate	1990	2021	0.854420132	1.755488182	0.181947667
DALYs (Disability-Adjusted Life Years)	Tunisia	Female	All ages	596	Urolithiasis	Rate	1990	2021	1.132716337	2.36537506	0.281497731
DALYs (Disability-Adjusted Life Years)	Tunisia	Both	All ages	596	Urolithiasis	Rate	1990	2021	0.924508316	1.751990138	0.242107681
DALYs (Disability-Adjusted Life Years)	Tunisia	Male	Age-standardized	596	Urolithiasis	Rate	1990	2021	0.315242104	0.956161249	-0.16213394
DALYs (Disability-Adjusted Life Years)	Tunisia	Female	Age-standardized	596	Urolithiasis	Rate	1990	2021	0.502346221	1.374000021	-0.088839137
DALYs (Disability-Adjusted Life Years)	Tunisia	Both	Age-standardized	596	Urolithiasis	Rate	1990	2021	0.352676196	0.910101331	-0.129533411
DALYs (Disability-Adjusted Life Years)	Syrian Arab Republic	Male	All ages	596	Urolithiasis	Number	1990	2021	0.566359103	1.462217809	-0.15004075
DALYs (Disability-Adjusted Life Years)	Syrian Arab Republic	Female	All ages	596	Urolithiasis	Number	1990	2021	0.377190291	0.853202648	-0.088699117
DALYs (Disability-Adjusted Life Years)	Syrian Arab Republic	Both	All ages	596	Urolithiasis	Number	1990	2021	0.515424719	1.232073464	-0.047907929
DALYs (Disability-Adjusted Life Years)	Syrian Arab Republic	Male	All ages	596	Urolithiasis	Percent	1990	2021	0.551119033	1.376321797	-0.115254363
DALYs (Disability-Adjusted Life Years)	Syrian Arab Republic	Female	All ages	596	Urolithiasis	Percent	1990	2021	0.387021494	0.858428796	-0.045563721
DALYs (Disability-Adjusted Life Years)	Syrian Arab Republic	Both	All ages	596	Urolithiasis	Percent	1990	2021	0.513003414	1.099869741	-0.002459007
DALYs (Disability-Adjusted Life Years)	Syrian Arab Republic	Male	All ages	596	Urolithiasis	Rate	1990	2021	0.509920262	1.373499507	-0.180666368
DALYs (Disability-Adjusted Life Years)	Syrian Arab Republic	Female	All ages	596	Urolithiasis	Rate	1990	2021	0.174965654	0.581081043	-0.222513225
DALYs (Disability-Adjusted Life Years)	Syrian Arab Republic	Both	All ages	596	Urolithiasis	Rate	1990	2021	0.37361789	1.023205776	-0.137000548
DALYs (Disability-Adjusted Life Years)	Syrian Arab Republic	Male	Age-standardized	596	Urolithiasis	Rate	1990	2021	-0.112638499	0.375322343	-0.493829798
DALYs (Disability-Adjusted Life Years)	Syrian Arab Republic	Female	Age-standardized	596	Urolithiasis	Rate	1990	2021	-0.148313704	0.086418197	-0.386315612
DALYs (Disability-Adjusted Life Years)	Syrian Arab Republic	Both	Age-standardized	596	Urolithiasis	Rate	1990	2021	-0.145178389	0.214632452	-0.455002284
DALYs (Disability-Adjusted Life Years)	North Africa and Middle East	Male	All ages	596	Urolithiasis	Number	1990	2021	1.30146653	1.88091068	0.863308881
DALYs (Disability-Adjusted Life Years)	North Africa and Middle East	Female	All ages	596	Urolithiasis	Number	1990	2021	1.394485696	2.027588235	0.796441874
DALYs (Disability-Adjusted Life Years)	North Africa and Middle East	Both	All ages	596	Urolithiasis	Number	1990	2021	1.331547899	1.754358284	0.929833579
DALYs (Disability-Adjusted Life Years)	North Africa and Middle East	Male	All ages	596	Urolithiasis	Percent	1990	2021	0.869087322	1.371069422	0.520154336
DALYs (Disability-Adjusted Life Years)	North Africa and Middle East	Female	All ages	596	Urolithiasis	Percent	1990	2021	1.089947424	1.600743213	0.526839603
DALYs (Disability-Adjusted Life Years)	North Africa and Middle East	Both	All ages	596	Urolithiasis	Percent	1990	2021	0.95646597	1.321243009	0.643715908
DALYs (Disability-Adjusted Life Years)	North Africa and Middle East	Male	All ages	596	Urolithiasis	Rate	1990	2021	0.23649735	0.547812395	0.001090593
DALYs (Disability-Adjusted Life Years)	North Africa and Middle East	Female	All ages	596	Urolithiasis	Rate	1990	2021	0.322240951	0.671841746	-0.008000334
DALYs (Disability-Adjusted Life Years)	North Africa and Middle East	Both	All ages	596	Urolithiasis	Rate	1990	2021	0.269409223	0.499607969	0.050696212
DALYs (Disability-Adjusted Life Years)	North Africa and Middle East	Male	Age-standardized	596	Urolithiasis	Rate	1990	2021	-0.03335358	0.187737517	-0.23548621
DALYs (Disability-Adjusted Life Years)	North Africa and Middle East	Female	Age-standardized	596	Urolithiasis	Rate	1990	2021	0.130884888	0.392279079	-0.189700945
DALYs (Disability-Adjusted Life Years)	North Africa and Middle East	Both	Age-standardized	596	Urolithiasis	Rate	1990	2021	0.023448223	0.205015208	-0.184744952
DALYs (Disability-Adjusted Life Years)	Egypt	Male	All ages	596	Urolithiasis	Number	1990	2021	1.697953502	2.858009738	0.865362418
DALYs (Disability-Adjusted Life Years)	Egypt	Female	All ages	596	Urolithiasis	Number	1990	2021	2.208891041	3.764738773	0.916000731
DALYs (Disability-Adjusted Life Years)	Egypt	Both	All ages	596	Urolithiasis	Number	1990	2021	1.848430146	2.859631752	0.958263407
DALYs (Disability-Adjusted Life Years)	Egypt	Male	All ages	596	Urolithiasis	Percent	1990	2021	1.235575899	2.332285137	0.525942404
DALYs (Disability-Adjusted Life Years)	Egypt	Female	All ages	596	Urolithiasis	Percent	1990	2021	2.177452673	3.738389432	0.921978487
DALYs (Disability-Adjusted Life Years)	Egypt	Both	All ages	596	Urolithiasis	Percent	1990	2021	1.563521073	2.637664202	0.722534166
DALYs (Disability-Adjusted Life Years)	Egypt	Male	All ages	596	Urolithiasis	Rate	1990	2021	0.399352168	1.001040525	-0.032489277
DALYs (Disability-Adjusted Life Years)	Egypt	Female	All ages	596	Urolithiasis	Rate	1990	2021	0.698834219	1.522522942	0.01435903
DALYs (Disability-Adjusted Life Years)	Egypt	Both	All ages	596	Urolithiasis	Rate	1990	2021	0.492160886	1.021882665	0.025843679
DALYs (Disability-Adjusted Life Years)	Egypt	Male	Age-standardized	596	Urolithiasis	Rate	1990	2021	0.287533818	0.881230054	-0.15091405
DALYs (Disability-Adjusted Life Years)	Egypt	Female	Age-standardized	596	Urolithiasis	Rate	1990	2021	1.013029257	2.166702455	0.071481955
DALYs (Disability-Adjusted Life Years)	Egypt	Both	Age-standardized	596	Urolithiasis	Rate	1990	2021	0.477240857	1.099555129	-0.066020269
YLDs (Years Lived with Disability)	Yemen	Male	All ages	596	Urolithiasis	Number	1990	2021	2.142659248	3.169774649	1.360163685
YLDs (Years Lived with Disability)	Yemen	Female	All ages	596	Urolithiasis	Number	1990	2021	2.154670949	2.426943127	1.878791971
YLDs (Years Lived with Disability)	Yemen	Both	All ages	596	Urolithiasis	Number	1990	2021	2.145924344	2.865320789	1.557278732
YLDs (Years Lived with Disability)	Yemen	Male	All ages	596	Urolithiasis	Percent	1990	2021	0.253097104	0.65810756	-0.060011957
YLDs (Years Lived with Disability)	Yemen	Female	All ages	596	Urolithiasis	Percent	1990	2021	0.20358558	0.303540901	0.090879786
YLDs (Years Lived with Disability)	Yemen	Both	All ages	596	Urolithiasis	Percent	1990	2021	0.223240718	0.500741985	-0.00334232
YLDs (Years Lived with Disability)	Yemen	Male	All ages	596	Urolithiasis	Rate	1990	2021	0.285509539	0.705652654	-0.03457146
YLDs (Years Lived with Disability)	Yemen	Female	All ages	596	Urolithiasis	Rate	1990	2021	0.266290915	0.375581484	0.155552569
YLDs (Years Lived with Disability)	Yemen	Both	All ages	596	Urolithiasis	Rate	1990	2021	0.274927426	0.566472344	0.03637101
YLDs (Years Lived with Disability)	Yemen	Male	Age-standardized	596	Urolithiasis	Percent	1990	2021	0.051513461	0.409030041	-0.223615041
YLDs (Years Lived with Disability)	Yemen	Female	Age-standardized	596	Urolithiasis	Percent	1990	2021	0.06495625	0.153080216	-0.02255234
YLDs (Years Lived with Disability)	Yemen	Both	Age-standardized	596	Urolithiasis	Percent	1990	2021	0.053203175	0.310704604	-0.154658489
YLDs (Years Lived with Disability)	Yemen	Male	Age-standardized	596	Urolithiasis	Rate	1990	2021	0.04519102	0.38669576	-0.225927529
YLDs (Years Lived with Disability)	Yemen	Female	Age-standardized	596	Urolithiasis	Rate	1990	2021	0.04174053	0.124112136	-0.036304828
YLDs (Years Lived with Disability)	Yemen	Both	Age-standardized	596	Urolithiasis	Rate	1990	2021	0.037652127	0.286452499	-0.161850011
YLDs (Years Lived with Disability)	Lebanon	Male	All ages	596	Urolithiasis	Number	1990	2021	1.392695281	2.174281225	0.755746752
YLDs (Years Lived with Disability)	Lebanon	Female	All ages	596	Urolithiasis	Number	1990	2021	1.443542631	1.619692868	1.280590438
YLDs (Years Lived with Disability)	Lebanon	Both	All ages	596	Urolithiasis	Number	1990	2021	1.407150685	1.960906116	0.919384108
YLDs (Years Lived with Disability)	Lebanon	Male	All ages	596	Urolithiasis	Percent	1990	2021	0.092770112	0.471579493	-0.206696025
YLDs (Years Lived with Disability)	Lebanon	Female	All ages	596	Urolithiasis	Percent	1990	2021	0.050781701	0.145621588	-0.042810086
YLDs (Years Lived with Disability)	Lebanon	Both	All ages	596	Urolithiasis	Percent	1990	2021	0.062420094	0.322175771	-0.165991424
YLDs (Years Lived with Disability)	Lebanon	Male	All ages	596	Urolithiasis	Rate	1990	2021	0.282481471	0.701410492	-0.058922088
YLDs (Years Lived with Disability)	Lebanon	Female	All ages	596	Urolithiasis	Rate	1990	2021	0.329405461	0.425239716	0.240751581
YLDs (Years Lived with Disability)	Lebanon	Both	All ages	596	Urolithiasis	Rate	1990	2021	0.299926075	0.598968892	0.036519012
YLDs (Years Lived with Disability)	Lebanon	Male	Age-standardized	596	Urolithiasis	Percent	1990	2021	0.034147567	0.409470108	-0.247501007
YLDs (Years Lived with Disability)	Lebanon	Female	Age-standardized	596	Urolithiasis	Percent	1990	2021	0.017409295	0.105540917	-0.068850973
YLDs (Years Lived with Disability)	Lebanon	Both	Age-standardized	596	Urolithiasis	Percent	1990	2021	0.019709127	0.278550459	-0.194408536
YLDs (Years Lived with Disability)	Lebanon	Male	Age-standardized	596	Urolithiasis	Rate	1990	2021	0.048566963	0.399220018	-0.22794514
YLDs (Years Lived with Disability)	Lebanon	Female	Age-standardized	596	Urolithiasis	Rate	1990	2021	0.078297204	0.143625229	0.009510094
YLDs (Years Lived with Disability)	Lebanon	Both	Age-standardized	596	Urolithiasis	Rate	1990	2021	0.055471664	0.286893439	-0.148494727
YLDs (Years Lived with Disability)	Jordan	Male	All ages	596	Urolithiasis	Number	1990	2021	5.67365182	8.14324246	3.944591289
YLDs (Years Lived with Disability)	Jordan	Female	All ages	596	Urolithiasis	Number	1990	2021	3.768222026	4.227610985	3.320816187
YLDs (Years Lived with Disability)	Jordan	Both	All ages	596	Urolithiasis	Number	1990	2021	5.194822488	6.971100206	3.871484107
YLDs (Years Lived with Disability)	Jordan	Male	All ages	596	Urolithiasis	Percent	1990	2021	0.61315716	1.18570928	0.18233264
YLDs (Years Lived with Disability)	Jordan	Female	All ages	596	Urolithiasis	Percent	1990	2021	0.163464725	0.289823694	0.040107404
YLDs (Years Lived with Disability)	Jordan	Both	All ages	596	Urolithiasis	Percent	1990	2021	0.505394815	0.93051484	0.176035664
YLDs (Years Lived with Disability)	Jordan	Male	All ages	596	Urolithiasis	Rate	1990	2021	0.976574433	1.708007515	0.464468478
YLDs (Years Lived with Disability)	Jordan	Female	All ages	596	Urolithiasis	Rate	1990	2021	0.483422173	0.626340805	0.344231561
YLDs (Years Lived with Disability)	Jordan	Both	All ages	596	Urolithiasis	Rate	1990	2021	0.877722827	1.416133286	0.476603555
YLDs (Years Lived with Disability)	Jordan	Male	Age-standardized	596	Urolithiasis	Percent	1990	2021	0.300670261	0.790451602	-0.061492195
YLDs (Years Lived with Disability)	Jordan	Female	Age-standardized	596	Urolithiasis	Percent	1990	2021	0.029456265	0.115757932	-0.045873217
YLDs (Years Lived with Disability)	Jordan	Both	Age-standardized	596	Urolithiasis	Percent	1990	2021	0.269726593	0.620106696	-0.015976514
YLDs (Years Lived with Disability)	Jordan	Male	Age-standardized	596	Urolithiasis	Rate	1990	2021	0.348822946	0.852521224	-0.023404777
YLDs (Years Lived with Disability)	Jordan	Female	Age-standardized	596	Urolithiasis	Rate	1990	2021	0.072663781	0.151353864	0.002422391
YLDs (Years Lived with Disability)	Jordan	Both	Age-standardized	596	Urolithiasis	Rate	1990	2021	0.311285645	0.681603692	0.020595492
YLDs (Years Lived with Disability)	Syrian Arab Republic	Male	All ages	596	Urolithiasis	Number	1990	2021	0.79995976	1.510549725	0.265139311
YLDs (Years Lived with Disability)	Syrian Arab Republic	Female	All ages	596	Urolithiasis	Number	1990	2021	1.024746545	1.25636093	0.746711189
YLDs (Years Lived with Disability)	Syrian Arab Republic	Both	All ages	596	Urolithiasis	Number	1990	2021	0.858984671	1.384499354	0.439283352
YLDs (Years Lived with Disability)	Syrian Arab Republic	Male	All ages	596	Urolithiasis	Percent	1990	2021	0.223270427	0.727055886	-0.15209972
YLDs (Years Lived with Disability)	Syrian Arab Republic	Female	All ages	596	Urolithiasis	Percent	1990	2021	0.241519298	0.384978062	0.065061915
YLDs (Years Lived with Disability)	Syrian Arab Republic	Both	All ages	596	Urolithiasis	Percent	1990	2021	0.192570147	0.5333646	-0.087139449
YLDs (Years Lived with Disability)	Syrian Arab Republic	Male	All ages	596	Urolithiasis	Rate	1990	2021	0.735103851	1.420089934	0.219553981
YLDs (Years Lived with Disability)	Syrian Arab Republic	Female	All ages	596	Urolithiasis	Rate	1990	2021	0.727435681	0.925040143	0.490226636
YLDs (Years Lived with Disability)	Syrian Arab Republic	Both	All ages	596	Urolithiasis	Rate	1990	2021	0.685029002	1.161368317	0.304601501
YLDs (Years Lived with Disability)	Syrian Arab Republic	Male	Age-standardized	596	Urolithiasis	Percent	1990	2021	-0.057254864	0.297197651	-0.326138087
YLDs (Years Lived with Disability)	Syrian Arab Republic	Female	Age-standardized	596	Urolithiasis	Percent	1990	2021	0.026921327	0.10111445	-0.043520751
YLDs (Years Lived with Disability)	Syrian Arab Republic	Both	Age-standardized	596	Urolithiasis	Percent	1990	2021	-0.064056501	0.19313409	-0.269020742
YLDs (Years Lived with Disability)	Syrian Arab Republic	Male	Age-standardized	596	Urolithiasis	Rate	1990	2021	0.058256197	0.455942242	-0.241377371
YLDs (Years Lived with Disability)	Syrian Arab Republic	Female	Age-standardized	596	Urolithiasis	Rate	1990	2021	0.076906528	0.151523625	0.011599276
YLDs (Years Lived with Disability)	Syrian Arab Republic	Both	Age-standardized	596	Urolithiasis	Rate	1990	2021	0.020368412	0.288956103	-0.199207306
YLDs (Years Lived with Disability)	Türkiye	Male	All ages	596	Urolithiasis	Number	1990	2021	1.198310324	2.026854675	0.622611315
YLDs (Years Lived with Disability)	Türkiye	Female	All ages	596	Urolithiasis	Number	1990	2021	1.192397022	1.424052466	0.984449183
YLDs (Years Lived with Disability)	Türkiye	Both	All ages	596	Urolithiasis	Number	1990	2021	1.196700389	1.783854322	0.755521743
YLDs (Years Lived with Disability)	Türkiye	Male	All ages	596	Urolithiasis	Percent	1990	2021	0.254862833	0.725434212	-0.071722642
YLDs (Years Lived with Disability)	Türkiye	Female	All ages	596	Urolithiasis	Percent	1990	2021	0.162990614	0.289679091	0.040017151
YLDs (Years Lived with Disability)	Türkiye	Both	All ages	596	Urolithiasis	Percent	1990	2021	0.201644656	0.513710257	-0.034889763
YLDs (Years Lived with Disability)	Türkiye	Male	All ages	596	Urolithiasis	Rate	1990	2021	0.526415567	1.10172242	0.126674038
YLDs (Years Lived with Disability)	Türkiye	Female	All ages	596	Urolithiasis	Rate	1990	2021	0.491599448	0.649206455	0.350121934
YLDs (Years Lived with Disability)	Türkiye	Both	All ages	596	Urolithiasis	Rate	1990	2021	0.509959067	0.913554573	0.206703466
YLDs (Years Lived with Disability)	Türkiye	Male	Age-standardized	596	Urolithiasis	Percent	1990	2021	0.129436098	0.537980291	-0.16574152
YLDs (Years Lived with Disability)	Türkiye	Female	Age-standardized	596	Urolithiasis	Percent	1990	2021	0.068244233	0.144561483	-0.019246046
YLDs (Years Lived with Disability)	Türkiye	Both	Age-standardized	596	Urolithiasis	Percent	1990	2021	0.095641647	0.379073909	-0.123259987
YLDs (Years Lived with Disability)	Türkiye	Male	Age-standardized	596	Urolithiasis	Rate	1990	2021	0.115119351	0.520326217	-0.180230361
YLDs (Years Lived with Disability)	Türkiye	Female	Age-standardized	596	Urolithiasis	Rate	1990	2021	0.10130463	0.175916004	0.029353704
YLDs (Years Lived with Disability)	Türkiye	Both	Age-standardized	596	Urolithiasis	Rate	1990	2021	0.109333468	0.388008146	-0.109249981
YLDs (Years Lived with Disability)	Iran (Islamic Republic of)	Male	All ages	596	Urolithiasis	Number	1990	2021	1.426246363	1.695439346	1.18367521
YLDs (Years Lived with Disability)	Iran (Islamic Republic of)	Female	All ages	596	Urolithiasis	Number	1990	2021	1.456980146	1.666297602	1.230465634
YLDs (Years Lived with Disability)	Iran (Islamic Republic of)	Both	All ages	596	Urolithiasis	Number	1990	2021	1.434465889	1.679126776	1.216080948
YLDs (Years Lived with Disability)	Iran (Islamic Republic of)	Male	All ages	596	Urolithiasis	Percent	1990	2021	0.304808403	0.467439646	0.169758645
YLDs (Years Lived with Disability)	Iran (Islamic Republic of)	Female	All ages	596	Urolithiasis	Percent	1990	2021	0.186357741	0.301313191	0.071794272
YLDs (Years Lived with Disability)	Iran (Islamic Republic of)	Both	All ages	596	Urolithiasis	Percent	1990	2021	0.233589142	0.3682247	0.116072549
YLDs (Years Lived with Disability)	Iran (Islamic Republic of)	Male	All ages	596	Urolithiasis	Rate	1990	2021	0.627599268	0.808182043	0.464875219
YLDs (Years Lived with Disability)	Iran (Islamic Republic of)	Female	All ages	596	Urolithiasis	Rate	1990	2021	0.638896513	0.778518987	0.487802966
YLDs (Years Lived with Disability)	Iran (Islamic Republic of)	Both	All ages	596	Urolithiasis	Rate	1990	2021	0.628573031	0.792242657	0.482481099
YLDs (Years Lived with Disability)	Iran (Islamic Republic of)	Male	Age-standardized	596	Urolithiasis	Percent	1990	2021	0.049696085	0.148759721	-0.032993614
YLDs (Years Lived with Disability)	Iran (Islamic Republic of)	Female	Age-standardized	596	Urolithiasis	Percent	1990	2021	0.008723675	0.044161938	-0.029505559
YLDs (Years Lived with Disability)	Iran (Islamic Republic of)	Both	Age-standardized	596	Urolithiasis	Percent	1990	2021	0.015698227	0.085880566	-0.045885059
YLDs (Years Lived with Disability)	Iran (Islamic Republic of)	Male	Age-standardized	596	Urolithiasis	Rate	1990	2021	0.021989451	0.108114739	-0.060643281
YLDs (Years Lived with Disability)	Iran (Islamic Republic of)	Female	Age-standardized	596	Urolithiasis	Rate	1990	2021	0.033336354	0.05912197	0.008657785
YLDs (Years Lived with Disability)	Iran (Islamic Republic of)	Both	Age-standardized	596	Urolithiasis	Rate	1990	2021	0.017526219	0.080209665	-0.044545745
YLDs (Years Lived with Disability)	Afghanistan	Male	All ages	596	Urolithiasis	Number	1990	2021	2.012148313	3.202288096	1.128626627
YLDs (Years Lived with Disability)	Afghanistan	Female	All ages	596	Urolithiasis	Number	1990	2021	1.765312528	2.052833071	1.515835689
YLDs (Years Lived with Disability)	Afghanistan	Both	All ages	596	Urolithiasis	Number	1990	2021	1.93912441	2.734239302	1.285154327
YLDs (Years Lived with Disability)	Afghanistan	Male	All ages	596	Urolithiasis	Percent	1990	2021	0.116882785	0.59756474	-0.22070806
YLDs (Years Lived with Disability)	Afghanistan	Female	All ages	596	Urolithiasis	Percent	1990	2021	0.019425168	0.201591848	-0.10493123
YLDs (Years Lived with Disability)	Afghanistan	Both	All ages	596	Urolithiasis	Percent	1990	2021	0.087136609	0.450110512	-0.168529645
YLDs (Years Lived with Disability)	Afghanistan	Male	All ages	596	Urolithiasis	Rate	1990	2021	-0.084679566	0.276975688	-0.353160852
YLDs (Years Lived with Disability)	Afghanistan	Female	All ages	596	Urolithiasis	Rate	1990	2021	-0.077122511	0.018832732	-0.160381295
YLDs (Years Lived with Disability)	Afghanistan	Both	All ages	596	Urolithiasis	Rate	1990	2021	-0.063964412	0.189259246	-0.272237076
YLDs (Years Lived with Disability)	Afghanistan	Male	Age-standardized	596	Urolithiasis	Percent	1990	2021	0.049351084	0.489498536	-0.247538356
YLDs (Years Lived with Disability)	Afghanistan	Female	Age-standardized	596	Urolithiasis	Percent	1990	2021	0.027816452	0.177680547	-0.068110143
YLDs (Years Lived with Disability)	Afghanistan	Both	Age-standardized	596	Urolithiasis	Percent	1990	2021	0.057333942	0.352353754	-0.161145537
YLDs (Years Lived with Disability)	Afghanistan	Male	Age-standardized	596	Urolithiasis	Rate	1990	2021	0.012119286	0.370085168	-0.280731106
YLDs (Years Lived with Disability)	Afghanistan	Female	Age-standardized	596	Urolithiasis	Rate	1990	2021	0.047532467	0.112429237	-0.018974796
YLDs (Years Lived with Disability)	Afghanistan	Both	Age-standardized	596	Urolithiasis	Rate	1990	2021	0.04563735	0.291817965	-0.181603478
YLDs (Years Lived with Disability)	Bahrain	Male	All ages	596	Urolithiasis	Number	1990	2021	3.591539182	5.437010811	2.171587005
YLDs (Years Lived with Disability)	Bahrain	Female	All ages	596	Urolithiasis	Number	1990	2021	2.894095909	3.408811352	2.459473121
YLDs (Years Lived with Disability)	Bahrain	Both	All ages	596	Urolithiasis	Number	1990	2021	3.465476001	4.936510318	2.256457973
YLDs (Years Lived with Disability)	Bahrain	Male	All ages	596	Urolithiasis	Percent	1990	2021	0.139962166	0.645305048	-0.223132844
YLDs (Years Lived with Disability)	Bahrain	Female	All ages	596	Urolithiasis	Percent	1990	2021	0.172356853	0.347824455	0.018797792
YLDs (Years Lived with Disability)	Bahrain	Both	All ages	596	Urolithiasis	Percent	1990	2021	0.212492426	0.64601691	-0.126389789
YLDs (Years Lived with Disability)	Bahrain	Male	All ages	596	Urolithiasis	Rate	1990	2021	0.398735056	0.960926897	-0.033829452
YLDs (Years Lived with Disability)	Bahrain	Female	All ages	596	Urolithiasis	Rate	1990	2021	0.464573308	0.658158294	0.301111249
YLDs (Years Lived with Disability)	Bahrain	Both	All ages	596	Urolithiasis	Rate	1990	2021	0.478556092	0.96562774	0.078240209
YLDs (Years Lived with Disability)	Bahrain	Male	Age-standardized	596	Urolithiasis	Percent	1990	2021	0.033087676	0.403458237	-0.242122437
YLDs (Years Lived with Disability)	Bahrain	Female	Age-standardized	596	Urolithiasis	Percent	1990	2021	0.042733391	0.138378695	-0.036466408
YLDs (Years Lived with Disability)	Bahrain	Both	Age-standardized	596	Urolithiasis	Percent	1990	2021	0.07838659	0.400375738	-0.175694264
YLDs (Years Lived with Disability)	Bahrain	Male	Age-standardized	596	Urolithiasis	Rate	1990	2021	0.072154952	0.439095943	-0.201536348
YLDs (Years Lived with Disability)	Bahrain	Female	Age-standardized	596	Urolithiasis	Rate	1990	2021	0.090193672	0.173143238	0.017968522
YLDs (Years Lived with Disability)	Bahrain	Both	Age-standardized	596	Urolithiasis	Rate	1990	2021	0.109752151	0.425079137	-0.139295553
YLDs (Years Lived with Disability)	Qatar	Male	All ages	596	Urolithiasis	Number	1990	2021	8.129221812	12.57916219	5.013847733
YLDs (Years Lived with Disability)	Qatar	Female	All ages	596	Urolithiasis	Number	1990	2021	7.557591894	8.426826338	6.56742569
YLDs (Years Lived with Disability)	Qatar	Both	All ages	596	Urolithiasis	Number	1990	2021	8.063547642	11.89400404	5.27120065
YLDs (Years Lived with Disability)	Qatar	Male	All ages	596	Urolithiasis	Percent	1990	2021	0.145847992	0.6723196	-0.233006031
YLDs (Years Lived with Disability)	Qatar	Female	All ages	596	Urolithiasis	Percent	1990	2021	0.186464778	0.307125405	0.041678159
YLDs (Years Lived with Disability)	Qatar	Both	All ages	596	Urolithiasis	Percent	1990	2021	0.179829134	0.641861227	-0.165137491
YLDs (Years Lived with Disability)	Qatar	Male	All ages	596	Urolithiasis	Rate	1990	2021	0.291964199	0.921718167	-0.148922424
YLDs (Years Lived with Disability)	Qatar	Female	All ages	596	Urolithiasis	Rate	1990	2021	0.440551481	0.586875001	0.273870783
YLDs (Years Lived with Disability)	Qatar	Both	All ages	596	Urolithiasis	Rate	1990	2021	0.354293298	0.926647704	-0.062944738
YLDs (Years Lived with Disability)	Qatar	Male	Age-standardized	596	Urolithiasis	Percent	1990	2021	0.044105751	0.444746692	-0.22430921
YLDs (Years Lived with Disability)	Qatar	Female	Age-standardized	596	Urolithiasis	Percent	1990	2021	0.056240298	0.136956491	-0.021329233
YLDs (Years Lived with Disability)	Qatar	Both	Age-standardized	596	Urolithiasis	Percent	1990	2021	0.044353893	0.396795582	-0.19976801
YLDs (Years Lived with Disability)	Qatar	Male	Age-standardized	596	Urolithiasis	Rate	1990	2021	0.07050526	0.470158387	-0.214162039
YLDs (Years Lived with Disability)	Qatar	Female	Age-standardized	596	Urolithiasis	Rate	1990	2021	0.095118556	0.166991321	0.01821215
YLDs (Years Lived with Disability)	Qatar	Both	Age-standardized	596	Urolithiasis	Rate	1990	2021	0.075391024	0.435864424	-0.183402188
YLDs (Years Lived with Disability)	Iraq	Male	All ages	596	Urolithiasis	Number	1990	2021	2.070105725	3.03087063	1.253473812
YLDs (Years Lived with Disability)	Iraq	Female	All ages	596	Urolithiasis	Number	1990	2021	2.10096818	2.378312591	1.85564647
YLDs (Years Lived with Disability)	Iraq	Both	All ages	596	Urolithiasis	Number	1990	2021	2.077979481	2.792728451	1.460483964
YLDs (Years Lived with Disability)	Iraq	Male	All ages	596	Urolithiasis	Percent	1990	2021	0.310252883	0.768946422	-0.061647384
YLDs (Years Lived with Disability)	Iraq	Female	All ages	596	Urolithiasis	Percent	1990	2021	0.151233121	0.270674703	0.050757973
YLDs (Years Lived with Disability)	Iraq	Both	All ages	596	Urolithiasis	Percent	1990	2021	0.222112224	0.520718301	-0.038861347
YLDs (Years Lived with Disability)	Iraq	Male	All ages	596	Urolithiasis	Rate	1990	2021	0.363167956	0.789760409	0.000572477
YLDs (Years Lived with Disability)	Iraq	Female	All ages	596	Urolithiasis	Rate	1990	2021	0.394548281	0.519273899	0.284223715
YLDs (Years Lived with Disability)	Iraq	Both	All ages	596	Urolithiasis	Rate	1990	2021	0.375118405	0.694439722	0.099246049
YLDs (Years Lived with Disability)	Iraq	Male	Age-standardized	596	Urolithiasis	Percent	1990	2021	0.028994908	0.377681835	-0.252245042
YLDs (Years Lived with Disability)	Iraq	Female	Age-standardized	596	Urolithiasis	Percent	1990	2021	0.007847103	0.09827048	-0.073977873
YLDs (Years Lived with Disability)	Iraq	Both	Age-standardized	596	Urolithiasis	Percent	1990	2021	0.010741297	0.257168961	-0.204257579
YLDs (Years Lived with Disability)	Iraq	Male	Age-standardized	596	Urolithiasis	Rate	1990	2021	-0.007060051	0.319511183	-0.267268664
YLDs (Years Lived with Disability)	Iraq	Female	Age-standardized	596	Urolithiasis	Rate	1990	2021	0.064219903	0.14046017	-0.01080763
YLDs (Years Lived with Disability)	Iraq	Both	Age-standardized	596	Urolithiasis	Rate	1990	2021	0.019249397	0.264865839	-0.185663443
YLDs (Years Lived with Disability)	Tunisia	Male	All ages	596	Urolithiasis	Number	1990	2021	1.092733019	1.867839423	0.529578396
YLDs (Years Lived with Disability)	Tunisia	Female	All ages	596	Urolithiasis	Number	1990	2021	1.19744787	1.424661496	0.957751264
YLDs (Years Lived with Disability)	Tunisia	Both	All ages	596	Urolithiasis	Number	1990	2021	1.120909773	1.703861652	0.676516887
YLDs (Years Lived with Disability)	Tunisia	Male	All ages	596	Urolithiasis	Percent	1990	2021	0.113724295	0.522822764	-0.19364735
YLDs (Years Lived with Disability)	Tunisia	Female	All ages	596	Urolithiasis	Percent	1990	2021	0.085839351	0.227634147	-0.037386391
YLDs (Years Lived with Disability)	Tunisia	Both	All ages	596	Urolithiasis	Percent	1990	2021	0.082384775	0.389464999	-0.14677948
YLDs (Years Lived with Disability)	Tunisia	Male	All ages	596	Urolithiasis	Rate	1990	2021	0.502275376	1.058688092	0.098012952
YLDs (Years Lived with Disability)	Tunisia	Female	All ages	596	Urolithiasis	Rate	1990	2021	0.521369211	0.678677067	0.355418955
YLDs (Years Lived with Disability)	Tunisia	Both	All ages	596	Urolithiasis	Rate	1990	2021	0.495321376	0.906324437	0.182007632
YLDs (Years Lived with Disability)	Tunisia	Male	Age-standardized	596	Urolithiasis	Percent	1990	2021	-0.029138815	0.333119054	-0.281482978
YLDs (Years Lived with Disability)	Tunisia	Female	Age-standardized	596	Urolithiasis	Percent	1990	2021	-0.020845512	0.059221401	-0.09687648
YLDs (Years Lived with Disability)	Tunisia	Both	Age-standardized	596	Urolithiasis	Percent	1990	2021	-0.04194537	0.211766607	-0.234321312
YLDs (Years Lived with Disability)	Tunisia	Male	Age-standardized	596	Urolithiasis	Rate	1990	2021	0.051251217	0.427086563	-0.215377997
YLDs (Years Lived with Disability)	Tunisia	Female	Age-standardized	596	Urolithiasis	Rate	1990	2021	0.070416352	0.142665014	0.001390649
YLDs (Years Lived with Disability)	Tunisia	Both	Age-standardized	596	Urolithiasis	Rate	1990	2021	0.045126907	0.300253817	-0.152113687
YLDs (Years Lived with Disability)	United Arab Emirates	Male	All ages	596	Urolithiasis	Number	1990	2021	8.163014977	14.35721666	4.633274447
YLDs (Years Lived with Disability)	United Arab Emirates	Female	All ages	596	Urolithiasis	Number	1990	2021	6.34028605	7.650721425	5.084354186
YLDs (Years Lived with Disability)	United Arab Emirates	Both	All ages	596	Urolithiasis	Number	1990	2021	7.946316238	13.0010577	4.793162247
YLDs (Years Lived with Disability)	United Arab Emirates	Male	All ages	596	Urolithiasis	Percent	1990	2021	0.243512359	1.079600147	-0.239357925
YLDs (Years Lived with Disability)	United Arab Emirates	Female	All ages	596	Urolithiasis	Percent	1990	2021	0.341705123	0.604600458	0.104427208
YLDs (Years Lived with Disability)	United Arab Emirates	Both	All ages	596	Urolithiasis	Percent	1990	2021	0.346911022	1.117215278	-0.136957278
YLDs (Years Lived with Disability)	United Arab Emirates	Male	All ages	596	Urolithiasis	Rate	1990	2021	0.596329181	1.675448327	-0.018602457
YLDs (Years Lived with Disability)	United Arab Emirates	Female	All ages	596	Urolithiasis	Rate	1990	2021	0.806312304	1.128786868	0.497250074
YLDs (Years Lived with Disability)	United Arab Emirates	Both	All ages	596	Urolithiasis	Rate	1990	2021	0.7378516	1.719751893	0.125340979
YLDs (Years Lived with Disability)	United Arab Emirates	Male	Age-standardized	596	Urolithiasis	Percent	1990	2021	0.03784561	0.448245955	-0.262380885
YLDs (Years Lived with Disability)	United Arab Emirates	Female	Age-standardized	596	Urolithiasis	Percent	1990	2021	0.05816709	0.144939085	-0.024943832
YLDs (Years Lived with Disability)	United Arab Emirates	Both	Age-standardized	596	Urolithiasis	Percent	1990	2021	0.068907102	0.473121462	-0.223980499
YLDs (Years Lived with Disability)	United Arab Emirates	Male	Age-standardized	596	Urolithiasis	Rate	1990	2021	0.052391467	0.473270483	-0.239627218
YLDs (Years Lived with Disability)	United Arab Emirates	Female	Age-standardized	596	Urolithiasis	Rate	1990	2021	0.084421424	0.163274761	0.011720618
YLDs (Years Lived with Disability)	United Arab Emirates	Both	Age-standardized	596	Urolithiasis	Rate	1990	2021	0.084067187	0.495521927	-0.200694057
YLDs (Years Lived with Disability)	Kuwait	Male	All ages	596	Urolithiasis	Number	1990	2021	2.503729618	4.14848566	1.499481644
YLDs (Years Lived with Disability)	Kuwait	Female	All ages	596	Urolithiasis	Number	1990	2021	3.928782135	4.587341841	3.27765411
YLDs (Years Lived with Disability)	Kuwait	Both	All ages	596	Urolithiasis	Number	1990	2021	2.764458928	4.092760635	1.865044601
YLDs (Years Lived with Disability)	Kuwait	Male	All ages	596	Urolithiasis	Percent	1990	2021	0.092692387	0.592622339	-0.238709539
YLDs (Years Lived with Disability)	Kuwait	Female	All ages	596	Urolithiasis	Percent	1990	2021	0.22750638	0.41847629	0.056788424
YLDs (Years Lived with Disability)	Kuwait	Both	All ages	596	Urolithiasis	Percent	1990	2021	0.045296452	0.413502972	-0.218269718
YLDs (Years Lived with Disability)	Kuwait	Male	All ages	596	Urolithiasis	Rate	1990	2021	0.400978205	1.058639502	-0.000573763
YLDs (Years Lived with Disability)	Kuwait	Female	All ages	596	Urolithiasis	Rate	1990	2021	0.654418151	0.875473394	0.435857461
YLDs (Years Lived with Disability)	Kuwait	Both	All ages	596	Urolithiasis	Rate	1990	2021	0.391246931	0.882152984	0.058846593
YLDs (Years Lived with Disability)	Kuwait	Male	Age-standardized	596	Urolithiasis	Percent	1990	2021	0.005363908	0.399113913	-0.244592282
YLDs (Years Lived with Disability)	Kuwait	Female	Age-standardized	596	Urolithiasis	Percent	1990	2021	0.027776428	0.099778626	-0.043533883
YLDs (Years Lived with Disability)	Kuwait	Both	Age-standardized	596	Urolithiasis	Percent	1990	2021	-0.079673376	0.207137077	-0.289696503
YLDs (Years Lived with Disability)	Kuwait	Male	Age-standardized	596	Urolithiasis	Rate	1990	2021	0.069639005	0.481025476	-0.195597137
YLDs (Years Lived with Disability)	Kuwait	Female	Age-standardized	596	Urolithiasis	Rate	1990	2021	0.073891883	0.153448376	0.002266813
YLDs (Years Lived with Disability)	Kuwait	Both	Age-standardized	596	Urolithiasis	Rate	1990	2021	-0.005623791	0.300374082	-0.217695734
YLDs (Years Lived with Disability)	Libya	Male	All ages	596	Urolithiasis	Number	1990	2021	1.604535286	2.57308817	0.905154398
YLDs (Years Lived with Disability)	Libya	Female	All ages	596	Urolithiasis	Number	1990	2021	1.983130331	2.330378563	1.638153397
YLDs (Years Lived with Disability)	Libya	Both	All ages	596	Urolithiasis	Number	1990	2021	1.6923024	2.433103286	1.1113226
YLDs (Years Lived with Disability)	Libya	Male	All ages	596	Urolithiasis	Percent	1990	2021	0.191064987	0.629700975	-0.14665347
YLDs (Years Lived with Disability)	Libya	Female	All ages	596	Urolithiasis	Percent	1990	2021	0.234760488	0.39929557	0.089434409
YLDs (Years Lived with Disability)	Libya	Both	All ages	596	Urolithiasis	Percent	1990	2021	0.166027903	0.505912804	-0.099383398
YLDs (Years Lived with Disability)	Libya	Male	All ages	596	Urolithiasis	Rate	1990	2021	0.620248747	1.222773353	0.185172665
YLDs (Years Lived with Disability)	Libya	Female	All ages	596	Urolithiasis	Rate	1990	2021	0.802938654	1.012807882	0.594442148
YLDs (Years Lived with Disability)	Libya	Both	All ages	596	Urolithiasis	Rate	1990	2021	0.651697206	1.106170208	0.295272641
YLDs (Years Lived with Disability)	Libya	Male	Age-standardized	596	Urolithiasis	Percent	1990	2021	-0.056827636	0.282646946	-0.297811629
YLDs (Years Lived with Disability)	Libya	Female	Age-standardized	596	Urolithiasis	Percent	1990	2021	-0.017903983	0.064885718	-0.105479175
YLDs (Years Lived with Disability)	Libya	Both	Age-standardized	596	Urolithiasis	Percent	1990	2021	-0.087023781	0.160070014	-0.27322355
YLDs (Years Lived with Disability)	Libya	Male	Age-standardized	596	Urolithiasis	Rate	1990	2021	0.039827811	0.410008418	-0.213870038
YLDs (Years Lived with Disability)	Libya	Female	Age-standardized	596	Urolithiasis	Rate	1990	2021	0.068706765	0.143826769	-0.007030316
YLDs (Years Lived with Disability)	Libya	Both	Age-standardized	596	Urolithiasis	Rate	1990	2021	0.009407234	0.281622297	-0.18076331
YLDs (Years Lived with Disability)	Egypt	Male	All ages	596	Urolithiasis	Number	1990	2021	1.353777992	2.123727978	0.740969039
YLDs (Years Lived with Disability)	Egypt	Female	All ages	596	Urolithiasis	Number	1990	2021	1.27495019	1.45700771	1.116470175
YLDs (Years Lived with Disability)	Egypt	Both	All ages	596	Urolithiasis	Number	1990	2021	1.332840894	1.859070784	0.86448165
YLDs (Years Lived with Disability)	Egypt	Male	All ages	596	Urolithiasis	Percent	1990	2021	0.18026918	0.586526754	-0.147780107
YLDs (Years Lived with Disability)	Egypt	Female	All ages	596	Urolithiasis	Percent	1990	2021	0.115561021	0.216458931	0.02540572
YLDs (Years Lived with Disability)	Egypt	Both	All ages	596	Urolithiasis	Percent	1990	2021	0.155945137	0.422996189	-0.084687804
YLDs (Years Lived with Disability)	Egypt	Male	All ages	596	Urolithiasis	Rate	1990	2021	0.220838066	0.620189346	-0.097008604
YLDs (Years Lived with Disability)	Egypt	Female	All ages	596	Urolithiasis	Rate	1990	2021	0.204392165	0.3007761	0.120490509
YLDs (Years Lived with Disability)	Egypt	Both	All ages	596	Urolithiasis	Rate	1990	2021	0.22206751	0.497735025	-0.023284248
YLDs (Years Lived with Disability)	Egypt	Male	Age-standardized	596	Urolithiasis	Percent	1990	2021	0.066148135	0.428033265	-0.229235058
YLDs (Years Lived with Disability)	Egypt	Female	Age-standardized	596	Urolithiasis	Percent	1990	2021	0.043146413	0.135750914	-0.035868677
YLDs (Years Lived with Disability)	Egypt	Both	Age-standardized	596	Urolithiasis	Percent	1990	2021	0.064064825	0.311108201	-0.162276459
YLDs (Years Lived with Disability)	Egypt	Male	Age-standardized	596	Urolithiasis	Rate	1990	2021	0.054520769	0.403699361	-0.235127458
YLDs (Years Lived with Disability)	Egypt	Female	Age-standardized	596	Urolithiasis	Rate	1990	2021	0.071829288	0.146491677	0.005039084
YLDs (Years Lived with Disability)	Egypt	Both	Age-standardized	596	Urolithiasis	Rate	1990	2021	0.071316903	0.316228054	-0.152737245
YLDs (Years Lived with Disability)	Palestine	Male	All ages	596	Urolithiasis	Number	1990	2021	2.614056635	3.84810466	1.671688659
YLDs (Years Lived with Disability)	Palestine	Female	All ages	596	Urolithiasis	Number	1990	2021	2.226108212	2.478801144	2.007959796
YLDs (Years Lived with Disability)	Palestine	Both	All ages	596	Urolithiasis	Number	1990	2021	2.501123616	3.319288434	1.837990846
YLDs (Years Lived with Disability)	Palestine	Male	All ages	596	Urolithiasis	Percent	1990	2021	0.239974367	0.671016019	-0.082849021
YLDs (Years Lived with Disability)	Palestine	Female	All ages	596	Urolithiasis	Percent	1990	2021	0.121033294	0.230587461	0.029043595
YLDs (Years Lived with Disability)	Palestine	Both	All ages	596	Urolithiasis	Percent	1990	2021	0.210360374	0.494562301	-0.01737957
YLDs (Years Lived with Disability)	Palestine	Male	All ages	596	Urolithiasis	Rate	1990	2021	0.41976788	0.904558774	0.049562341
YLDs (Years Lived with Disability)	Palestine	Female	All ages	596	Urolithiasis	Rate	1990	2021	0.305053915	0.407275501	0.216806582
YLDs (Years Lived with Disability)	Palestine	Both	All ages	596	Urolithiasis	Rate	1990	2021	0.395460915	0.721561091	0.131152664
YLDs (Years Lived with Disability)	Palestine	Male	Age-standardized	596	Urolithiasis	Percent	1990	2021	-0.000635708	0.382226312	-0.276026053
YLDs (Years Lived with Disability)	Palestine	Female	Age-standardized	596	Urolithiasis	Percent	1990	2021	0.01637738	0.102108946	-0.070330437
YLDs (Years Lived with Disability)	Palestine	Both	Age-standardized	596	Urolithiasis	Percent	1990	2021	0.046601817	0.320856365	-0.169253142
YLDs (Years Lived with Disability)	Palestine	Male	Age-standardized	596	Urolithiasis	Rate	1990	2021	0.04887136	0.454126033	-0.238646452
YLDs (Years Lived with Disability)	Palestine	Female	Age-standardized	596	Urolithiasis	Rate	1990	2021	0.062784413	0.135493439	-0.007049225
YLDs (Years Lived with Disability)	Palestine	Both	Age-standardized	596	Urolithiasis	Rate	1990	2021	0.08836724	0.383153199	-0.137742656
YLDs (Years Lived with Disability)	Saudi Arabia	Male	All ages	596	Urolithiasis	Number	1990	2021	2.989269325	4.511786292	1.807370051
YLDs (Years Lived with Disability)	Saudi Arabia	Female	All ages	596	Urolithiasis	Number	1990	2021	2.986146506	3.472818277	2.492482895
YLDs (Years Lived with Disability)	Saudi Arabia	Both	All ages	596	Urolithiasis	Number	1990	2021	2.988659513	4.212469393	1.97171491
YLDs (Years Lived with Disability)	Saudi Arabia	Male	All ages	596	Urolithiasis	Percent	1990	2021	0.332053503	0.837006423	-0.066043597
YLDs (Years Lived with Disability)	Saudi Arabia	Female	All ages	596	Urolithiasis	Percent	1990	2021	0.360408048	0.539894321	0.186534905
YLDs (Years Lived with Disability)	Saudi Arabia	Both	All ages	596	Urolithiasis	Percent	1990	2021	0.345739575	0.753365842	0.008088448
YLDs (Years Lived with Disability)	Saudi Arabia	Male	All ages	596	Urolithiasis	Rate	1990	2021	0.6054254	1.218140965	0.12978664
YLDs (Years Lived with Disability)	Saudi Arabia	Female	All ages	596	Urolithiasis	Rate	1990	2021	0.777832271	0.994889215	0.557656947
YLDs (Years Lived with Disability)	Saudi Arabia	Both	All ages	596	Urolithiasis	Rate	1990	2021	0.677422916	1.192093755	0.249748862
YLDs (Years Lived with Disability)	Saudi Arabia	Male	Age-standardized	596	Urolithiasis	Percent	1990	2021	0.063127212	0.433214189	-0.222943208
YLDs (Years Lived with Disability)	Saudi Arabia	Female	Age-standardized	596	Urolithiasis	Percent	1990	2021	0.087670943	0.17848137	0.00764289
YLDs (Years Lived with Disability)	Saudi Arabia	Both	Age-standardized	596	Urolithiasis	Percent	1990	2021	0.059114906	0.344610987	-0.169191597
YLDs (Years Lived with Disability)	Saudi Arabia	Male	Age-standardized	596	Urolithiasis	Rate	1990	2021	0.057946852	0.434247902	-0.230297094
YLDs (Years Lived with Disability)	Saudi Arabia	Female	Age-standardized	596	Urolithiasis	Rate	1990	2021	0.079755065	0.150965311	0.00204689
YLDs (Years Lived with Disability)	Saudi Arabia	Both	Age-standardized	596	Urolithiasis	Rate	1990	2021	0.055825102	0.333834706	-0.18396065
YLDs (Years Lived with Disability)	Morocco	Male	All ages	596	Urolithiasis	Number	1990	2021	1.082072699	1.873250083	0.523255054
YLDs (Years Lived with Disability)	Morocco	Female	All ages	596	Urolithiasis	Number	1990	2021	1.074334932	1.267615814	0.86125092
YLDs (Years Lived with Disability)	Morocco	Both	All ages	596	Urolithiasis	Number	1990	2021	1.079940247	1.649582138	0.648313874
YLDs (Years Lived with Disability)	Morocco	Male	All ages	596	Urolithiasis	Percent	1990	2021	0.163575007	0.613036103	-0.162434698
YLDs (Years Lived with Disability)	Morocco	Female	All ages	596	Urolithiasis	Percent	1990	2021	0.108305925	0.232269397	-0.009333725
YLDs (Years Lived with Disability)	Morocco	Both	All ages	596	Urolithiasis	Percent	1990	2021	0.133767974	0.449832628	-0.105464035
YLDs (Years Lived with Disability)	Morocco	Male	All ages	596	Urolithiasis	Rate	1990	2021	0.406819054	0.941403374	0.029236028
YLDs (Years Lived with Disability)	Morocco	Female	All ages	596	Urolithiasis	Rate	1990	2021	0.428282329	0.561365789	0.281563434
YLDs (Years Lived with Disability)	Morocco	Both	All ages	596	Urolithiasis	Rate	1990	2021	0.418663085	0.807198248	0.12426405
YLDs (Years Lived with Disability)	Morocco	Male	Age-standardized	596	Urolithiasis	Percent	1990	2021	0.002570251	0.383055959	-0.279372776
YLDs (Years Lived with Disability)	Morocco	Female	Age-standardized	596	Urolithiasis	Percent	1990	2021	-0.00300929	0.085404284	-0.079750508
YLDs (Years Lived with Disability)	Morocco	Both	Age-standardized	596	Urolithiasis	Percent	1990	2021	-0.001887869	0.252063094	-0.222659158
YLDs (Years Lived with Disability)	Morocco	Male	Age-standardized	596	Urolithiasis	Rate	1990	2021	0.031361536	0.416719975	-0.253071292
YLDs (Years Lived with Disability)	Morocco	Female	Age-standardized	596	Urolithiasis	Rate	1990	2021	0.065706502	0.146109256	-0.009738355
YLDs (Years Lived with Disability)	Morocco	Both	Age-standardized	596	Urolithiasis	Rate	1990	2021	0.046744951	0.312976377	-0.173901789
YLDs (Years Lived with Disability)	North Africa and Middle East	Male	All ages	596	Urolithiasis	Number	1990	2021	1.649788978	1.937937481	1.402410025
YLDs (Years Lived with Disability)	North Africa and Middle East	Female	All ages	596	Urolithiasis	Number	1990	2021	1.532324555	1.668817175	1.369412718
YLDs (Years Lived with Disability)	North Africa and Middle East	Both	All ages	596	Urolithiasis	Number	1990	2021	1.618927491	1.846337844	1.42492646
YLDs (Years Lived with Disability)	North Africa and Middle East	Male	All ages	596	Urolithiasis	Percent	1990	2021	0.251484592	0.395830566	0.127471082
YLDs (Years Lived with Disability)	North Africa and Middle East	Female	All ages	596	Urolithiasis	Percent	1990	2021	0.157903815	0.232877888	0.079745922
YLDs (Years Lived with Disability)	North Africa and Middle East	Both	All ages	596	Urolithiasis	Percent	1990	2021	0.21532223	0.331131468	0.117202704
YLDs (Years Lived with Disability)	North Africa and Middle East	Male	All ages	596	Urolithiasis	Rate	1990	2021	0.423638801	0.578450898	0.290730754
YLDs (Years Lived with Disability)	North Africa and Middle East	Female	All ages	596	Urolithiasis	Rate	1990	2021	0.398355911	0.473727475	0.30839559
YLDs (Years Lived with Disability)	North Africa and Middle East	Both	All ages	596	Urolithiasis	Rate	1990	2021	0.425872792	0.54968616	0.320249099
YLDs (Years Lived with Disability)	North Africa and Middle East	Male	Age-standardized	596	Urolithiasis	Percent	1990	2021	0.054502026	0.163979538	-0.036675168
YLDs (Years Lived with Disability)	North Africa and Middle East	Female	Age-standardized	596	Urolithiasis	Percent	1990	2021	0.034081561	0.065791797	-0.000642414
YLDs (Years Lived with Disability)	North Africa and Middle East	Both	Age-standardized	596	Urolithiasis	Percent	1990	2021	0.051139215	0.133280343	-0.019244202
YLDs (Years Lived with Disability)	North Africa and Middle East	Male	Age-standardized	596	Urolithiasis	Rate	1990	2021	0.058277057	0.163603181	-0.028583876
YLDs (Years Lived with Disability)	North Africa and Middle East	Female	Age-standardized	596	Urolithiasis	Rate	1990	2021	0.06911819	0.095525447	0.042471205
YLDs (Years Lived with Disability)	North Africa and Middle East	Both	Age-standardized	596	Urolithiasis	Rate	1990	2021	0.069505143	0.148630398	0.002714121
YLDs (Years Lived with Disability)	Oman	Male	All ages	596	Urolithiasis	Number	1990	2021	2.634527577	4.027004199	1.556456058
YLDs (Years Lived with Disability)	Oman	Female	All ages	596	Urolithiasis	Number	1990	2021	2.469426168	2.82115917	2.133003189
YLDs (Years Lived with Disability)	Oman	Both	All ages	596	Urolithiasis	Number	1990	2021	2.607471939	3.751497324	1.685414756
YLDs (Years Lived with Disability)	Oman	Male	All ages	596	Urolithiasis	Percent	1990	2021	0.305287803	0.792508948	-0.07703601
YLDs (Years Lived with Disability)	Oman	Female	All ages	596	Urolithiasis	Percent	1990	2021	0.265618055	0.415917244	0.140536904
YLDs (Years Lived with Disability)	Oman	Both	All ages	596	Urolithiasis	Percent	1990	2021	0.304306012	0.72846902	-0.028443993
YLDs (Years Lived with Disability)	Oman	Male	All ages	596	Urolithiasis	Rate	1990	2021	0.466061414	1.027745486	0.031199105
YLDs (Years Lived with Disability)	Oman	Female	All ages	596	Urolithiasis	Rate	1990	2021	0.566580626	0.725401734	0.414672589
YLDs (Years Lived with Disability)	Oman	Both	All ages	596	Urolithiasis	Rate	1990	2021	0.521908388	1.004546052	0.132913938
YLDs (Years Lived with Disability)	Oman	Male	Age-standardized	596	Urolithiasis	Percent	1990	2021	0.106045627	0.445120643	-0.199875525
YLDs (Years Lived with Disability)	Oman	Female	Age-standardized	596	Urolithiasis	Percent	1990	2021	0.08093275	0.185078248	-0.004205492
YLDs (Years Lived with Disability)	Oman	Both	Age-standardized	596	Urolithiasis	Percent	1990	2021	0.090924673	0.38893358	-0.163661037
YLDs (Years Lived with Disability)	Oman	Male	Age-standardized	596	Urolithiasis	Rate	1990	2021	0.08548151	0.410388581	-0.198707102
YLDs (Years Lived with Disability)	Oman	Female	Age-standardized	596	Urolithiasis	Rate	1990	2021	0.094292975	0.188262639	0.006596738
YLDs (Years Lived with Disability)	Oman	Both	Age-standardized	596	Urolithiasis	Rate	1990	2021	0.088137358	0.375624648	-0.170115029
YLDs (Years Lived with Disability)	Sudan	Male	All ages	596	Urolithiasis	Number	1990	2021	1.531183307	2.425306312	0.947740975
YLDs (Years Lived with Disability)	Sudan	Female	All ages	596	Urolithiasis	Number	1990	2021	1.517559501	1.729724965	1.290155958
YLDs (Years Lived with Disability)	Sudan	Both	All ages	596	Urolithiasis	Number	1990	2021	1.527443158	2.144955647	1.107520253
YLDs (Years Lived with Disability)	Sudan	Male	All ages	596	Urolithiasis	Percent	1990	2021	0.21708212	0.65833442	-0.069168626
YLDs (Years Lived with Disability)	Sudan	Female	All ages	596	Urolithiasis	Percent	1990	2021	0.160189693	0.275156248	0.050293796
YLDs (Years Lived with Disability)	Sudan	Both	All ages	596	Urolithiasis	Percent	1990	2021	0.187217871	0.495376537	-0.023515557
YLDs (Years Lived with Disability)	Sudan	Male	All ages	596	Urolithiasis	Rate	1990	2021	0.159976065	0.569729591	-0.107400516
YLDs (Years Lived with Disability)	Sudan	Female	All ages	596	Urolithiasis	Rate	1990	2021	0.168287877	0.266744473	0.062759963
YLDs (Years Lived with Disability)	Sudan	Both	All ages	596	Urolithiasis	Rate	1990	2021	0.165451204	0.450197735	-0.028183084
YLDs (Years Lived with Disability)	Sudan	Male	Age-standardized	596	Urolithiasis	Percent	1990	2021	0.073175888	0.528165759	-0.197879077
YLDs (Years Lived with Disability)	Sudan	Female	Age-standardized	596	Urolithiasis	Percent	1990	2021	0.070646852	0.160469351	-0.02322624
YLDs (Years Lived with Disability)	Sudan	Both	Age-standardized	596	Urolithiasis	Percent	1990	2021	0.072766641	0.399797812	-0.125156801
YLDs (Years Lived with Disability)	Sudan	Male	Age-standardized	596	Urolithiasis	Rate	1990	2021	0.034387699	0.452097001	-0.228947847
YLDs (Years Lived with Disability)	Sudan	Female	Age-standardized	596	Urolithiasis	Rate	1990	2021	0.049201231	0.133951492	-0.040344346
YLDs (Years Lived with Disability)	Sudan	Both	Age-standardized	596	Urolithiasis	Rate	1990	2021	0.041390502	0.347295572	-0.160747446
YLDs (Years Lived with Disability)	Algeria	Male	All ages	596	Urolithiasis	Number	1990	2021	1.674634729	2.584100276	0.921628772
YLDs (Years Lived with Disability)	Algeria	Female	All ages	596	Urolithiasis	Number	1990	2021	1.623981223	1.911904817	1.371533959
YLDs (Years Lived with Disability)	Algeria	Both	All ages	596	Urolithiasis	Number	1990	2021	1.660839091	2.333604894	1.079959795
YLDs (Years Lived with Disability)	Algeria	Male	All ages	596	Urolithiasis	Percent	1990	2021	0.308133322	0.758157654	-0.07176549
YLDs (Years Lived with Disability)	Algeria	Female	All ages	596	Urolithiasis	Percent	1990	2021	0.219669424	0.354257229	0.094063036
YLDs (Years Lived with Disability)	Algeria	Both	All ages	596	Urolithiasis	Percent	1990	2021	0.264967582	0.56975695	-0.015659811
YLDs (Years Lived with Disability)	Algeria	Male	All ages	596	Urolithiasis	Rate	1990	2021	0.526078388	1.044996244	0.096432387
YLDs (Years Lived with Disability)	Algeria	Female	All ages	596	Urolithiasis	Rate	1990	2021	0.505599698	0.670805787	0.360749376
YLDs (Years Lived with Disability)	Algeria	Both	All ages	596	Urolithiasis	Rate	1990	2021	0.522411791	0.907337958	0.190058928
YLDs (Years Lived with Disability)	Algeria	Male	Age-standardized	596	Urolithiasis	Percent	1990	2021	0.075960911	0.468778666	-0.24000658
YLDs (Years Lived with Disability)	Algeria	Female	Age-standardized	596	Urolithiasis	Percent	1990	2021	0.056730497	0.142290992	-0.013313919
YLDs (Years Lived with Disability)	Algeria	Both	Age-standardized	596	Urolithiasis	Percent	1990	2021	0.067565554	0.33719399	-0.164627618
YLDs (Years Lived with Disability)	Algeria	Male	Age-standardized	596	Urolithiasis	Rate	1990	2021	0.054525895	0.437143514	-0.248908154
YLDs (Years Lived with Disability)	Algeria	Female	Age-standardized	596	Urolithiasis	Rate	1990	2021	0.072491522	0.148269826	0.002191157
YLDs (Years Lived with Disability)	Algeria	Both	Age-standardized	596	Urolithiasis	Rate	1990	2021	0.065754346	0.332527819	-0.160153438
YLLs (Years of Life Lost)	Bahrain	Male	All ages	596	Urolithiasis	Number	1990	2021	12.07357786	45.99450341	0.435699194
YLLs (Years of Life Lost)	Bahrain	Female	All ages	596	Urolithiasis	Number	1990	2021	14.54598452	59.05767846	0.953145238
YLLs (Years of Life Lost)	Bahrain	Both	All ages	596	Urolithiasis	Number	1990	2021	12.89828065	41.75682731	0.85458282
YLLs (Years of Life Lost)	Bahrain	Male	All ages	596	Urolithiasis	Percent	1990	2021	3.793692128	16.65867296	-0.438974893
YLLs (Years of Life Lost)	Bahrain	Female	All ages	596	Urolithiasis	Percent	1990	2021	7.220134268	30.76344832	0.070307957
YLLs (Years of Life Lost)	Bahrain	Both	All ages	596	Urolithiasis	Percent	1990	2021	4.796023454	17.5008733	-0.209442982
YLLs (Years of Life Lost)	Bahrain	Male	All ages	596	Urolithiasis	Rate	1990	2021	2.982645239	13.31608373	-0.562638428
YLLs (Years of Life Lost)	Bahrain	Female	All ages	596	Urolithiasis	Rate	1990	2021	4.846860096	21.58775205	-0.265420152
YLLs (Years of Life Lost)	Bahrain	Both	All ages	596	Urolithiasis	Rate	1990	2021	3.601835846	13.15713969	-0.385932266
YLLs (Years of Life Lost)	Bahrain	Male	Age-standardized	596	Urolithiasis	Rate	1990	2021	1.911569155	10.94575867	-0.676672524
YLLs (Years of Life Lost)	Bahrain	Female	Age-standardized	596	Urolithiasis	Rate	1990	2021	3.04354831	16.69628112	-0.469955128
YLLs (Years of Life Lost)	Bahrain	Both	Age-standardized	596	Urolithiasis	Rate	1990	2021	2.354399699	9.785604533	-0.550369487
YLLs (Years of Life Lost)	Iran (Islamic Republic of)	Male	All ages	596	Urolithiasis	Number	1990	2021	0.039548256	1.517426785	-0.394849297
YLLs (Years of Life Lost)	Iran (Islamic Republic of)	Female	All ages	596	Urolithiasis	Number	1990	2021	0.105363619	1.554717964	-0.182768534
YLLs (Years of Life Lost)	Iran (Islamic Republic of)	Both	All ages	596	Urolithiasis	Number	1990	2021	0.063043988	1.051774363	-0.268003525
YLLs (Years of Life Lost)	Iran (Islamic Republic of)	Male	All ages	596	Urolithiasis	Percent	1990	2021	0.195598573	1.854128859	-0.307659635
YLLs (Years of Life Lost)	Iran (Islamic Republic of)	Female	All ages	596	Urolithiasis	Percent	1990	2021	0.741448888	2.899471637	0.294319901
YLLs (Years of Life Lost)	Iran (Islamic Republic of)	Both	All ages	596	Urolithiasis	Percent	1990	2021	0.387617081	1.669466711	-0.038453584
YLLs (Years of Life Lost)	Iran (Islamic Republic of)	Male	All ages	596	Urolithiasis	Rate	1990	2021	-0.302639664	0.688765846	-0.594046649
YLLs (Years of Life Lost)	Iran (Islamic Republic of)	Female	All ages	596	Urolithiasis	Rate	1990	2021	-0.262681637	0.704091248	-0.454876426
YLLs (Years of Life Lost)	Iran (Islamic Republic of)	Both	All ages	596	Urolithiasis	Rate	1990	2021	-0.288860535	0.372565706	-0.510319811
YLLs (Years of Life Lost)	Iran (Islamic Republic of)	Male	Age-standardized	596	Urolithiasis	Rate	1990	2021	-0.516783982	0.001029903	-0.703832601
YLLs (Years of Life Lost)	Iran (Islamic Republic of)	Female	Age-standardized	596	Urolithiasis	Rate	1990	2021	-0.429482213	0.130841675	-0.573242563
YLLs (Years of Life Lost)	Iran (Islamic Republic of)	Both	Age-standardized	596	Urolithiasis	Rate	1990	2021	-0.485576427	-0.084179434	-0.635952412
YLLs (Years of Life Lost)	Afghanistan	Male	All ages	596	Urolithiasis	Number	1990	2021	4.761880321	13.15150436	-0.09602647
YLLs (Years of Life Lost)	Afghanistan	Female	All ages	596	Urolithiasis	Number	1990	2021	5.012404859	14.41924645	0.441682007
YLLs (Years of Life Lost)	Afghanistan	Both	All ages	596	Urolithiasis	Number	1990	2021	4.935768917	12.17067053	0.320228659
YLLs (Years of Life Lost)	Afghanistan	Male	All ages	596	Urolithiasis	Percent	1990	2021	2.427176156	7.193282855	-0.449559701
YLLs (Years of Life Lost)	Afghanistan	Female	All ages	596	Urolithiasis	Percent	1990	2021	3.778029305	11.57765974	0.167181457
YLLs (Years of Life Lost)	Afghanistan	Both	All ages	596	Urolithiasis	Percent	1990	2021	3.02755925	8.06920554	-0.089368373
YLLs (Years of Life Lost)	Afghanistan	Male	All ages	596	Urolithiasis	Rate	1990	2021	0.750898776	3.300306548	-0.725303884
YLLs (Years of Life Lost)	Afghanistan	Female	All ages	596	Urolithiasis	Rate	1990	2021	1.006541048	4.14591942	-0.518862387
YLLs (Years of Life Lost)	Afghanistan	Both	All ages	596	Urolithiasis	Rate	1990	2021	0.890389849	3.194520073	-0.579541103
YLLs (Years of Life Lost)	Afghanistan	Male	Age-standardized	596	Urolithiasis	Rate	1990	2021	2.113695851	6.98911251	-0.521164118
YLLs (Years of Life Lost)	Afghanistan	Female	Age-standardized	596	Urolithiasis	Rate	1990	2021	1.912336087	6.420941868	-0.340376459
YLLs (Years of Life Lost)	Afghanistan	Both	Age-standardized	596	Urolithiasis	Rate	1990	2021	1.981938718	5.552272279	-0.390359131
YLLs (Years of Life Lost)	Egypt	Male	All ages	596	Urolithiasis	Number	1990	2021	2.473835824	6.499470597	0.433150923
YLLs (Years of Life Lost)	Egypt	Female	All ages	596	Urolithiasis	Number	1990	2021	3.610616297	10.1527024	0.57773235
YLLs (Years of Life Lost)	Egypt	Both	All ages	596	Urolithiasis	Number	1990	2021	2.873989942	7.200682865	0.568902247
YLLs (Years of Life Lost)	Egypt	Male	All ages	596	Urolithiasis	Percent	1990	2021	2.260208233	6.086430862	0.361322467
YLLs (Years of Life Lost)	Egypt	Female	All ages	596	Urolithiasis	Percent	1990	2021	5.079141871	13.56993372	1.197342637
YLLs (Years of Life Lost)	Egypt	Both	All ages	596	Urolithiasis	Percent	1990	2021	3.210966886	7.873987641	0.741646443
YLLs (Years of Life Lost)	Egypt	Male	All ages	596	Urolithiasis	Rate	1990	2021	0.801780383	2.889763272	-0.256665154
YLLs (Years of Life Lost)	Egypt	Female	All ages	596	Urolithiasis	Rate	1990	2021	1.440928232	4.904405048	-0.164725237
YLLs (Years of Life Lost)	Egypt	Both	All ages	596	Urolithiasis	Rate	1990	2021	1.029404258	3.295958681	-0.178124634
YLLs (Years of Life Lost)	Egypt	Male	Age-standardized	596	Urolithiasis	Rate	1990	2021	0.690008894	2.555635771	-0.34942902
YLLs (Years of Life Lost)	Egypt	Female	Age-standardized	596	Urolithiasis	Rate	1990	2021	2.089026138	5.563129378	0.097837159
YLLs (Years of Life Lost)	Egypt	Both	Age-standardized	596	Urolithiasis	Rate	1990	2021	1.090146611	3.158311183	-0.183880521
YLLs (Years of Life Lost)	Jordan	Male	All ages	596	Urolithiasis	Number	1990	2021	9.806116831	26.92339779	0.918120826
YLLs (Years of Life Lost)	Jordan	Female	All ages	596	Urolithiasis	Number	1990	2021	5.507638676	13.71491885	0.669258673
YLLs (Years of Life Lost)	Jordan	Both	All ages	596	Urolithiasis	Number	1990	2021	5.990096848	14.27909022	0.802839975
YLLs (Years of Life Lost)	Jordan	Male	All ages	596	Urolithiasis	Percent	1990	2021	3.698432677	11.33226721	-0.120078112
YLLs (Years of Life Lost)	Jordan	Female	All ages	596	Urolithiasis	Percent	1990	2021	3.10545959	8.46817428	0.078048988
YLLs (Years of Life Lost)	Jordan	Both	All ages	596	Urolithiasis	Percent	1990	2021	2.546733943	6.865589085	-0.012867731
YLLs (Years of Life Lost)	Jordan	Male	All ages	596	Urolithiasis	Rate	1990	2021	2.200510729	7.270235795	-0.431898953
YLLs (Years of Life Lost)	Jordan	Female	All ages	596	Urolithiasis	Rate	1990	2021	1.024565017	3.577898593	-0.480683719
YLLs (Years of Life Lost)	Jordan	Both	All ages	596	Urolithiasis	Rate	1990	2021	1.118779745	3.631270152	-0.453538212
YLLs (Years of Life Lost)	Jordan	Male	Age-standardized	596	Urolithiasis	Rate	1990	2021	1.660637137	6.512072443	-0.57860419
YLLs (Years of Life Lost)	Jordan	Female	Age-standardized	596	Urolithiasis	Rate	1990	2021	0.601751633	2.555595976	-0.586032339
YLLs (Years of Life Lost)	Jordan	Both	Age-standardized	596	Urolithiasis	Rate	1990	2021	0.659714856	2.606793582	-0.572228464
YLLs (Years of Life Lost)	Iraq	Male	All ages	596	Urolithiasis	Number	1990	2021	1.059528133	3.087910423	0.00553713
YLLs (Years of Life Lost)	Iraq	Female	All ages	596	Urolithiasis	Number	1990	2021	1.268235305	3.112264448	0.250911584
YLLs (Years of Life Lost)	Iraq	Both	All ages	596	Urolithiasis	Number	1990	2021	1.121178178	2.581543079	0.174731508
YLLs (Years of Life Lost)	Iraq	Male	All ages	596	Urolithiasis	Percent	1990	2021	0.601013684	2.356181841	-0.152152961
YLLs (Years of Life Lost)	Iraq	Female	All ages	596	Urolithiasis	Percent	1990	2021	1.025887032	2.626803024	0.224243978
YLLs (Years of Life Lost)	Iraq	Both	All ages	596	Urolithiasis	Percent	1990	2021	0.741519613	1.921623868	0.071349339
YLLs (Years of Life Lost)	Iraq	Male	All ages	596	Urolithiasis	Rate	1990	2021	-0.085541995	0.81508684	-0.553528081
YLLs (Years of Life Lost)	Iraq	Female	All ages	596	Urolithiasis	Rate	1990	2021	0.020056789	0.8493422	-0.437447759
YLLs (Years of Life Lost)	Iraq	Both	All ages	596	Urolithiasis	Rate	1990	2021	-0.052342236	0.600090525	-0.47517684
YLLs (Years of Life Lost)	Iraq	Male	Age-standardized	596	Urolithiasis	Rate	1990	2021	-0.12000171	0.834672248	-0.571028878
YLLs (Years of Life Lost)	Iraq	Female	Age-standardized	596	Urolithiasis	Rate	1990	2021	-0.056574941	0.64549682	-0.477939323
YLLs (Years of Life Lost)	Iraq	Both	Age-standardized	596	Urolithiasis	Rate	1990	2021	-0.111829876	0.563028477	-0.510514384
YLLs (Years of Life Lost)	Kuwait	Male	All ages	596	Urolithiasis	Number	1990	2021	942.064263	1434.77612	631.5142078
YLLs (Years of Life Lost)	Kuwait	Female	All ages	596	Urolithiasis	Number	1990	2021	409.5766451	518.0536059	324.0883194
YLLs (Years of Life Lost)	Kuwait	Both	All ages	596	Urolithiasis	Number	1990	2021	703.5640973	990.5531634	519.9055397
YLLs (Years of Life Lost)	Kuwait	Male	All ages	596	Urolithiasis	Percent	1990	2021	647.5515463	937.7552997	447.0731339
YLLs (Years of Life Lost)	Kuwait	Female	All ages	596	Urolithiasis	Percent	1990	2021	311.7243482	387.1519032	252.3490833
YLLs (Years of Life Lost)	Kuwait	Both	All ages	596	Urolithiasis	Percent	1990	2021	497.8414465	678.6618452	379.6150453
YLLs (Years of Life Lost)	Kuwait	Male	All ages	596	Urolithiasis	Rate	1990	2021	376.0874531	573.0999651	251.9129573
YLLs (Years of Life Lost)	Kuwait	Female	All ages	596	Urolithiasis	Rate	1990	2021	136.8160843	173.2279702	108.1206715
YLLs (Years of Life Lost)	Kuwait	Both	All ages	596	Urolithiasis	Rate	1990	2021	259.3887191	365.4524762	191.5132529
YLLs (Years of Life Lost)	Kuwait	Male	Age-standardized	596	Urolithiasis	Rate	1990	2021	270.3832152	421.6799701	177.8770849
YLLs (Years of Life Lost)	Kuwait	Female	Age-standardized	596	Urolithiasis	Rate	1990	2021	92.09791684	117.169439	71.00532856
YLLs (Years of Life Lost)	Kuwait	Both	Age-standardized	596	Urolithiasis	Rate	1990	2021	180.4561743	256.3606564	134.7830285
YLLs (Years of Life Lost)	Lebanon	Male	All ages	596	Urolithiasis	Number	1990	2021	0.658316818	3.642697769	-0.15463909
YLLs (Years of Life Lost)	Lebanon	Female	All ages	596	Urolithiasis	Number	1990	2021	0.231870292	1.572357723	-0.276709789
YLLs (Years of Life Lost)	Lebanon	Both	All ages	596	Urolithiasis	Number	1990	2021	0.54108487	2.407712785	-0.100504459
YLLs (Years of Life Lost)	Lebanon	Male	All ages	596	Urolithiasis	Percent	1990	2021	0.318661395	2.62826838	-0.33457934
YLLs (Years of Life Lost)	Lebanon	Female	All ages	596	Urolithiasis	Percent	1990	2021	-0.048052064	1.03882011	-0.426145048
YLLs (Years of Life Lost)	Lebanon	Both	All ages	596	Urolithiasis	Percent	1990	2021	0.211812009	1.601989939	-0.280762726
YLLs (Years of Life Lost)	Lebanon	Male	All ages	596	Urolithiasis	Rate	1990	2021	-0.111144403	1.488479796	-0.546887683
YLLs (Years of Life Lost)	Lebanon	Female	All ages	596	Urolithiasis	Rate	1990	2021	-0.329802937	0.399487106	-0.606495117
YLLs (Years of Life Lost)	Lebanon	Both	All ages	596	Urolithiasis	Rate	1990	2021	-0.167772745	0.840256504	-0.514248229
YLLs (Years of Life Lost)	Lebanon	Male	Age-standardized	596	Urolithiasis	Rate	1990	2021	-0.365645152	0.759562377	-0.676667614
YLLs (Years of Life Lost)	Lebanon	Female	Age-standardized	596	Urolithiasis	Rate	1990	2021	-0.558074786	-0.084791543	-0.743573271
YLLs (Years of Life Lost)	Lebanon	Both	Age-standardized	596	Urolithiasis	Rate	1990	2021	-0.429156299	0.247039057	-0.673244389
YLLs (Years of Life Lost)	North Africa and Middle East	Male	All ages	596	Urolithiasis	Number	1990	2021	0.831695282	2.146327095	0.079953638
YLLs (Years of Life Lost)	North Africa and Middle East	Female	All ages	596	Urolithiasis	Number	1990	2021	1.291290293	2.821477899	0.263373337
YLLs (Years of Life Lost)	North Africa and Middle East	Both	All ages	596	Urolithiasis	Number	1990	2021	1.011382079	1.886534851	0.175982207
YLLs (Years of Life Lost)	North Africa and Middle East	Male	All ages	596	Urolithiasis	Percent	1990	2021	0.734888315	2.036185907	0.021914041
YLLs (Years of Life Lost)	North Africa and Middle East	Female	All ages	596	Urolithiasis	Percent	1990	2021	1.728537035	3.496400835	0.506374367
YLLs (Years of Life Lost)	North Africa and Middle East	Both	All ages	596	Urolithiasis	Percent	1990	2021	1.096451003	2.045335572	0.261507022
YLLs (Years of Life Lost)	North Africa and Middle East	Male	All ages	596	Urolithiasis	Rate	1990	2021	-0.015894286	0.690411338	-0.419778739
YLLs (Years of Life Lost)	North Africa and Middle East	Female	All ages	596	Urolithiasis	Rate	1990	2021	0.265256193	1.110229591	-0.302362104
YLLs (Years of Life Lost)	North Africa and Middle East	Both	All ages	596	Urolithiasis	Rate	1990	2021	0.095095221	0.571571386	-0.359737511
YLLs (Years of Life Lost)	North Africa and Middle East	Male	Age-standardized	596	Urolithiasis	Rate	1990	2021	-0.140816301	0.3563486	-0.51814163
YLLs (Years of Life Lost)	North Africa and Middle East	Female	Age-standardized	596	Urolithiasis	Rate	1990	2021	0.176139123	0.757798712	-0.360060785
YLLs (Years of Life Lost)	North Africa and Middle East	Both	Age-standardized	596	Urolithiasis	Rate	1990	2021	-0.023534425	0.36706079	-0.431728427
YLLs (Years of Life Lost)	Libya	Male	All ages	596	Urolithiasis	Number	1990	2021	9.475018133	30.57894241	0.611894117
YLLs (Years of Life Lost)	Libya	Female	All ages	596	Urolithiasis	Number	1990	2021	14.14983254	38.11132464	2.424204562
YLLs (Years of Life Lost)	Libya	Both	All ages	596	Urolithiasis	Number	1990	2021	11.98309649	28.66671866	1.661496108
YLLs (Years of Life Lost)	Libya	Male	All ages	596	Urolithiasis	Percent	1990	2021	5.23612804	17.74304516	0.012214235
YLLs (Years of Life Lost)	Libya	Female	All ages	596	Urolithiasis	Percent	1990	2021	9.263196315	25.25236063	1.406176506
YLLs (Years of Life Lost)	Libya	Both	All ages	596	Urolithiasis	Percent	1990	2021	7.151559363	16.80396743	0.71641345
YLLs (Years of Life Lost)	Libya	Male	All ages	596	Urolithiasis	Rate	1990	2021	5.51637745	18.64486415	0.002739121
YLLs (Years of Life Lost)	Libya	Female	All ages	596	Urolithiasis	Rate	1990	2021	8.15622707	22.63802824	1.069514261
YLLs (Years of Life Lost)	Libya	Both	All ages	596	Urolithiasis	Rate	1990	2021	6.964983506	17.20019785	0.632797893
YLLs (Years of Life Lost)	Libya	Male	Age-standardized	596	Urolithiasis	Rate	1990	2021	3.734118837	14.9060784	-0.322930919
YLLs (Years of Life Lost)	Libya	Female	Age-standardized	596	Urolithiasis	Rate	1990	2021	5.674948972	15.9766696	0.41212449
YLLs (Years of Life Lost)	Libya	Both	Age-standardized	596	Urolithiasis	Rate	1990	2021	4.813393726	12.96702509	0.108869329
YLLs (Years of Life Lost)	Morocco	Male	All ages	596	Urolithiasis	Number	1990	2021	5.642059862	15.34138403	0.156756303
YLLs (Years of Life Lost)	Morocco	Female	All ages	596	Urolithiasis	Number	1990	2021	7.34616228	19.74258769	0.571688068
YLLs (Years of Life Lost)	Morocco	Both	All ages	596	Urolithiasis	Number	1990	2021	6.584002433	15.95342019	0.481242846
YLLs (Years of Life Lost)	Morocco	Male	All ages	596	Urolithiasis	Percent	1990	2021	6.784095492	17.83769607	0.384622971
YLLs (Years of Life Lost)	Morocco	Female	All ages	596	Urolithiasis	Percent	1990	2021	9.509120184	24.40936598	1.109353987
YLLs (Years of Life Lost)	Morocco	Both	All ages	596	Urolithiasis	Percent	1990	2021	8.178842025	18.75289759	0.849781093
YLLs (Years of Life Lost)	Morocco	Male	All ages	596	Urolithiasis	Rate	1990	2021	3.487920318	10.04157911	-0.218400583
YLLs (Years of Life Lost)	Morocco	Female	All ages	596	Urolithiasis	Rate	1990	2021	4.746746063	13.28229888	0.082185071
YLLs (Years of Life Lost)	Morocco	Both	All ages	596	Urolithiasis	Rate	1990	2021	4.172814125	10.56340497	0.010310056
YLLs (Years of Life Lost)	Morocco	Male	Age-standardized	596	Urolithiasis	Rate	1990	2021	2.496795571	7.855563191	-0.41139021
YLLs (Years of Life Lost)	Morocco	Female	Age-standardized	596	Urolithiasis	Rate	1990	2021	3.609479101	9.881274636	-0.081216091
YLLs (Years of Life Lost)	Morocco	Both	Age-standardized	596	Urolithiasis	Rate	1990	2021	3.058232643	7.380341156	-0.200758638
YLLs (Years of Life Lost)	Palestine	Male	All ages	596	Urolithiasis	Number	1990	2021	0.828942971	2.532310799	-0.082794973
YLLs (Years of Life Lost)	Palestine	Female	All ages	596	Urolithiasis	Number	1990	2021	0.572204834	2.564261313	-0.109041449
YLLs (Years of Life Lost)	Palestine	Both	All ages	596	Urolithiasis	Number	1990	2021	0.773165224	2.317259891	-0.008187343
YLLs (Years of Life Lost)	Palestine	Male	All ages	596	Urolithiasis	Percent	1990	2021	0.503822285	1.781091719	-0.236566279
YLLs (Years of Life Lost)	Palestine	Female	All ages	596	Urolithiasis	Percent	1990	2021	0.613742971	2.500456041	-0.081579865
YLLs (Years of Life Lost)	Palestine	Both	All ages	596	Urolithiasis	Percent	1990	2021	0.599845037	1.986137247	-0.084196041
YLLs (Years of Life Lost)	Palestine	Male	All ages	596	Urolithiasis	Rate	1990	2021	-0.281506975	0.387654351	-0.639679627
YLLs (Years of Life Lost)	Palestine	Female	All ages	596	Urolithiasis	Rate	1990	2021	-0.363997753	0.441846607	-0.639581543
YLLs (Years of Life Lost)	Palestine	Both	All ages	596	Urolithiasis	Rate	1990	2021	-0.293260382	0.322177401	-0.604688109
YLLs (Years of Life Lost)	Palestine	Male	Age-standardized	596	Urolithiasis	Rate	1990	2021	-0.318548683	0.257072472	-0.657376012
YLLs (Years of Life Lost)	Palestine	Female	Age-standardized	596	Urolithiasis	Rate	1990	2021	-0.303927516	0.442464845	-0.60408508
YLLs (Years of Life Lost)	Palestine	Both	Age-standardized	596	Urolithiasis	Rate	1990	2021	-0.313443275	0.252522877	-0.615185361
YLLs (Years of Life Lost)	Oman	Male	All ages	596	Urolithiasis	Number	1990	2021	5.890518276	23.76640788	0.012743851
YLLs (Years of Life Lost)	Oman	Female	All ages	596	Urolithiasis	Number	1990	2021	3.209514766	8.869113108	0.522684896
YLLs (Years of Life Lost)	Oman	Both	All ages	596	Urolithiasis	Number	1990	2021	4.922023827	14.81859616	0.236356604
YLLs (Years of Life Lost)	Oman	Male	All ages	596	Urolithiasis	Percent	1990	2021	3.626467136	14.98775153	-0.351719856
YLLs (Years of Life Lost)	Oman	Female	All ages	596	Urolithiasis	Percent	1990	2021	3.240703517	8.305867901	0.596319897
YLLs (Years of Life Lost)	Oman	Both	All ages	596	Urolithiasis	Percent	1990	2021	3.536102834	10.44658372	-0.008659964
YLLs (Years of Life Lost)	Oman	Male	All ages	596	Urolithiasis	Rate	1990	2021	1.779432197	8.990039751	-0.591488949
YLLs (Years of Life Lost)	Oman	Female	All ages	596	Urolithiasis	Rate	1990	2021	0.900759364	3.456287767	-0.312448647
YLLs (Years of Life Lost)	Oman	Both	All ages	596	Urolithiasis	Rate	1990	2021	1.49836392	5.673497283	-0.478409945
YLLs (Years of Life Lost)	Oman	Male	Age-standardized	596	Urolithiasis	Rate	1990	2021	1.877701384	9.245341314	-0.597791722
YLLs (Years of Life Lost)	Oman	Female	Age-standardized	596	Urolithiasis	Rate	1990	2021	0.935919414	3.502677041	-0.33054527
YLLs (Years of Life Lost)	Oman	Both	Age-standardized	596	Urolithiasis	Rate	1990	2021	1.483973998	5.074588968	-0.458130297
YLLs (Years of Life Lost)	Sudan	Male	All ages	596	Urolithiasis	Number	1990	2021	4.678345301	17.7676178	-0.016460923
YLLs (Years of Life Lost)	Sudan	Female	All ages	596	Urolithiasis	Number	1990	2021	1.812336064	16.33644475	-0.419778545
YLLs (Years of Life Lost)	Sudan	Both	All ages	596	Urolithiasis	Number	1990	2021	2.874396863	14.70343077	-0.234754117
YLLs (Years of Life Lost)	Sudan	Male	All ages	596	Urolithiasis	Percent	1990	2021	6.914122737	24.06470748	0.353784136
YLLs (Years of Life Lost)	Sudan	Female	All ages	596	Urolithiasis	Percent	1990	2021	3.571488057	26.26197798	0.00916036
YLLs (Years of Life Lost)	Sudan	Both	All ages	596	Urolithiasis	Percent	1990	2021	4.76966812	22.80901739	0.170164277
YLLs (Years of Life Lost)	Sudan	Male	All ages	596	Urolithiasis	Rate	1990	2021	1.602239285	7.600715481	-0.549269393
YLLs (Years of Life Lost)	Sudan	Female	All ages	596	Urolithiasis	Rate	1990	2021	0.305080626	7.045076283	-0.730744917
YLLs (Years of Life Lost)	Sudan	Both	All ages	596	Urolithiasis	Rate	1990	2021	0.786556692	6.241144961	-0.647130843
YLLs (Years of Life Lost)	Sudan	Male	Age-standardized	596	Urolithiasis	Rate	1990	2021	2.098409205	7.277004336	-0.517071623
YLLs (Years of Life Lost)	Sudan	Female	Age-standardized	596	Urolithiasis	Rate	1990	2021	1.177366051	6.816753907	-0.54238885
YLLs (Years of Life Lost)	Sudan	Both	Age-standardized	596	Urolithiasis	Rate	1990	2021	1.627566518	6.157645751	-0.487847175
YLLs (Years of Life Lost)	Algeria	Male	All ages	596	Urolithiasis	Number	1990	2021	5.326708759	15.65679122	-0.010122663
YLLs (Years of Life Lost)	Algeria	Female	All ages	596	Urolithiasis	Number	1990	2021	5.222724301	15.17289116	0.313598176
YLLs (Years of Life Lost)	Algeria	Both	All ages	596	Urolithiasis	Number	1990	2021	5.269091979	13.45617384	0.283929501
YLLs (Years of Life Lost)	Algeria	Male	All ages	596	Urolithiasis	Percent	1990	2021	4.503139533	13.60327265	-0.128804271
YLLs (Years of Life Lost)	Algeria	Female	All ages	596	Urolithiasis	Percent	1990	2021	4.84760782	14.54555203	0.251841342
YLLs (Years of Life Lost)	Algeria	Both	All ages	596	Urolithiasis	Percent	1990	2021	4.634273497	12.01879875	0.173607455
YLLs (Years of Life Lost)	Algeria	Male	All ages	596	Urolithiasis	Rate	1990	2021	2.609858723	8.503940417	-0.435201228
YLLs (Years of Life Lost)	Algeria	Female	All ages	596	Urolithiasis	Rate	1990	2021	2.570502618	8.279753917	-0.246277756
YLLs (Years of Life Lost)	Algeria	Both	All ages	596	Urolithiasis	Rate	1990	2021	2.58689091	7.271168891	-0.265393605
YLLs (Years of Life Lost)	Algeria	Male	Age-standardized	596	Urolithiasis	Rate	1990	2021	1.795463384	6.309717946	-0.570772171
YLLs (Years of Life Lost)	Algeria	Female	Age-standardized	596	Urolithiasis	Rate	1990	2021	2.151559327	6.354040338	-0.29861185
YLLs (Years of Life Lost)	Algeria	Both	Age-standardized	596	Urolithiasis	Rate	1990	2021	2.007445652	5.136267423	-0.393151088
YLLs (Years of Life Lost)	Qatar	Male	All ages	596	Urolithiasis	Number	1990	2021	2.791855531	40.9768601	0.335547706
YLLs (Years of Life Lost)	Qatar	Female	All ages	596	Urolithiasis	Number	1990	2021	6.160512271	26.70330579	1.347014831
YLLs (Years of Life Lost)	Qatar	Both	All ages	596	Urolithiasis	Number	1990	2021	3.210972343	31.07013323	0.685566439
YLLs (Years of Life Lost)	Qatar	Male	All ages	596	Urolithiasis	Percent	1990	2021	0.008761267	10.27883881	-0.628378736
YLLs (Years of Life Lost)	Qatar	Female	All ages	596	Urolithiasis	Percent	1990	2021	2.011496965	10.72122858	-0.036127717
YLLs (Years of Life Lost)	Qatar	Both	All ages	596	Urolithiasis	Percent	1990	2021	0.2529792	8.563284302	-0.463999592
YLLs (Years of Life Lost)	Qatar	Male	All ages	596	Urolithiasis	Rate	1990	2021	-0.463377964	4.940550198	-0.810993767
YLLs (Years of Life Lost)	Qatar	Female	All ages	596	Urolithiasis	Rate	1990	2021	0.205372573	3.663465925	-0.604912722
YLLs (Years of Life Lost)	Qatar	Both	All ages	596	Urolithiasis	Rate	1990	2021	-0.370788145	3.79198303	-0.748139314
YLLs (Years of Life Lost)	Qatar	Male	Age-standardized	596	Urolithiasis	Rate	1990	2021	-0.443539239	4.965451148	-0.81852795
YLLs (Years of Life Lost)	Qatar	Female	Age-standardized	596	Urolithiasis	Rate	1990	2021	0.21627584	3.725846829	-0.673359046
YLLs (Years of Life Lost)	Qatar	Both	Age-standardized	596	Urolithiasis	Rate	1990	2021	-0.351920214	3.737322088	-0.744972884
YLLs (Years of Life Lost)	Saudi Arabia	Male	All ages	596	Urolithiasis	Number	1990	2021	16.59064917	92.32371541	0.812754046
YLLs (Years of Life Lost)	Saudi Arabia	Female	All ages	596	Urolithiasis	Number	1990	2021	13.12853171	38.71202607	2.887274836
YLLs (Years of Life Lost)	Saudi Arabia	Both	All ages	596	Urolithiasis	Number	1990	2021	14.03933651	42.05811159	2.416585046
YLLs (Years of Life Lost)	Saudi Arabia	Male	All ages	596	Urolithiasis	Percent	1990	2021	10.24288945	58.07902988	0.160867184
YLLs (Years of Life Lost)	Saudi Arabia	Female	All ages	596	Urolithiasis	Percent	1990	2021	12.21301784	33.53707222	2.648868107
YLLs (Years of Life Lost)	Saudi Arabia	Both	All ages	596	Urolithiasis	Percent	1990	2021	10.02201214	27.38811546	1.462927646
YLLs (Years of Life Lost)	Saudi Arabia	Male	All ages	596	Urolithiasis	Rate	1990	2021	6.079109649	36.55681828	-0.270482599
YLLs (Years of Life Lost)	Saudi Arabia	Female	All ages	596	Urolithiasis	Rate	1990	2021	5.301363882	16.71167251	0.733735235
YLLs (Years of Life Lost)	Saudi Arabia	Both	All ages	596	Urolithiasis	Rate	1990	2021	5.324763401	17.10800417	0.436838124
YLLs (Years of Life Lost)	Saudi Arabia	Male	Age-standardized	596	Urolithiasis	Rate	1990	2021	3.918987186	25.31681035	-0.492154464
YLLs (Years of Life Lost)	Saudi Arabia	Female	Age-standardized	596	Urolithiasis	Rate	1990	2021	3.734472476	12.79758154	0.220826725
YLLs (Years of Life Lost)	Saudi Arabia	Both	Age-standardized	596	Urolithiasis	Rate	1990	2021	3.706844878	12.32206603	-0.018698108
YLLs (Years of Life Lost)	Syrian Arab Republic	Male	All ages	596	Urolithiasis	Number	1990	2021	0.336675512	2.329383128	-0.522814719
YLLs (Years of Life Lost)	Syrian Arab Republic	Female	All ages	596	Urolithiasis	Number	1990	2021	-0.21843423	0.532829355	-0.629532655
YLLs (Years of Life Lost)	Syrian Arab Republic	Both	All ages	596	Urolithiasis	Number	1990	2021	0.183633479	1.428679833	-0.464155997
YLLs (Years of Life Lost)	Syrian Arab Republic	Male	All ages	596	Urolithiasis	Percent	1990	2021	0.489758384	2.498905481	-0.472564216
YLLs (Years of Life Lost)	Syrian Arab Republic	Female	All ages	596	Urolithiasis	Percent	1990	2021	0.061839021	0.880668133	-0.453025048
YLLs (Years of Life Lost)	Syrian Arab Republic	Both	All ages	596	Urolithiasis	Percent	1990	2021	0.431011719	1.815186663	-0.363050564
YLLs (Years of Life Lost)	Syrian Arab Republic	Male	All ages	596	Urolithiasis	Rate	1990	2021	0.2885126	2.209419241	-0.540008595
YLLs (Years of Life Lost)	Syrian Arab Republic	Female	All ages	596	Urolithiasis	Rate	1990	2021	-0.333198221	0.307750902	-0.683931545
YLLs (Years of Life Lost)	Syrian Arab Republic	Both	All ages	596	Urolithiasis	Rate	1990	2021	0.072874227	1.201414579	-0.514297939
YLLs (Years of Life Lost)	Syrian Arab Republic	Male	Age-standardized	596	Urolithiasis	Rate	1990	2021	-0.263087336	0.717985474	-0.723582375
YLLs (Years of Life Lost)	Syrian Arab Republic	Female	Age-standardized	596	Urolithiasis	Rate	1990	2021	-0.381900831	0.087134418	-0.677594452
YLLs (Years of Life Lost)	Syrian Arab Republic	Both	Age-standardized	596	Urolithiasis	Rate	1990	2021	-0.29532083	0.433810454	-0.675821417
YLLs (Years of Life Lost)	Tunisia	Male	All ages	596	Urolithiasis	Number	1990	2021	5.813136216	17.98297882	0.01529845
YLLs (Years of Life Lost)	Tunisia	Female	All ages	596	Urolithiasis	Number	1990	2021	5.415798351	16.6106026	0.207462875
YLLs (Years of Life Lost)	Tunisia	Both	All ages	596	Urolithiasis	Number	1990	2021	5.631695891	14.69362283	0.131284198
YLLs (Years of Life Lost)	Tunisia	Male	All ages	596	Urolithiasis	Percent	1990	2021	3.877680121	11.86210593	-0.239371344
YLLs (Years of Life Lost)	Tunisia	Female	All ages	596	Urolithiasis	Percent	1990	2021	4.557871613	14.19869956	0.096265459
YLLs (Years of Life Lost)	Tunisia	Both	All ages	596	Urolithiasis	Percent	1990	2021	4.125908432	10.0966849	-0.048358637
YLLs (Years of Life Lost)	Tunisia	Male	All ages	596	Urolithiasis	Rate	1990	2021	3.89083255	12.62699464	-0.271164623
YLLs (Years of Life Lost)	Tunisia	Female	All ages	596	Urolithiasis	Rate	1990	2021	3.441879238	11.19242965	-0.164031663
YLLs (Years of Life Lost)	Tunisia	Both	All ages	596	Urolithiasis	Rate	1990	2021	3.675595707	10.06459595	-0.202401976
YLLs (Years of Life Lost)	Tunisia	Male	Age-standardized	596	Urolithiasis	Rate	1990	2021	2.315045255	8.285180709	-0.515565734
YLLs (Years of Life Lost)	Tunisia	Female	Age-standardized	596	Urolithiasis	Rate	1990	2021	2.066209143	6.538112203	-0.424588596
YLLs (Years of Life Lost)	Tunisia	Both	Age-standardized	596	Urolithiasis	Rate	1990	2021	2.169146831	6.084250299	-0.454387468
YLLs (Years of Life Lost)	Türkiye	Male	All ages	596	Urolithiasis	Number	1990	2021	0.413118026	2.128642018	-0.295178011
YLLs (Years of Life Lost)	Türkiye	Female	All ages	596	Urolithiasis	Number	1990	2021	0.353936476	2.178055592	-0.217199409
YLLs (Years of Life Lost)	Türkiye	Both	All ages	596	Urolithiasis	Number	1990	2021	0.38739111	1.545908014	-0.117601307
YLLs (Years of Life Lost)	Türkiye	Male	All ages	596	Urolithiasis	Percent	1990	2021	0.612014547	2.498268813	-0.199085783
YLLs (Years of Life Lost)	Türkiye	Female	All ages	596	Urolithiasis	Percent	1990	2021	0.718692991	2.932274696	0.036976534
YLLs (Years of Life Lost)	Türkiye	Both	All ages	596	Urolithiasis	Percent	1990	2021	0.652076491	2.033343374	0.066560842
YLLs (Years of Life Lost)	Türkiye	Male	All ages	596	Urolithiasis	Rate	1990	2021	-0.018789418	1.172399332	-0.510600826
YLLs (Years of Life Lost)	Türkiye	Female	All ages	596	Urolithiasis	Rate	1990	2021	-0.078848	1.162193216	-0.467420856
YLLs (Years of Life Lost)	Türkiye	Both	All ages	596	Urolithiasis	Rate	1990	2021	-0.046340686	0.749995998	-0.39346034
YLLs (Years of Life Lost)	Türkiye	Male	Age-standardized	596	Urolithiasis	Rate	1990	2021	-0.375580244	0.337754944	-0.69013323
YLLs (Years of Life Lost)	Türkiye	Female	Age-standardized	596	Urolithiasis	Rate	1990	2021	-0.390432491	0.297606619	-0.645697491
YLLs (Years of Life Lost)	Türkiye	Both	Age-standardized	596	Urolithiasis	Rate	1990	2021	-0.378402189	0.093758503	-0.609918369
YLLs (Years of Life Lost)	United Arab Emirates	Male	All ages	596	Urolithiasis	Number	1990	2021	3.105786521	13.15262725	0.753022634
YLLs (Years of Life Lost)	United Arab Emirates	Female	All ages	596	Urolithiasis	Number	1990	2021	3.914982362	9.776646992	0.974754164
YLLs (Years of Life Lost)	United Arab Emirates	Both	All ages	596	Urolithiasis	Number	1990	2021	3.914699112	9.77488048	0.975135144
YLLs (Years of Life Lost)	United Arab Emirates	Male	All ages	596	Urolithiasis	Percent	1990	2021	0.292838703	3.572852542	-0.472146183
YLLs (Years of Life Lost)	United Arab Emirates	Female	All ages	596	Urolithiasis	Percent	1990	2021	1.314498932	4.103190889	-0.007525419
YLLs (Years of Life Lost)	United Arab Emirates	Both	All ages	596	Urolithiasis	Percent	1990	2021	0.737401211	2.866575835	-0.252474472
YLLs (Years of Life Lost)	United Arab Emirates	Male	All ages	596	Urolithiasis	Rate	1990	2021	-0.284712854	1.465591502	-0.694598209
YLLs (Years of Life Lost)	United Arab Emirates	Female	All ages	596	Urolithiasis	Rate	1990	2021	0.209488711	1.651938892	-0.514048537
YLLs (Years of Life Lost)	United Arab Emirates	Both	All ages	596	Urolithiasis	Rate	1990	2021	-0.045303398	1.093056268	-0.616323448
YLLs (Years of Life Lost)	United Arab Emirates	Male	Age-standardized	596	Urolithiasis	Rate	1990	2021	-0.527582688	0.494547267	-0.822164865
YLLs (Years of Life Lost)	United Arab Emirates	Female	Age-standardized	596	Urolithiasis	Rate	1990	2021	1.17493118	4.493131945	-0.221848321
YLLs (Years of Life Lost)	United Arab Emirates	Both	Age-standardized	596	Urolithiasis	Rate	1990	2021	0.08900698	1.820583137	-0.625911738
YLLs (Years of Life Lost)	Yemen	Male	All ages	596	Urolithiasis	Number	1990	2021	6.980565486	25.42842576	0.168546617
YLLs (Years of Life Lost)	Yemen	Female	All ages	596	Urolithiasis	Number	1990	2021	4.070509277	17.43424734	-0.084324005
YLLs (Years of Life Lost)	Yemen	Both	All ages	596	Urolithiasis	Number	1990	2021	5.435504547	18.24347808	0.056645112
YLLs (Years of Life Lost)	Yemen	Male	All ages	596	Urolithiasis	Percent	1990	2021	6.210611299	22.40031636	0.075055099
YLLs (Years of Life Lost)	Yemen	Female	All ages	596	Urolithiasis	Percent	1990	2021	5.006309536	19.3879958	0.168208736
YLLs (Years of Life Lost)	Yemen	Both	All ages	596	Urolithiasis	Percent	1990	2021	5.534984118	18.02941097	0.119852947
YLLs (Years of Life Lost)	Yemen	Male	All ages	596	Urolithiasis	Rate	1990	2021	2.264462434	9.810587701	-0.522004231
YLLs (Years of Life Lost)	Yemen	Female	All ages	596	Urolithiasis	Rate	1990	2021	1.035312061	6.399541919	-0.632445915
YLLs (Years of Life Lost)	Yemen	Both	All ages	596	Urolithiasis	Rate	1990	2021	1.608073287	6.798673866	-0.571780601
YLLs (Years of Life Lost)	Yemen	Male	Age-standardized	596	Urolithiasis	Rate	1990	2021	2.369065645	7.581814284	-0.535499767
YLLs (Years of Life Lost)	Yemen	Female	Age-standardized	596	Urolithiasis	Rate	1990	2021	1.99601753	6.804652001	-0.437598248
YLLs (Years of Life Lost)	Yemen	Both	Age-standardized	596	Urolithiasis	Rate	1990	2021	2.28606539	6.400111466	-0.460120456
Prevalence	Yemen	Male	All ages	596	Urolithiasis	Number	1990	2021	2.113888096	2.339004059	1.91645315
Prevalence	Yemen	Female	All ages	596	Urolithiasis	Number	1990	2021	2.156566837	2.402896578	1.887761481
Prevalence	Yemen	Both	All ages	596	Urolithiasis	Number	1990	2021	2.125132866	2.303189226	1.961662869
Prevalence	Yemen	Male	All ages	596	Urolithiasis	Percent	1990	2021	0.302834023	0.397557746	0.221775019
Prevalence	Yemen	Female	All ages	596	Urolithiasis	Percent	1990	2021	0.276646584	0.375415437	0.166518797
Prevalence	Yemen	Both	All ages	596	Urolithiasis	Percent	1990	2021	0.285724324	0.359104839	0.218667038
Prevalence	Yemen	Male	All ages	596	Urolithiasis	Rate	1990	2021	0.273740656	0.365824682	0.192979591
Prevalence	Yemen	Female	All ages	596	Urolithiasis	Rate	1990	2021	0.267051928	0.365929154	0.159152947
Prevalence	Yemen	Both	All ages	596	Urolithiasis	Rate	1990	2021	0.266501404	0.338661098	0.200253027
Prevalence	Yemen	Male	Age-standardized	596	Urolithiasis	Percent	1990	2021	0.055288608	0.128185965	-0.005991529
Prevalence	Yemen	Female	Age-standardized	596	Urolithiasis	Percent	1990	2021	0.049343457	0.120292487	-0.025158399
Prevalence	Yemen	Both	Age-standardized	596	Urolithiasis	Percent	1990	2021	0.043109943	0.100804051	-0.006406835
Prevalence	Yemen	Male	Age-standardized	596	Urolithiasis	Rate	1990	2021	0.036262096	0.108753822	-0.026233726
Prevalence	Yemen	Female	Age-standardized	596	Urolithiasis	Rate	1990	2021	0.041666642	0.111255656	-0.031321582
Prevalence	Yemen	Both	Age-standardized	596	Urolithiasis	Rate	1990	2021	0.029824286	0.088643773	-0.017148839
Prevalence	Jordan	Male	All ages	596	Urolithiasis	Number	1990	2021	5.847306329	6.538255354	5.237521403
Prevalence	Jordan	Female	All ages	596	Urolithiasis	Number	1990	2021	3.774489284	4.1977405	3.337657392
Prevalence	Jordan	Both	All ages	596	Urolithiasis	Number	1990	2021	5.337281669	5.908136745	4.806854938
Prevalence	Jordan	Male	All ages	596	Urolithiasis	Percent	1990	2021	1.011753534	1.220885003	0.826816449
Prevalence	Jordan	Female	All ages	596	Urolithiasis	Percent	1990	2021	0.471051426	0.605388866	0.334846836
Prevalence	Jordan	Both	All ages	596	Urolithiasis	Percent	1990	2021	0.904809655	1.077710565	0.746302973
Prevalence	Jordan	Male	All ages	596	Urolithiasis	Rate	1990	2021	1.028006703	1.232649111	0.847403141
Prevalence	Jordan	Female	All ages	596	Urolithiasis	Rate	1990	2021	0.485371955	0.61704792	0.34947096
Prevalence	Jordan	Both	All ages	596	Urolithiasis	Rate	1990	2021	0.920903864	1.093936684	0.760125345
Prevalence	Jordan	Male	Age-standardized	596	Urolithiasis	Percent	1990	2021	0.397240644	0.485575416	0.304862248
Prevalence	Jordan	Female	Age-standardized	596	Urolithiasis	Percent	1990	2021	0.078967554	0.142846663	0.018803917
Prevalence	Jordan	Both	Age-standardized	596	Urolithiasis	Percent	1990	2021	0.349251383	0.417503498	0.271904235
Prevalence	Jordan	Male	Age-standardized	596	Urolithiasis	Rate	1990	2021	0.375466119	0.460040134	0.283373003
Prevalence	Jordan	Female	Age-standardized	596	Urolithiasis	Rate	1990	2021	0.072972641	0.135279526	0.014562798
Prevalence	Jordan	Both	Age-standardized	596	Urolithiasis	Rate	1990	2021	0.334691727	0.404993863	0.258222785
Prevalence	Lebanon	Male	All ages	596	Urolithiasis	Number	1990	2021	1.427266948	1.633308828	1.264923523
Prevalence	Lebanon	Female	All ages	596	Urolithiasis	Number	1990	2021	1.447097186	1.58729719	1.293756443
Prevalence	Lebanon	Both	All ages	596	Urolithiasis	Number	1990	2021	1.432737327	1.580192483	1.307870235
Prevalence	Lebanon	Male	All ages	596	Urolithiasis	Percent	1990	2021	0.301914852	0.408122585	0.212321344
Prevalence	Lebanon	Female	All ages	596	Urolithiasis	Percent	1990	2021	0.323634317	0.401278888	0.242202256
Prevalence	Lebanon	Both	All ages	596	Urolithiasis	Percent	1990	2021	0.310462995	0.392396298	0.241637362
Prevalence	Lebanon	Male	All ages	596	Urolithiasis	Rate	1990	2021	0.301011838	0.411450011	0.21399598
Prevalence	Lebanon	Female	All ages	596	Urolithiasis	Rate	1990	2021	0.331339311	0.407614899	0.247914525
Prevalence	Lebanon	Both	All ages	596	Urolithiasis	Rate	1990	2021	0.313743549	0.393373297	0.246311963
Prevalence	Lebanon	Male	Age-standardized	596	Urolithiasis	Percent	1990	2021	0.092123653	0.173634955	0.030266704
Prevalence	Lebanon	Female	Age-standardized	596	Urolithiasis	Percent	1990	2021	0.087907089	0.13507899	0.030329283
Prevalence	Lebanon	Both	Age-standardized	596	Urolithiasis	Percent	1990	2021	0.084070627	0.142234189	0.03947705
Prevalence	Lebanon	Male	Age-standardized	596	Urolithiasis	Rate	1990	2021	0.06746748	0.1433186	0.007025884
Prevalence	Lebanon	Female	Age-standardized	596	Urolithiasis	Rate	1990	2021	0.079455493	0.127908486	0.024131819
Prevalence	Lebanon	Both	Age-standardized	596	Urolithiasis	Rate	1990	2021	0.067054806	0.123724448	0.023685831
Prevalence	Türkiye	Male	All ages	596	Urolithiasis	Number	1990	2021	1.21854788	1.416801055	1.057160652
Prevalence	Türkiye	Female	All ages	596	Urolithiasis	Number	1990	2021	1.195732247	1.400939751	0.97200596
Prevalence	Türkiye	Both	All ages	596	Urolithiasis	Number	1990	2021	1.212522914	1.384028705	1.051871578
Prevalence	Türkiye	Male	All ages	596	Urolithiasis	Percent	1990	2021	0.553594368	0.693590012	0.436550243
Prevalence	Türkiye	Female	All ages	596	Urolithiasis	Percent	1990	2021	0.493562343	0.632175798	0.341827817
Prevalence	Türkiye	Both	All ages	596	Urolithiasis	Percent	1990	2021	0.526885907	0.646596748	0.416719821
Prevalence	Türkiye	Male	All ages	596	Urolithiasis	Rate	1990	2021	0.540467687	0.678126473	0.428407085
Prevalence	Türkiye	Female	All ages	596	Urolithiasis	Rate	1990	2021	0.493868572	0.633481697	0.341656175
Prevalence	Türkiye	Both	All ages	596	Urolithiasis	Rate	1990	2021	0.520835091	0.63872405	0.410407222
Prevalence	Türkiye	Male	Age-standardized	596	Urolithiasis	Percent	1990	2021	0.152220034	0.228231357	0.0953501
Prevalence	Türkiye	Female	Age-standardized	596	Urolithiasis	Percent	1990	2021	0.115942714	0.182647485	0.052948052
Prevalence	Türkiye	Both	Age-standardized	596	Urolithiasis	Percent	1990	2021	0.135456846	0.192203393	0.094270112
Prevalence	Türkiye	Male	Age-standardized	596	Urolithiasis	Rate	1990	2021	0.117792588	0.190714315	0.065465099
Prevalence	Türkiye	Female	Age-standardized	596	Urolithiasis	Rate	1990	2021	0.101963565	0.166096548	0.040546892
Prevalence	Türkiye	Both	Age-standardized	596	Urolithiasis	Rate	1990	2021	0.111223823	0.166359034	0.069291963
Prevalence	Syrian Arab Republic	Male	All ages	596	Urolithiasis	Number	1990	2021	0.823966761	1.066169318	0.57388255
Prevalence	Syrian Arab Republic	Female	All ages	596	Urolithiasis	Number	1990	2021	1.028722546	1.267383654	0.766961987
Prevalence	Syrian Arab Republic	Both	All ages	596	Urolithiasis	Number	1990	2021	0.876006958	1.115194135	0.624222997
Prevalence	Syrian Arab Republic	Male	All ages	596	Urolithiasis	Percent	1990	2021	0.729469623	0.949187329	0.4833088
Prevalence	Syrian Arab Republic	Female	All ages	596	Urolithiasis	Percent	1990	2021	0.706829356	0.906093572	0.483411073
Prevalence	Syrian Arab Republic	Both	All ages	596	Urolithiasis	Percent	1990	2021	0.673484204	0.88230812	0.445071338
Prevalence	Syrian Arab Republic	Male	All ages	596	Urolithiasis	Rate	1990	2021	0.758245836	0.991721382	0.517172625
Prevalence	Syrian Arab Republic	Female	All ages	596	Urolithiasis	Rate	1990	2021	0.730827851	0.934444307	0.507503836
Prevalence	Syrian Arab Republic	Both	All ages	596	Urolithiasis	Rate	1990	2021	0.700458419	0.917263503	0.472235301
Prevalence	Syrian Arab Republic	Male	Age-standardized	596	Urolithiasis	Percent	1990	2021	0.063276732	0.131605061	0.007382189
Prevalence	Syrian Arab Republic	Female	Age-standardized	596	Urolithiasis	Percent	1990	2021	0.082781205	0.143997257	0.032975012
Prevalence	Syrian Arab Republic	Both	Age-standardized	596	Urolithiasis	Percent	1990	2021	0.024239585	0.076688747	-0.021988082
Prevalence	Syrian Arab Republic	Male	Age-standardized	596	Urolithiasis	Rate	1990	2021	0.055856908	0.123072753	-0.002592369
Prevalence	Syrian Arab Republic	Female	Age-standardized	596	Urolithiasis	Rate	1990	2021	0.077205972	0.139752631	0.026773236
Prevalence	Syrian Arab Republic	Both	Age-standardized	596	Urolithiasis	Rate	1990	2021	0.01827726	0.070341993	-0.026959481
Prevalence	Bahrain	Male	All ages	596	Urolithiasis	Number	1990	2021	3.67097845	4.291567106	3.152858752
Prevalence	Bahrain	Female	All ages	596	Urolithiasis	Number	1990	2021	2.900189959	3.375304154	2.451395694
Prevalence	Bahrain	Both	All ages	596	Urolithiasis	Number	1990	2021	3.536394804	4.086640383	3.028510387
Prevalence	Bahrain	Male	All ages	596	Urolithiasis	Percent	1990	2021	0.412165619	0.597800824	0.253977915
Prevalence	Bahrain	Female	All ages	596	Urolithiasis	Percent	1990	2021	0.459949767	0.640043058	0.294457405
Prevalence	Bahrain	Both	All ages	596	Urolithiasis	Percent	1990	2021	0.493677994	0.675103903	0.323615213
Prevalence	Bahrain	Male	All ages	596	Urolithiasis	Rate	1990	2021	0.422934891	0.61198677	0.265098454
Prevalence	Bahrain	Female	All ages	596	Urolithiasis	Rate	1990	2021	0.466865287	0.645556204	0.298073321
Prevalence	Bahrain	Both	All ages	596	Urolithiasis	Rate	1990	2021	0.502037896	0.684228765	0.333873158
Prevalence	Bahrain	Male	Age-standardized	596	Urolithiasis	Percent	1990	2021	0.090563329	0.163319751	0.038987673
Prevalence	Bahrain	Female	Age-standardized	596	Urolithiasis	Percent	1990	2021	0.095163274	0.153788512	0.029085799
Prevalence	Bahrain	Both	Age-standardized	596	Urolithiasis	Percent	1990	2021	0.126123917	0.191857898	0.078486322
Prevalence	Bahrain	Male	Age-standardized	596	Urolithiasis	Rate	1990	2021	0.07614696	0.147417812	0.025711944
Prevalence	Bahrain	Female	Age-standardized	596	Urolithiasis	Rate	1990	2021	0.090428413	0.14772292	0.02498846
Prevalence	Bahrain	Both	Age-standardized	596	Urolithiasis	Rate	1990	2021	0.115385291	0.180513648	0.069620644
Prevalence	Afghanistan	Male	All ages	596	Urolithiasis	Number	1990	2021	2.003984231	2.458356866	1.625116968
Prevalence	Afghanistan	Female	All ages	596	Urolithiasis	Number	1990	2021	1.764762678	2.039604908	1.526879256
Prevalence	Afghanistan	Both	All ages	596	Urolithiasis	Number	1990	2021	1.935724019	2.321186038	1.612612576
Prevalence	Afghanistan	Male	All ages	596	Urolithiasis	Percent	1990	2021	-0.058512696	0.086038166	-0.177120729
Prevalence	Afghanistan	Female	All ages	596	Urolithiasis	Percent	1990	2021	-0.055950372	0.036012245	-0.142558482
Prevalence	Afghanistan	Both	All ages	596	Urolithiasis	Percent	1990	2021	-0.039557224	0.083755793	-0.14662874
Prevalence	Afghanistan	Male	All ages	596	Urolithiasis	Rate	1990	2021	-0.087160437	0.050912631	-0.202289213
Prevalence	Afghanistan	Female	All ages	596	Urolithiasis	Rate	1990	2021	-0.077306015	0.014418051	-0.156695687
Prevalence	Afghanistan	Both	All ages	596	Urolithiasis	Rate	1990	2021	-0.065047349	0.057712397	-0.16795004
Prevalence	Afghanistan	Male	Age-standardized	596	Urolithiasis	Percent	1990	2021	0.047391607	0.100532193	-0.005575997
Prevalence	Afghanistan	Female	Age-standardized	596	Urolithiasis	Percent	1990	2021	0.063062829	0.120715075	0.009760123
Prevalence	Afghanistan	Both	Age-standardized	596	Urolithiasis	Percent	1990	2021	0.072425645	0.120577852	0.025004553
Prevalence	Afghanistan	Male	Age-standardized	596	Urolithiasis	Rate	1990	2021	0.027034613	0.080639859	-0.025378853
Prevalence	Afghanistan	Female	Age-standardized	596	Urolithiasis	Rate	1990	2021	0.048581415	0.105459409	-0.00461302
Prevalence	Afghanistan	Both	Age-standardized	596	Urolithiasis	Rate	1990	2021	0.054586787	0.101852455	0.009238346
Prevalence	Iran (Islamic Republic of)	Male	All ages	596	Urolithiasis	Number	1990	2021	1.45016578	1.611573476	1.260467436
Prevalence	Iran (Islamic Republic of)	Female	All ages	596	Urolithiasis	Number	1990	2021	1.460153941	1.666579772	1.240009772
Prevalence	Iran (Islamic Republic of)	Both	All ages	596	Urolithiasis	Number	1990	2021	1.452748987	1.621461484	1.256057255
Prevalence	Iran (Islamic Republic of)	Male	All ages	596	Urolithiasis	Percent	1990	2021	0.628430853	0.734415629	0.500855406
Prevalence	Iran (Islamic Republic of)	Female	All ages	596	Urolithiasis	Percent	1990	2021	0.611910901	0.744796674	0.466739615
Prevalence	Iran (Islamic Republic of)	Both	All ages	596	Urolithiasis	Percent	1990	2021	0.618664051	0.729382507	0.489738186
Prevalence	Iran (Islamic Republic of)	Male	All ages	596	Urolithiasis	Rate	1990	2021	0.643645134	0.751922287	0.516389761
Prevalence	Iran (Islamic Republic of)	Female	All ages	596	Urolithiasis	Rate	1990	2021	0.641013551	0.778707205	0.494169259
Prevalence	Iran (Islamic Republic of)	Both	All ages	596	Urolithiasis	Rate	1990	2021	0.640803788	0.753666582	0.509223858
Prevalence	Iran (Islamic Republic of)	Male	Age-standardized	596	Urolithiasis	Percent	1990	2021	0.041259472	0.064924506	0.019739981
Prevalence	Iran (Islamic Republic of)	Female	Age-standardized	596	Urolithiasis	Percent	1990	2021	0.03619784	0.058669686	0.013983964
Prevalence	Iran (Islamic Republic of)	Both	Age-standardized	596	Urolithiasis	Percent	1990	2021	0.027484183	0.045596621	0.008814584
Prevalence	Iran (Islamic Republic of)	Male	Age-standardized	596	Urolithiasis	Rate	1990	2021	0.023049267	0.044807997	0.001583461
Prevalence	Iran (Islamic Republic of)	Female	Age-standardized	596	Urolithiasis	Rate	1990	2021	0.033479459	0.05605873	0.011661235
Prevalence	Iran (Islamic Republic of)	Both	Age-standardized	596	Urolithiasis	Rate	1990	2021	0.01694623	0.034737875	-0.001101647
Prevalence	North Africa and Middle East	Male	All ages	596	Urolithiasis	Number	1990	2021	1.68126978	1.804262892	1.522383384
Prevalence	North Africa and Middle East	Female	All ages	596	Urolithiasis	Number	1990	2021	1.53562326	1.673438959	1.373476999
Prevalence	North Africa and Middle East	Both	All ages	596	Urolithiasis	Number	1990	2021	1.644158064	1.766748839	1.486457251
Prevalence	North Africa and Middle East	Male	All ages	596	Urolithiasis	Percent	1990	2021	0.454734869	0.523018887	0.368151132
Prevalence	North Africa and Middle East	Female	All ages	596	Urolithiasis	Percent	1990	2021	0.400175142	0.477668682	0.311687859
Prevalence	North Africa and Middle East	Both	All ages	596	Urolithiasis	Percent	1990	2021	0.447022553	0.514147846	0.360332865
Prevalence	North Africa and Middle East	Male	All ages	596	Urolithiasis	Rate	1990	2021	0.440552333	0.506632224	0.355188238
Prevalence	North Africa and Middle East	Female	All ages	596	Urolithiasis	Rate	1990	2021	0.400177464	0.476279636	0.310639896
Prevalence	North Africa and Middle East	Both	All ages	596	Urolithiasis	Rate	1990	2021	0.439609555	0.506353996	0.353749485
Prevalence	North Africa and Middle East	Male	Age-standardized	596	Urolithiasis	Percent	1990	2021	0.088659699	0.11119415	0.069587924
Prevalence	North Africa and Middle East	Female	Age-standardized	596	Urolithiasis	Percent	1990	2021	0.079222815	0.101703427	0.055772251
Prevalence	North Africa and Middle East	Both	Age-standardized	596	Urolithiasis	Percent	1990	2021	0.092025446	0.10909339	0.075546924
Prevalence	North Africa and Middle East	Male	Age-standardized	596	Urolithiasis	Rate	1990	2021	0.065628184	0.087941935	0.046311374
Prevalence	North Africa and Middle East	Female	Age-standardized	596	Urolithiasis	Rate	1990	2021	0.069778807	0.092510655	0.046802283
Prevalence	North Africa and Middle East	Both	Age-standardized	596	Urolithiasis	Rate	1990	2021	0.075453636	0.092959805	0.059930214
Prevalence	Palestine	Male	All ages	596	Urolithiasis	Number	1990	2021	2.671362196	2.972439974	2.396355697
Prevalence	Palestine	Female	All ages	596	Urolithiasis	Number	1990	2021	2.231097144	2.456749739	2.043843927
Prevalence	Palestine	Both	All ages	596	Urolithiasis	Number	1990	2021	2.546302039	2.793513858	2.337906303
Prevalence	Palestine	Male	All ages	596	Urolithiasis	Percent	1990	2021	0.473705642	0.597602519	0.362971397
Prevalence	Palestine	Female	All ages	596	Urolithiasis	Percent	1990	2021	0.306940722	0.402003984	0.231199218
Prevalence	Palestine	Both	All ages	596	Urolithiasis	Percent	1990	2021	0.428964939	0.52964939	0.341980086
Prevalence	Palestine	Male	All ages	596	Urolithiasis	Rate	1990	2021	0.442280143	0.56055736	0.334244926
Prevalence	Palestine	Female	All ages	596	Urolithiasis	Rate	1990	2021	0.307072082	0.398355071	0.231322749
Prevalence	Palestine	Both	All ages	596	Urolithiasis	Rate	1990	2021	0.413467913	0.512000404	0.330406548
Prevalence	Palestine	Male	Age-standardized	596	Urolithiasis	Percent	1990	2021	0.092979428	0.157190255	0.025233146
Prevalence	Palestine	Female	Age-standardized	596	Urolithiasis	Percent	1990	2021	0.074145853	0.13529008	0.015064247
Prevalence	Palestine	Both	Age-standardized	596	Urolithiasis	Percent	1990	2021	0.122906213	0.173546912	0.065964783
Prevalence	Palestine	Male	Age-standardized	596	Urolithiasis	Rate	1990	2021	0.06252436	0.123803861	-0.004329318
Prevalence	Palestine	Female	Age-standardized	596	Urolithiasis	Rate	1990	2021	0.064213365	0.125020629	0.005533876
Prevalence	Palestine	Both	Age-standardized	596	Urolithiasis	Rate	1990	2021	0.101815113	0.150076227	0.044881035
Prevalence	Qatar	Male	All ages	596	Urolithiasis	Number	1990	2021	8.137098945	8.844601915	7.447798157
Prevalence	Qatar	Female	All ages	596	Urolithiasis	Number	1990	2021	7.568295822	8.290201932	6.651865274
Prevalence	Qatar	Both	All ages	596	Urolithiasis	Number	1990	2021	8.07406171	8.724788575	7.435086313
Prevalence	Qatar	Male	All ages	596	Urolithiasis	Percent	1990	2021	0.276117659	0.373940829	0.182785888
Prevalence	Qatar	Female	All ages	596	Urolithiasis	Percent	1990	2021	0.423383642	0.541502477	0.270579165
Prevalence	Qatar	Both	All ages	596	Urolithiasis	Percent	1990	2021	0.338318561	0.434685874	0.243519099
Prevalence	Qatar	Male	All ages	596	Urolithiasis	Rate	1990	2021	0.293078968	0.393204535	0.195529368
Prevalence	Qatar	Female	All ages	596	Urolithiasis	Rate	1990	2021	0.442353339	0.563876184	0.288085012
Prevalence	Qatar	Both	All ages	596	Urolithiasis	Rate	1990	2021	0.355864331	0.453097232	0.260387357
Prevalence	Qatar	Male	Age-standardized	596	Urolithiasis	Percent	1990	2021	0.086760362	0.146517509	0.022778562
Prevalence	Qatar	Female	Age-standardized	596	Urolithiasis	Percent	1990	2021	0.100151994	0.159075017	0.032122197
Prevalence	Qatar	Both	Age-standardized	596	Urolithiasis	Percent	1990	2021	0.086203486	0.138761911	0.029893028
Prevalence	Qatar	Male	Age-standardized	596	Urolithiasis	Rate	1990	2021	0.075108437	0.130242525	0.010621416
Prevalence	Qatar	Female	Age-standardized	596	Urolithiasis	Rate	1990	2021	0.096483122	0.153974451	0.027883109
Prevalence	Qatar	Both	Age-standardized	596	Urolithiasis	Rate	1990	2021	0.078410386	0.127183064	0.022968986
Prevalence	Kuwait	Male	All ages	596	Urolithiasis	Number	1990	2021	2.558629103	2.955336706	2.14957522
Prevalence	Kuwait	Female	All ages	596	Urolithiasis	Number	1990	2021	3.943850799	4.60230248	3.347151796
Prevalence	Kuwait	Both	All ages	596	Urolithiasis	Number	1990	2021	2.803143874	3.198214674	2.395479875
Prevalence	Kuwait	Male	All ages	596	Urolithiasis	Percent	1990	2021	0.393282746	0.54717194	0.233302291
Prevalence	Kuwait	Female	All ages	596	Urolithiasis	Percent	1990	2021	0.610798731	0.824521435	0.415387337
Prevalence	Kuwait	Both	All ages	596	Urolithiasis	Percent	1990	2021	0.369693571	0.510654876	0.221235119
Prevalence	Kuwait	Male	All ages	596	Urolithiasis	Rate	1990	2021	0.422929951	0.581554835	0.259368364
Prevalence	Kuwait	Female	All ages	596	Urolithiasis	Rate	1990	2021	0.65947617	0.880495153	0.459185381
Prevalence	Kuwait	Both	All ages	596	Urolithiasis	Rate	1990	2021	0.40554389	0.551551868	0.25488179
Prevalence	Kuwait	Male	Age-standardized	596	Urolithiasis	Percent	1990	2021	0.086785775	0.155409627	0.031614031
Prevalence	Kuwait	Female	Age-standardized	596	Urolithiasis	Percent	1990	2021	0.078906043	0.13753095	0.016519474
Prevalence	Kuwait	Both	Age-standardized	596	Urolithiasis	Percent	1990	2021	0.002032282	0.056444232	-0.040939974
Prevalence	Kuwait	Male	Age-standardized	596	Urolithiasis	Rate	1990	2021	0.075517601	0.143539075	0.022258701
Prevalence	Kuwait	Female	Age-standardized	596	Urolithiasis	Rate	1990	2021	0.075541313	0.13390812	0.012254796
Prevalence	Kuwait	Both	Age-standardized	596	Urolithiasis	Rate	1990	2021	-0.004339926	0.048895261	-0.046678446
Prevalence	Libya	Male	All ages	596	Urolithiasis	Number	1990	2021	1.645968323	1.860290195	1.426816758
Prevalence	Libya	Female	All ages	596	Urolithiasis	Number	1990	2021	1.990128268	2.308393688	1.673790039
Prevalence	Libya	Both	All ages	596	Urolithiasis	Number	1990	2021	1.723900976	1.927164188	1.503186262
Prevalence	Libya	Male	All ages	596	Urolithiasis	Percent	1990	2021	0.612822768	0.740119709	0.480717518
Prevalence	Libya	Female	All ages	596	Urolithiasis	Percent	1990	2021	0.782835586	0.969531146	0.593433209
Prevalence	Libya	Both	All ages	596	Urolithiasis	Percent	1990	2021	0.642513823	0.770273813	0.511516763
Prevalence	Libya	Male	All ages	596	Urolithiasis	Rate	1990	2021	0.64602372	0.779350669	0.509692279
Prevalence	Libya	Female	All ages	596	Urolithiasis	Rate	1990	2021	0.807168054	0.999520705	0.615980155
Prevalence	Libya	Both	All ages	596	Urolithiasis	Rate	1990	2021	0.671082577	0.795782269	0.535676585
Prevalence	Libya	Male	Age-standardized	596	Urolithiasis	Percent	1990	2021	0.059889302	0.116280056	-0.00486826
Prevalence	Libya	Female	Age-standardized	596	Urolithiasis	Percent	1990	2021	0.074041195	0.139364132	0.020161453
Prevalence	Libya	Both	Age-standardized	596	Urolithiasis	Percent	1990	2021	0.022763014	0.068337293	-0.031827651
Prevalence	Libya	Male	Age-standardized	596	Urolithiasis	Rate	1990	2021	0.050930268	0.108199398	-0.013107717
Prevalence	Libya	Female	Age-standardized	596	Urolithiasis	Rate	1990	2021	0.069825173	0.135152507	0.014931328
Prevalence	Libya	Both	Age-standardized	596	Urolithiasis	Rate	1990	2021	0.016305403	0.060393619	-0.036651023
Prevalence	United Arab Emirates	Male	All ages	596	Urolithiasis	Number	1990	2021	8.398978191	9.908400385	7.112163498
Prevalence	United Arab Emirates	Female	All ages	596	Urolithiasis	Number	1990	2021	6.363440917	7.590024773	5.141411596
Prevalence	United Arab Emirates	Both	All ages	596	Urolithiasis	Number	1990	2021	8.165391476	9.583275037	6.895767214
Prevalence	United Arab Emirates	Male	All ages	596	Urolithiasis	Percent	1990	2021	0.607382129	0.864495196	0.388748746
Prevalence	United Arab Emirates	Female	All ages	596	Urolithiasis	Percent	1990	2021	0.78702423	1.087418616	0.492798444
Prevalence	United Arab Emirates	Both	All ages	596	Urolithiasis	Percent	1990	2021	0.750426933	1.022307667	0.509388813
Prevalence	United Arab Emirates	Male	All ages	596	Urolithiasis	Rate	1990	2021	0.637437372	0.900400457	0.413255718
Prevalence	United Arab Emirates	Female	All ages	596	Urolithiasis	Rate	1990	2021	0.8120103	1.113850514	0.511290875
Prevalence	United Arab Emirates	Both	All ages	596	Urolithiasis	Rate	1990	2021	0.780407691	1.055836275	0.533778967
Prevalence	United Arab Emirates	Male	Age-standardized	596	Urolithiasis	Percent	1990	2021	0.080244597	0.146804161	0.017641219
Prevalence	United Arab Emirates	Female	Age-standardized	596	Urolithiasis	Percent	1990	2021	0.091133426	0.152468517	0.028930427
Prevalence	United Arab Emirates	Both	Age-standardized	596	Urolithiasis	Percent	1990	2021	0.107891557	0.173466823	0.046640882
Prevalence	United Arab Emirates	Male	Age-standardized	596	Urolithiasis	Rate	1990	2021	0.064662476	0.130528391	0.003325349
Prevalence	United Arab Emirates	Female	Age-standardized	596	Urolithiasis	Rate	1990	2021	0.084678098	0.144659307	0.025571989
Prevalence	United Arab Emirates	Both	Age-standardized	596	Urolithiasis	Rate	1990	2021	0.096789758	0.159771497	0.036131927
Prevalence	Iraq	Male	All ages	596	Urolithiasis	Number	1990	2021	2.136722602	2.378721016	1.931665428
Prevalence	Iraq	Female	All ages	596	Urolithiasis	Number	1990	2021	2.106182348	2.337803991	1.888458706
Prevalence	Iraq	Both	All ages	596	Urolithiasis	Number	1990	2021	2.129184201	2.344963544	1.943220592
Prevalence	Iraq	Male	All ages	596	Urolithiasis	Percent	1990	2021	0.405835449	0.515868805	0.310933303
Prevalence	Iraq	Female	All ages	596	Urolithiasis	Percent	1990	2021	0.393710903	0.498610634	0.296343417
Prevalence	Iraq	Both	All ages	596	Urolithiasis	Percent	1990	2021	0.403224892	0.498923508	0.319538483
Prevalence	Iraq	Male	All ages	596	Urolithiasis	Rate	1990	2021	0.39274674	0.500197269	0.301698615
Prevalence	Iraq	Female	All ages	596	Urolithiasis	Rate	1990	2021	0.396893164	0.501056621	0.298979831
Prevalence	Iraq	Both	All ages	596	Urolithiasis	Rate	1990	2021	0.39799463	0.49439623	0.314913511
Prevalence	Iraq	Male	Age-standardized	596	Urolithiasis	Percent	1990	2021	0.030830842	0.09997703	-0.025759707
Prevalence	Iraq	Female	Age-standardized	596	Urolithiasis	Percent	1990	2021	0.073536699	0.134829308	0.007446547
Prevalence	Iraq	Both	Age-standardized	596	Urolithiasis	Percent	1990	2021	0.047265581	0.097465726	0.002616739
Prevalence	Iraq	Male	Age-standardized	596	Urolithiasis	Rate	1990	2021	0.009620277	0.076595489	-0.045903687
Prevalence	Iraq	Female	Age-standardized	596	Urolithiasis	Rate	1990	2021	0.065379275	0.126378549	-0.000883974
Prevalence	Iraq	Both	Age-standardized	596	Urolithiasis	Rate	1990	2021	0.032315621	0.082583297	-0.012011308
Prevalence	Tunisia	Male	All ages	596	Urolithiasis	Number	1990	2021	1.131187926	1.322433802	0.932454277
Prevalence	Tunisia	Female	All ages	596	Urolithiasis	Number	1990	2021	1.199734432	1.399222361	0.984927815
Prevalence	Tunisia	Both	All ages	596	Urolithiasis	Number	1990	2021	1.14916463	1.325794208	0.956664588
Prevalence	Tunisia	Male	All ages	596	Urolithiasis	Percent	1990	2021	0.517889372	0.655553998	0.374083607
Prevalence	Tunisia	Female	All ages	596	Urolithiasis	Percent	1990	2021	0.509130013	0.646803848	0.362566111
Prevalence	Tunisia	Both	All ages	596	Urolithiasis	Percent	1990	2021	0.502050088	0.626513663	0.369633981
Prevalence	Tunisia	Male	All ages	596	Urolithiasis	Rate	1990	2021	0.529880359	0.667166849	0.387218746
Prevalence	Tunisia	Female	All ages	596	Urolithiasis	Rate	1990	2021	0.522952277	0.661064674	0.374234221
Prevalence	Tunisia	Both	All ages	596	Urolithiasis	Rate	1990	2021	0.515242116	0.63977263	0.379522327
Prevalence	Tunisia	Male	Age-standardized	596	Urolithiasis	Percent	1990	2021	0.078419994	0.140363952	0.018194797
Prevalence	Tunisia	Female	Age-standardized	596	Urolithiasis	Percent	1990	2021	0.078434922	0.137848683	0.016268897
Prevalence	Tunisia	Both	Age-standardized	596	Urolithiasis	Percent	1990	2021	0.06457119	0.116728301	0.017650135
Prevalence	Tunisia	Male	Age-standardized	596	Urolithiasis	Rate	1990	2021	0.06149459	0.122226067	0.001621322
Prevalence	Tunisia	Female	Age-standardized	596	Urolithiasis	Rate	1990	2021	0.070496994	0.12970517	0.009319597
Prevalence	Tunisia	Both	Age-standardized	596	Urolithiasis	Rate	1990	2021	0.052136904	0.10327457	0.006926705
Prevalence	Egypt	Male	All ages	596	Urolithiasis	Number	1990	2021	1.370870609	1.508427892	1.241034875
Prevalence	Egypt	Female	All ages	596	Urolithiasis	Number	1990	2021	1.278042597	1.417991748	1.144667585
Prevalence	Egypt	Both	All ages	596	Urolithiasis	Number	1990	2021	1.346994993	1.455587297	1.235414783
Prevalence	Egypt	Male	All ages	596	Urolithiasis	Percent	1990	2021	0.276318098	0.350855769	0.20729032
Prevalence	Egypt	Female	All ages	596	Urolithiasis	Percent	1990	2021	0.224423471	0.29694991	0.153001305
Prevalence	Egypt	Both	All ages	596	Urolithiasis	Percent	1990	2021	0.262491746	0.320722502	0.204227912
Prevalence	Egypt	Male	All ages	596	Urolithiasis	Rate	1990	2021	0.229703523	0.301050595	0.162361401
Prevalence	Egypt	Female	All ages	596	Urolithiasis	Rate	1990	2021	0.206029331	0.280120474	0.135418634
Prevalence	Egypt	Both	All ages	596	Urolithiasis	Rate	1990	2021	0.229482188	0.286368676	0.171030474
Prevalence	Egypt	Male	Age-standardized	596	Urolithiasis	Percent	1990	2021	0.097199515	0.153530679	0.04270609
Prevalence	Egypt	Female	Age-standardized	596	Urolithiasis	Percent	1990	2021	0.089364846	0.150489465	0.0298956
Prevalence	Egypt	Both	Age-standardized	596	Urolithiasis	Percent	1990	2021	0.103722511	0.146708961	0.059475653
Prevalence	Egypt	Male	Age-standardized	596	Urolithiasis	Rate	1990	2021	0.05919774	0.113854039	0.006392199
Prevalence	Egypt	Female	Age-standardized	596	Urolithiasis	Rate	1990	2021	0.072880165	0.132664078	0.01355238
Prevalence	Egypt	Both	Age-standardized	596	Urolithiasis	Rate	1990	2021	0.075935789	0.11819522	0.031494419
Prevalence	Saudi Arabia	Male	All ages	596	Urolithiasis	Number	1990	2021	3.061972866	3.384511599	2.719860464
Prevalence	Saudi Arabia	Female	All ages	596	Urolithiasis	Number	1990	2021	2.989008529	3.403568266	2.553158059
Prevalence	Saudi Arabia	Both	All ages	596	Urolithiasis	Number	1990	2021	3.048235278	3.352672206	2.732508029
Prevalence	Saudi Arabia	Male	All ages	596	Urolithiasis	Percent	1990	2021	0.637975988	0.765556132	0.50217585
Prevalence	Saudi Arabia	Female	All ages	596	Urolithiasis	Percent	1990	2021	0.759094368	0.939481615	0.567331499
Prevalence	Saudi Arabia	Both	All ages	596	Urolithiasis	Percent	1990	2021	0.696589679	0.824143994	0.561772616
Prevalence	Saudi Arabia	Male	All ages	596	Urolithiasis	Rate	1990	2021	0.634683919	0.7644851	0.497005588
Prevalence	Saudi Arabia	Female	All ages	596	Urolithiasis	Rate	1990	2021	0.779108741	0.96400352	0.584718236
Prevalence	Saudi Arabia	Both	All ages	596	Urolithiasis	Rate	1990	2021	0.702477387	0.830507738	0.569698913
Prevalence	Saudi Arabia	Male	Age-standardized	596	Urolithiasis	Percent	1990	2021	0.100752201	0.162228222	0.04071056
Prevalence	Saudi Arabia	Female	Age-standardized	596	Urolithiasis	Percent	1990	2021	0.088350904	0.142461337	0.0290618
Prevalence	Saudi Arabia	Both	Age-standardized	596	Urolithiasis	Percent	1990	2021	0.084881383	0.139323013	0.035802255
Prevalence	Saudi Arabia	Male	Age-standardized	596	Urolithiasis	Rate	1990	2021	0.068726779	0.127101342	0.011398561
Prevalence	Saudi Arabia	Female	Age-standardized	596	Urolithiasis	Rate	1990	2021	0.079266371	0.133930987	0.021090931
Prevalence	Saudi Arabia	Both	Age-standardized	596	Urolithiasis	Rate	1990	2021	0.063817542	0.114678105	0.015899477
Prevalence	Algeria	Male	All ages	596	Urolithiasis	Number	1990	2021	1.707906655	1.983175215	1.416445553
Prevalence	Algeria	Female	All ages	596	Urolithiasis	Number	1990	2021	1.628188785	1.858026501	1.393230119
Prevalence	Algeria	Both	All ages	596	Urolithiasis	Number	1990	2021	1.686736581	1.920619737	1.416226871
Prevalence	Algeria	Male	All ages	596	Urolithiasis	Percent	1990	2021	0.551781891	0.709531677	0.379165572
Prevalence	Algeria	Female	All ages	596	Urolithiasis	Percent	1990	2021	0.506804502	0.640336407	0.373248746
Prevalence	Algeria	Both	All ages	596	Urolithiasis	Percent	1990	2021	0.540011446	0.671187118	0.380951078
Prevalence	Algeria	Male	All ages	596	Urolithiasis	Rate	1990	2021	0.545062501	0.702123724	0.378762227
Prevalence	Algeria	Female	All ages	596	Urolithiasis	Rate	1990	2021	0.508013931	0.639891246	0.373198296
Prevalence	Algeria	Both	All ages	596	Urolithiasis	Rate	1990	2021	0.537229164	0.671046528	0.382455741
Prevalence	Algeria	Male	Age-standardized	596	Urolithiasis	Percent	1990	2021	0.079783159	0.151910235	0.015697528
Prevalence	Algeria	Female	Age-standardized	596	Urolithiasis	Percent	1990	2021	0.086129316	0.147933188	0.026482184
Prevalence	Algeria	Both	Age-standardized	596	Urolithiasis	Percent	1990	2021	0.086813676	0.14867778	0.033454117
Prevalence	Algeria	Male	Age-standardized	596	Urolithiasis	Rate	1990	2021	0.058418717	0.127703067	-0.004436964
Prevalence	Algeria	Female	Age-standardized	596	Urolithiasis	Rate	1990	2021	0.072999959	0.134502605	0.01363745
Prevalence	Algeria	Both	Age-standardized	596	Urolithiasis	Rate	1990	2021	0.06941414	0.128519068	0.017176602
Prevalence	Oman	Male	All ages	596	Urolithiasis	Number	1990	2021	2.614691268	2.907646916	2.336865732
Prevalence	Oman	Female	All ages	596	Urolithiasis	Number	1990	2021	2.481665101	2.774668559	2.188539469
Prevalence	Oman	Both	All ages	596	Urolithiasis	Number	1990	2021	2.593699236	2.858434174	2.328117526
Prevalence	Oman	Male	All ages	596	Urolithiasis	Percent	1990	2021	0.464389573	0.580087881	0.350803837
Prevalence	Oman	Female	All ages	596	Urolithiasis	Percent	1990	2021	0.574902281	0.703213037	0.44223614
Prevalence	Oman	Both	All ages	596	Urolithiasis	Percent	1990	2021	0.521690497	0.633641573	0.411404126
Prevalence	Oman	Male	All ages	596	Urolithiasis	Rate	1990	2021	0.458060031	0.576229715	0.34599339
Prevalence	Oman	Female	All ages	596	Urolithiasis	Rate	1990	2021	0.572106979	0.704409418	0.439749375
Prevalence	Oman	Both	All ages	596	Urolithiasis	Rate	1990	2021	0.516098005	0.627783509	0.404055267
Prevalence	Oman	Male	Age-standardized	596	Urolithiasis	Percent	1990	2021	0.10285678	0.174916452	0.046328498
Prevalence	Oman	Female	Age-standardized	596	Urolithiasis	Percent	1990	2021	0.106980265	0.181546872	0.032039303
Prevalence	Oman	Both	Age-standardized	596	Urolithiasis	Percent	1990	2021	0.099731909	0.164432707	0.046743068
Prevalence	Oman	Male	Age-standardized	596	Urolithiasis	Rate	1990	2021	0.080272763	0.146849993	0.024728232
Prevalence	Oman	Female	Age-standardized	596	Urolithiasis	Rate	1990	2021	0.097106998	0.173751908	0.024171893
Prevalence	Oman	Both	Age-standardized	596	Urolithiasis	Rate	1990	2021	0.083344411	0.147816497	0.030409177
Prevalence	Sudan	Male	All ages	596	Urolithiasis	Number	1990	2021	1.56935996	1.717335794	1.427840815
Prevalence	Sudan	Female	All ages	596	Urolithiasis	Number	1990	2021	1.520346078	1.698780056	1.329876271
Prevalence	Sudan	Both	All ages	596	Urolithiasis	Number	1990	2021	1.556220936	1.663675807	1.439396873
Prevalence	Sudan	Male	All ages	596	Urolithiasis	Percent	1990	2021	0.214233084	0.283996979	0.142774398
Prevalence	Sudan	Female	All ages	596	Urolithiasis	Percent	1990	2021	0.185134796	0.269953808	0.094524816
Prevalence	Sudan	Both	All ages	596	Urolithiasis	Percent	1990	2021	0.20503219	0.254705319	0.148037481
Prevalence	Sudan	Male	All ages	596	Urolithiasis	Rate	1990	2021	0.177471441	0.245284952	0.112616865
Prevalence	Sudan	Female	All ages	596	Urolithiasis	Rate	1990	2021	0.169581004	0.252384311	0.081192401
Prevalence	Sudan	Both	All ages	596	Urolithiasis	Rate	1990	2021	0.178721174	0.22827062	0.124851419
Prevalence	Sudan	Male	Age-standardized	596	Urolithiasis	Percent	1990	2021	0.079985578	0.139794037	0.013905248
Prevalence	Sudan	Female	Age-standardized	596	Urolithiasis	Percent	1990	2021	0.063300378	0.130193285	-0.01280924
Prevalence	Sudan	Both	Age-standardized	596	Urolithiasis	Percent	1990	2021	0.075681356	0.118820457	0.026980627
Prevalence	Sudan	Male	Age-standardized	596	Urolithiasis	Rate	1990	2021	0.053048804	0.111890399	-0.009256356
Prevalence	Sudan	Female	Age-standardized	596	Urolithiasis	Rate	1990	2021	0.049815275	0.11571051	-0.024694706
Prevalence	Sudan	Both	Age-standardized	596	Urolithiasis	Rate	1990	2021	0.055227042	0.096836619	0.008678451
Prevalence	Morocco	Male	All ages	596	Urolithiasis	Number	1990	2021	1.126930341	1.302790555	0.94408389
Prevalence	Morocco	Female	All ages	596	Urolithiasis	Number	1990	2021	1.076490785	1.244439847	0.89834537
Prevalence	Morocco	Both	All ages	596	Urolithiasis	Number	1990	2021	1.113374156	1.271482159	0.944014619
Prevalence	Morocco	Male	All ages	596	Urolithiasis	Percent	1990	2021	0.460625354	0.580715379	0.335639132
Prevalence	Morocco	Female	All ages	596	Urolithiasis	Percent	1990	2021	0.429740937	0.54653233	0.305761367
Prevalence	Morocco	Both	All ages	596	Urolithiasis	Percent	1990	2021	0.453239678	0.562258303	0.337508101
Prevalence	Morocco	Male	All ages	596	Urolithiasis	Rate	1990	2021	0.437128555	0.555954137	0.313582498
Prevalence	Morocco	Female	All ages	596	Urolithiasis	Rate	1990	2021	0.429766741	0.545407988	0.307104801
Prevalence	Morocco	Both	All ages	596	Urolithiasis	Rate	1990	2021	0.441467323	0.549307915	0.325952407
Prevalence	Morocco	Male	Age-standardized	596	Urolithiasis	Percent	1990	2021	0.077217972	0.13819811	0.011237407
Prevalence	Morocco	Female	Age-standardized	596	Urolithiasis	Percent	1990	2021	0.077454752	0.14619693	0.012170138
Prevalence	Morocco	Both	Age-standardized	596	Urolithiasis	Percent	1990	2021	0.079394044	0.127903067	0.028576037
Prevalence	Morocco	Male	Age-standardized	596	Urolithiasis	Rate	1990	2021	0.045832926	0.107051338	-0.018592917
Prevalence	Morocco	Female	Age-standardized	596	Urolithiasis	Rate	1990	2021	0.065955593	0.133725427	0.005633015
Prevalence	Morocco	Both	Age-standardized	596	Urolithiasis	Rate	1990	2021	0.05767999	0.104842427	0.006122762
Incidence	Egypt	Male	All ages	596	Urolithiasis	Number	1990	2021	1.365081265	1.506583671	1.237574678
Incidence	Egypt	Female	All ages	596	Urolithiasis	Number	1990	2021	1.274446137	1.414480018	1.137867968
Incidence	Egypt	Both	All ages	596	Urolithiasis	Number	1990	2021	1.341781488	1.453458819	1.227397786
Incidence	Egypt	Male	All ages	596	Urolithiasis	Percent	1990	2021	0.310261496	0.448817959	0.19552943
Incidence	Egypt	Female	All ages	596	Urolithiasis	Percent	1990	2021	0.244076304	0.376528222	0.138802
Incidence	Egypt	Both	All ages	596	Urolithiasis	Percent	1990	2021	0.288983064	0.412842503	0.189127749
Incidence	Egypt	Male	All ages	596	Urolithiasis	Rate	1990	2021	0.226700755	0.30009405	0.160566694
Incidence	Egypt	Female	All ages	596	Urolithiasis	Rate	1990	2021	0.204125312	0.278261313	0.131818816
Incidence	Egypt	Both	All ages	596	Urolithiasis	Rate	1990	2021	0.226751074	0.285253665	0.16683074
Incidence	Egypt	Male	Age-standardized	596	Urolithiasis	Percent	1990	2021	0.061520588	0.169036297	-0.02500918
Incidence	Egypt	Female	Age-standardized	596	Urolithiasis	Percent	1990	2021	0.051648341	0.153268405	-0.033897835
Incidence	Egypt	Both	Age-standardized	596	Urolithiasis	Percent	1990	2021	0.066858575	0.166781645	-0.010084143
Incidence	Egypt	Male	Age-standardized	596	Urolithiasis	Rate	1990	2021	0.059862693	0.114291149	0.004601473
Incidence	Egypt	Female	Age-standardized	596	Urolithiasis	Rate	1990	2021	0.073473594	0.132895294	0.013767709
Incidence	Egypt	Both	Age-standardized	596	Urolithiasis	Rate	1990	2021	0.076339609	0.118948044	0.031251615
Incidence	Lebanon	Male	All ages	596	Urolithiasis	Number	1990	2021	1.428144418	1.632659026	1.264844192
Incidence	Lebanon	Female	All ages	596	Urolithiasis	Number	1990	2021	1.439039815	1.579233973	1.283212519
Incidence	Lebanon	Both	All ages	596	Urolithiasis	Number	1990	2021	1.431150905	1.571049977	1.307043425
Incidence	Lebanon	Male	All ages	596	Urolithiasis	Percent	1990	2021	0.187780971	0.300468301	0.090575322
Incidence	Lebanon	Female	All ages	596	Urolithiasis	Percent	1990	2021	0.181124306	0.274247701	0.080631424
Incidence	Lebanon	Both	All ages	596	Urolithiasis	Percent	1990	2021	0.182929774	0.275737262	0.098367563
Incidence	Lebanon	Male	All ages	596	Urolithiasis	Rate	1990	2021	0.301482161	0.411101718	0.213953458
Incidence	Lebanon	Female	All ages	596	Urolithiasis	Rate	1990	2021	0.326955711	0.403228119	0.24217812
Incidence	Lebanon	Both	All ages	596	Urolithiasis	Rate	1990	2021	0.312886839	0.388436098	0.245865464
Incidence	Lebanon	Male	Age-standardized	596	Urolithiasis	Percent	1990	2021	-0.061370476	0.01286288	-0.133238021
Incidence	Lebanon	Female	Age-standardized	596	Urolithiasis	Percent	1990	2021	-0.053981367	0.006787164	-0.119130589
Incidence	Lebanon	Both	Age-standardized	596	Urolithiasis	Percent	1990	2021	-0.060670142	0.004437967	-0.116203927
Incidence	Lebanon	Male	Age-standardized	596	Urolithiasis	Rate	1990	2021	0.068038291	0.146512489	0.006830018
Incidence	Lebanon	Female	Age-standardized	596	Urolithiasis	Rate	1990	2021	0.080089323	0.126364266	0.025176812
Incidence	Lebanon	Both	Age-standardized	596	Urolithiasis	Rate	1990	2021	0.068592486	0.123323835	0.02276671
Incidence	Palestine	Male	All ages	596	Urolithiasis	Number	1990	2021	2.659319894	2.973527784	2.3793986
Incidence	Palestine	Female	All ages	596	Urolithiasis	Number	1990	2021	2.228851064	2.44846266	2.038132587
Incidence	Palestine	Both	All ages	596	Urolithiasis	Number	1990	2021	2.537348209	2.793291508	2.327687966
Incidence	Palestine	Male	All ages	596	Urolithiasis	Percent	1990	2021	0.473583858	0.648192987	0.332277325
Incidence	Palestine	Female	All ages	596	Urolithiasis	Percent	1990	2021	0.256441677	0.361174574	0.156756758
Incidence	Palestine	Both	All ages	596	Urolithiasis	Percent	1990	2021	0.399913802	0.540903809	0.282688553
Incidence	Palestine	Male	All ages	596	Urolithiasis	Rate	1990	2021	0.437549372	0.560984701	0.327583397
Incidence	Palestine	Female	All ages	596	Urolithiasis	Rate	1990	2021	0.306163477	0.395002709	0.229012347
Incidence	Palestine	Both	All ages	596	Urolithiasis	Rate	1990	2021	0.409899138	0.511911781	0.326333773
Incidence	Palestine	Male	Age-standardized	596	Urolithiasis	Percent	1990	2021	0.014539239	0.107570068	-0.071559034
Incidence	Palestine	Female	Age-standardized	596	Urolithiasis	Percent	1990	2021	-0.018269246	0.058216857	-0.095486236
Incidence	Palestine	Both	Age-standardized	596	Urolithiasis	Percent	1990	2021	0.034790675	0.1197833	-0.040949973
Incidence	Palestine	Male	Age-standardized	596	Urolithiasis	Rate	1990	2021	0.063179605	0.126993321	-0.002890087
Incidence	Palestine	Female	Age-standardized	596	Urolithiasis	Rate	1990	2021	0.064836728	0.126885846	0.004810708
Incidence	Palestine	Both	Age-standardized	596	Urolithiasis	Rate	1990	2021	0.101939829	0.153411499	0.044636528
Incidence	Tunisia	Male	All ages	596	Urolithiasis	Number	1990	2021	1.116068752	1.304493008	0.910638165
Incidence	Tunisia	Female	All ages	596	Urolithiasis	Number	1990	2021	1.183577696	1.389291708	0.957716459
Incidence	Tunisia	Both	All ages	596	Urolithiasis	Number	1990	2021	1.133772027	1.302732196	0.933604544
Incidence	Tunisia	Male	All ages	596	Urolithiasis	Percent	1990	2021	0.400719258	0.558228238	0.248645858
Incidence	Tunisia	Female	All ages	596	Urolithiasis	Percent	1990	2021	0.369214845	0.527663962	0.201755969
Incidence	Tunisia	Both	All ages	596	Urolithiasis	Percent	1990	2021	0.37302103	0.521501837	0.228395281
Incidence	Tunisia	Male	All ages	596	Urolithiasis	Rate	1990	2021	0.51902701	0.65428799	0.371557977
Incidence	Tunisia	Female	All ages	596	Urolithiasis	Rate	1990	2021	0.511766409	0.654189339	0.355394858
Incidence	Tunisia	Both	All ages	596	Urolithiasis	Rate	1990	2021	0.504389751	0.623513042	0.363264126
Incidence	Tunisia	Male	Age-standardized	596	Urolithiasis	Percent	1990	2021	-0.064086662	0.017842793	-0.130024005
Incidence	Tunisia	Female	Age-standardized	596	Urolithiasis	Percent	1990	2021	-0.054816754	0.022047864	-0.128280492
Incidence	Tunisia	Both	Age-standardized	596	Urolithiasis	Percent	1990	2021	-0.072168271	-0.003766848	-0.131169022
Incidence	Tunisia	Male	Age-standardized	596	Urolithiasis	Rate	1990	2021	0.06203296	0.12670702	0.002666133
Incidence	Tunisia	Female	Age-standardized	596	Urolithiasis	Rate	1990	2021	0.071074311	0.130748984	0.008240251
Incidence	Tunisia	Both	Age-standardized	596	Urolithiasis	Rate	1990	2021	0.052859434	0.107146514	0.007097387
Incidence	Qatar	Male	All ages	596	Urolithiasis	Number	1990	2021	8.119680335	8.840146595	7.421996347
Incidence	Qatar	Female	All ages	596	Urolithiasis	Number	1990	2021	7.539275216	8.275330454	6.669622651
Incidence	Qatar	Both	All ages	596	Urolithiasis	Number	1990	2021	8.055363809	8.718732579	7.398983701
Incidence	Qatar	Male	All ages	596	Urolithiasis	Percent	1990	2021	0.22570455	0.33696019	0.122613183
Incidence	Qatar	Female	All ages	596	Urolithiasis	Percent	1990	2021	0.378311773	0.507641391	0.228106376
Incidence	Qatar	Both	All ages	596	Urolithiasis	Percent	1990	2021	0.298511378	0.405110295	0.188504192
Incidence	Qatar	Male	All ages	596	Urolithiasis	Rate	1990	2021	0.290613893	0.39257402	0.191877905
Incidence	Qatar	Female	All ages	596	Urolithiasis	Rate	1990	2021	0.437468124	0.561372778	0.291074219
Incidence	Qatar	Both	All ages	596	Urolithiasis	Rate	1990	2021	0.353070453	0.452192333	0.254992833
Incidence	Qatar	Male	Age-standardized	596	Urolithiasis	Percent	1990	2021	-0.005271697	0.062390345	-0.071314817
Incidence	Qatar	Female	Age-standardized	596	Urolithiasis	Percent	1990	2021	0.017163402	0.088129325	-0.051835838
Incidence	Qatar	Both	Age-standardized	596	Urolithiasis	Percent	1990	2021	-0.001239048	0.05881395	-0.059814486
Incidence	Qatar	Male	Age-standardized	596	Urolithiasis	Rate	1990	2021	0.075788935	0.135293231	0.014297406
Incidence	Qatar	Female	Age-standardized	596	Urolithiasis	Rate	1990	2021	0.097553694	0.156666634	0.033929491
Incidence	Qatar	Both	Age-standardized	596	Urolithiasis	Rate	1990	2021	0.079355578	0.130964778	0.024109672
Incidence	Jordan	Male	All ages	596	Urolithiasis	Number	1990	2021	5.817865809	6.514360129	5.229543516
Incidence	Jordan	Female	All ages	596	Urolithiasis	Number	1990	2021	3.748823386	4.160207877	3.298288023
Incidence	Jordan	Both	All ages	596	Urolithiasis	Number	1990	2021	5.309149096	5.878398851	4.80339399
Incidence	Jordan	Male	All ages	596	Urolithiasis	Percent	1990	2021	0.909900769	1.131839237	0.710987852
Incidence	Jordan	Female	All ages	596	Urolithiasis	Percent	1990	2021	0.366578118	0.521763792	0.231103922
Incidence	Jordan	Both	All ages	596	Urolithiasis	Percent	1990	2021	0.79151249	0.994525134	0.62252933
Incidence	Jordan	Male	All ages	596	Urolithiasis	Rate	1990	2021	1.019287133	1.225571923	0.845040283
Incidence	Jordan	Female	All ages	596	Urolithiasis	Rate	1990	2021	0.477387142	0.605371298	0.337222916
Incidence	Jordan	Both	All ages	596	Urolithiasis	Rate	1990	2021	0.912376553	1.084922782	0.759076291
Incidence	Jordan	Male	Age-standardized	596	Urolithiasis	Percent	1990	2021	0.223584427	0.331055553	0.135123951
Incidence	Jordan	Female	Age-standardized	596	Urolithiasis	Percent	1990	2021	-0.044363998	0.036901502	-0.105975254
Incidence	Jordan	Both	Age-standardized	596	Urolithiasis	Percent	1990	2021	0.191623713	0.28063885	0.115089068
Incidence	Jordan	Male	Age-standardized	596	Urolithiasis	Rate	1990	2021	0.378599271	0.465611453	0.286802794
Incidence	Jordan	Female	Age-standardized	596	Urolithiasis	Rate	1990	2021	0.073608122	0.136289823	0.012504388
Incidence	Jordan	Both	Age-standardized	596	Urolithiasis	Rate	1990	2021	0.337388815	0.40638406	0.263728812
Incidence	Libya	Male	All ages	596	Urolithiasis	Number	1990	2021	1.632484804	1.861290945	1.417714108
Incidence	Libya	Female	All ages	596	Urolithiasis	Number	1990	2021	1.971777949	2.306327747	1.650706568
Incidence	Libya	Both	All ages	596	Urolithiasis	Number	1990	2021	1.709351434	1.913756772	1.489819981
Incidence	Libya	Male	All ages	596	Urolithiasis	Percent	1990	2021	0.509538736	0.671120309	0.359194012
Incidence	Libya	Female	All ages	596	Urolithiasis	Percent	1990	2021	0.676065115	0.881958511	0.463534098
Incidence	Libya	Both	All ages	596	Urolithiasis	Percent	1990	2021	0.540555626	0.697290834	0.387663716
Incidence	Libya	Male	All ages	596	Urolithiasis	Rate	1990	2021	0.637635791	0.779973223	0.504029635
Incidence	Libya	Female	All ages	596	Urolithiasis	Rate	1990	2021	0.796077522	0.998272095	0.60202901
Incidence	Libya	Both	All ages	596	Urolithiasis	Rate	1990	2021	0.662156597	0.78755697	0.527476522
Incidence	Libya	Male	Age-standardized	596	Urolithiasis	Percent	1990	2021	-0.092302134	-0.011386751	-0.165216851
Incidence	Libya	Female	Age-standardized	596	Urolithiasis	Percent	1990	2021	-0.046320643	0.029117851	-0.115367339
Incidence	Libya	Both	Age-standardized	596	Urolithiasis	Percent	1990	2021	-0.110914626	-0.045026226	-0.174701962
Incidence	Libya	Male	Age-standardized	596	Urolithiasis	Rate	1990	2021	0.051575294	0.105191874	-0.011992589
Incidence	Libya	Female	Age-standardized	596	Urolithiasis	Rate	1990	2021	0.070435213	0.130917403	0.013231418
Incidence	Libya	Both	Age-standardized	596	Urolithiasis	Rate	1990	2021	0.016990142	0.059826384	-0.036893694
Incidence	Oman	Male	All ages	596	Urolithiasis	Number	1990	2021	2.606545892	2.914761399	2.325966368
Incidence	Oman	Female	All ages	596	Urolithiasis	Number	1990	2021	2.471992301	2.773053122	2.168991899
Incidence	Oman	Both	All ages	596	Urolithiasis	Number	1990	2021	2.585345214	2.854102207	2.321427005
Incidence	Oman	Male	All ages	596	Urolithiasis	Percent	1990	2021	0.506554786	0.640116014	0.372482638
Incidence	Oman	Female	All ages	596	Urolithiasis	Percent	1990	2021	0.539183903	0.699649398	0.395040832
Incidence	Oman	Both	All ages	596	Urolithiasis	Percent	1990	2021	0.536294763	0.662094168	0.411505175
Incidence	Oman	Male	All ages	596	Urolithiasis	Rate	1990	2021	0.454774427	0.579099487	0.341596908
Incidence	Oman	Female	All ages	596	Urolithiasis	Rate	1990	2021	0.567739335	0.703679985	0.430922888
Incidence	Oman	Both	All ages	596	Urolithiasis	Rate	1990	2021	0.512573638	0.625955953	0.401232693
Incidence	Oman	Male	Age-standardized	596	Urolithiasis	Percent	1990	2021	0.063527143	0.138578922	-0.001343637
Incidence	Oman	Female	Age-standardized	596	Urolithiasis	Percent	1990	2021	0.03644694	0.113902327	-0.034734416
Incidence	Oman	Both	Age-standardized	596	Urolithiasis	Percent	1990	2021	0.045363558	0.110586185	-0.013724399
Incidence	Oman	Male	Age-standardized	596	Urolithiasis	Rate	1990	2021	0.081330838	0.150083269	0.026145344
Incidence	Oman	Female	Age-standardized	596	Urolithiasis	Rate	1990	2021	0.097967496	0.176852833	0.023802223
Incidence	Oman	Both	Age-standardized	596	Urolithiasis	Rate	1990	2021	0.084096386	0.153156819	0.032447098
Incidence	Türkiye	Male	All ages	596	Urolithiasis	Number	1990	2021	1.204986334	1.40627514	1.040119779
Incidence	Türkiye	Female	All ages	596	Urolithiasis	Number	1990	2021	1.182453579	1.389189175	0.955232804
Incidence	Türkiye	Both	All ages	596	Urolithiasis	Number	1990	2021	1.199041733	1.374509783	1.036308378
Incidence	Türkiye	Male	All ages	596	Urolithiasis	Percent	1990	2021	0.591057656	0.778157034	0.437694183
Incidence	Türkiye	Female	All ages	596	Urolithiasis	Percent	1990	2021	0.517473483	0.673836387	0.350313654
Incidence	Türkiye	Both	All ages	596	Urolithiasis	Percent	1990	2021	0.556179834	0.70806015	0.417953784
Incidence	Türkiye	Male	All ages	596	Urolithiasis	Rate	1990	2021	0.531051111	0.670817715	0.41657461
Incidence	Türkiye	Female	All ages	596	Urolithiasis	Rate	1990	2021	0.484834417	0.625487182	0.330244542
Incidence	Türkiye	Both	All ages	596	Urolithiasis	Rate	1990	2021	0.511568451	0.632180972	0.399709453
Incidence	Türkiye	Male	Age-standardized	596	Urolithiasis	Percent	1990	2021	0.103838624	0.189439833	0.030852235
Incidence	Türkiye	Female	Age-standardized	596	Urolithiasis	Percent	1990	2021	0.087925011	0.158035817	0.016886539
Incidence	Türkiye	Both	Age-standardized	596	Urolithiasis	Percent	1990	2021	0.096940366	0.158539161	0.03914914
Incidence	Türkiye	Male	Age-standardized	596	Urolithiasis	Rate	1990	2021	0.118880721	0.190439802	0.066288002
Incidence	Türkiye	Female	Age-standardized	596	Urolithiasis	Rate	1990	2021	0.103050314	0.166857674	0.042717975
Incidence	Türkiye	Both	Age-standardized	596	Urolithiasis	Rate	1990	2021	0.11233375	0.169134406	0.069424871
Incidence	Saudi Arabia	Male	All ages	596	Urolithiasis	Number	1990	2021	3.046846947	3.365054259	2.703590386
Incidence	Saudi Arabia	Female	All ages	596	Urolithiasis	Number	1990	2021	2.969754313	3.405045505	2.523551393
Incidence	Saudi Arabia	Both	All ages	596	Urolithiasis	Number	1990	2021	3.032320575	3.336307515	2.709653033
Incidence	Saudi Arabia	Male	All ages	596	Urolithiasis	Percent	1990	2021	0.734344207	0.89459453	0.575266555
Incidence	Saudi Arabia	Female	All ages	596	Urolithiasis	Percent	1990	2021	0.891581528	1.12477098	0.668319469
Incidence	Saudi Arabia	Both	All ages	596	Urolithiasis	Percent	1990	2021	0.81463571	0.976112713	0.651290748
Incidence	Saudi Arabia	Male	All ages	596	Urolithiasis	Rate	1990	2021	0.628596705	0.756654767	0.490457924
Incidence	Saudi Arabia	Female	All ages	596	Urolithiasis	Rate	1990	2021	0.770521308	0.964662373	0.571513582
Incidence	Saudi Arabia	Both	All ages	596	Urolithiasis	Rate	1990	2021	0.695784489	0.8236256	0.560087289
Incidence	Saudi Arabia	Male	Age-standardized	596	Urolithiasis	Percent	1990	2021	0.074297891	0.144032218	0.006538885
Incidence	Saudi Arabia	Female	Age-standardized	596	Urolithiasis	Percent	1990	2021	0.105087799	0.172630128	0.036753426
Incidence	Saudi Arabia	Both	Age-standardized	596	Urolithiasis	Percent	1990	2021	0.077963571	0.135727388	0.018487309
Incidence	Saudi Arabia	Male	Age-standardized	596	Urolithiasis	Rate	1990	2021	0.069288391	0.127633577	0.010553434
Incidence	Saudi Arabia	Female	Age-standardized	596	Urolithiasis	Rate	1990	2021	0.079719761	0.135867095	0.021026582
Incidence	Saudi Arabia	Both	Age-standardized	596	Urolithiasis	Rate	1990	2021	0.064212978	0.115182065	0.01457715
Incidence	Iran (Islamic Republic of)	Male	All ages	596	Urolithiasis	Number	1990	2021	1.436693336	1.600946559	1.245079803
Incidence	Iran (Islamic Republic of)	Female	All ages	596	Urolithiasis	Number	1990	2021	1.443296861	1.649755876	1.224673417
Incidence	Iran (Islamic Republic of)	Both	All ages	596	Urolithiasis	Number	1990	2021	1.438401654	1.609533893	1.242098903
Incidence	Iran (Islamic Republic of)	Male	All ages	596	Urolithiasis	Percent	1990	2021	0.767126537	0.902730878	0.610060851
Incidence	Iran (Islamic Republic of)	Female	All ages	596	Urolithiasis	Percent	1990	2021	0.711089942	0.878571642	0.543321512
Incidence	Iran (Islamic Republic of)	Both	All ages	596	Urolithiasis	Percent	1990	2021	0.736913839	0.876026779	0.580135125
Incidence	Iran (Islamic Republic of)	Male	All ages	596	Urolithiasis	Rate	1990	2021	0.634607412	0.74479343	0.506067273
Incidence	Iran (Islamic Republic of)	Female	All ages	596	Urolithiasis	Rate	1990	2021	0.629769256	0.767485045	0.483939344
Incidence	Iran (Islamic Republic of)	Both	All ages	596	Urolithiasis	Rate	1990	2021	0.63120592	0.745687438	0.499886206
Incidence	Iran (Islamic Republic of)	Male	Age-standardized	596	Urolithiasis	Percent	1990	2021	0.016462135	0.041177166	-0.009920077
Incidence	Iran (Islamic Republic of)	Female	Age-standardized	596	Urolithiasis	Percent	1990	2021	0.026466804	0.056616976	-0.001861373
Incidence	Iran (Islamic Republic of)	Both	Age-standardized	596	Urolithiasis	Percent	1990	2021	0.010675352	0.033753745	-0.013598493
Incidence	Iran (Islamic Republic of)	Male	Age-standardized	596	Urolithiasis	Rate	1990	2021	0.023719699	0.045152347	0.002477646
Incidence	Iran (Islamic Republic of)	Female	Age-standardized	596	Urolithiasis	Rate	1990	2021	0.034314185	0.057340852	0.012704381
Incidence	Iran (Islamic Republic of)	Both	Age-standardized	596	Urolithiasis	Rate	1990	2021	0.018041364	0.035245311	0.000739947
Incidence	Kuwait	Male	All ages	596	Urolithiasis	Number	1990	2021	2.537285363	2.932530334	2.126504402
Incidence	Kuwait	Female	All ages	596	Urolithiasis	Number	1990	2021	3.910318944	4.554438088	3.29131743
Incidence	Kuwait	Both	All ages	596	Urolithiasis	Number	1990	2021	2.780017725	3.18501664	2.370867422
Incidence	Kuwait	Male	All ages	596	Urolithiasis	Percent	1990	2021	0.417180229	0.586534527	0.246826703
Incidence	Kuwait	Female	All ages	596	Urolithiasis	Percent	1990	2021	0.621495366	0.852843594	0.396019783
Incidence	Kuwait	Both	All ages	596	Urolithiasis	Percent	1990	2021	0.379621698	0.540626469	0.218690459
Incidence	Kuwait	Male	All ages	596	Urolithiasis	Rate	1990	2021	0.414395583	0.57243563	0.250143419
Incidence	Kuwait	Female	All ages	596	Urolithiasis	Rate	1990	2021	0.64822071	0.864428766	0.440443756
Incidence	Kuwait	Both	All ages	596	Urolithiasis	Rate	1990	2021	0.396997061	0.546674215	0.245785662
Incidence	Kuwait	Male	Age-standardized	596	Urolithiasis	Percent	1990	2021	0.044744801	0.114238379	-0.021781425
Incidence	Kuwait	Female	Age-standardized	596	Urolithiasis	Percent	1990	2021	0.030754779	0.103006662	-0.039051694
Incidence	Kuwait	Both	Age-standardized	596	Urolithiasis	Percent	1990	2021	-0.047550577	0.01188276	-0.100165211
Incidence	Kuwait	Male	Age-standardized	596	Urolithiasis	Rate	1990	2021	0.07611925	0.142841553	0.018637836
Incidence	Kuwait	Female	Age-standardized	596	Urolithiasis	Rate	1990	2021	0.076169134	0.132157464	0.0144556
Incidence	Kuwait	Both	Age-standardized	596	Urolithiasis	Rate	1990	2021	-0.003992968	0.049820036	-0.047765322
Incidence	Yemen	Male	All ages	596	Urolithiasis	Number	1990	2021	2.114082442	2.343128849	1.920449834
Incidence	Yemen	Female	All ages	596	Urolithiasis	Number	1990	2021	2.154352037	2.389555846	1.895079052
Incidence	Yemen	Both	All ages	596	Urolithiasis	Number	1990	2021	2.124688988	2.30217113	1.960938518
Incidence	Yemen	Male	All ages	596	Urolithiasis	Percent	1990	2021	0.644898853	0.810281825	0.482456324
Incidence	Yemen	Female	All ages	596	Urolithiasis	Percent	1990	2021	0.565142765	0.722393721	0.396265839
Incidence	Yemen	Both	All ages	596	Urolithiasis	Percent	1990	2021	0.599296208	0.745092755	0.460698701
Incidence	Yemen	Male	All ages	596	Urolithiasis	Rate	1990	2021	0.273820153	0.367511934	0.194614441
Incidence	Yemen	Female	All ages	596	Urolithiasis	Rate	1990	2021	0.266162903	0.360574159	0.162090234
Incidence	Yemen	Both	All ages	596	Urolithiasis	Rate	1990	2021	0.266321517	0.338248501	0.199959475
Incidence	Yemen	Male	Age-standardized	596	Urolithiasis	Percent	1990	2021	0.173105572	0.281873842	0.062998631
Incidence	Yemen	Female	Age-standardized	596	Urolithiasis	Percent	1990	2021	0.15262536	0.250602838	0.041016576
Incidence	Yemen	Both	Age-standardized	596	Urolithiasis	Percent	1990	2021	0.152446327	0.241893149	0.055317537
Incidence	Yemen	Male	Age-standardized	596	Urolithiasis	Rate	1990	2021	0.036792531	0.11143017	-0.025227362
Incidence	Yemen	Female	Age-standardized	596	Urolithiasis	Rate	1990	2021	0.042181973	0.111406129	-0.030862642
Incidence	Yemen	Both	Age-standardized	596	Urolithiasis	Rate	1990	2021	0.03052295	0.090419528	-0.017105188
Incidence	Morocco	Male	All ages	596	Urolithiasis	Number	1990	2021	1.114489807	1.291440823	0.93156006
Incidence	Morocco	Female	All ages	596	Urolithiasis	Number	1990	2021	1.064559944	1.233790509	0.887856289
Incidence	Morocco	Both	All ages	596	Urolithiasis	Number	1990	2021	1.101074411	1.258829938	0.932614645
Incidence	Morocco	Male	All ages	596	Urolithiasis	Percent	1990	2021	0.578132533	0.736505164	0.420382964
Incidence	Morocco	Female	All ages	596	Urolithiasis	Percent	1990	2021	0.50142249	0.651170757	0.34854713
Incidence	Morocco	Both	All ages	596	Urolithiasis	Percent	1990	2021	0.547252177	0.684850537	0.412676888
Incidence	Morocco	Male	All ages	596	Urolithiasis	Rate	1990	2021	0.42872271	0.548285327	0.305120372
Incidence	Morocco	Female	All ages	596	Urolithiasis	Rate	1990	2021	0.421551766	0.538075392	0.299882549
Incidence	Morocco	Both	All ages	596	Urolithiasis	Rate	1990	2021	0.433078047	0.540678225	0.318176836
Incidence	Morocco	Male	Age-standardized	596	Urolithiasis	Percent	1990	2021	0.082078507	0.175230393	-0.000621286
Incidence	Morocco	Female	Age-standardized	596	Urolithiasis	Percent	1990	2021	0.07638265	0.168869537	-0.008942836
Incidence	Morocco	Both	Age-standardized	596	Urolithiasis	Percent	1990	2021	0.081337451	0.163360755	0.007638356
Incidence	Morocco	Male	Age-standardized	596	Urolithiasis	Rate	1990	2021	0.046574749	0.107679107	-0.016538996
Incidence	Morocco	Female	Age-standardized	596	Urolithiasis	Rate	1990	2021	0.06657406	0.133112443	0.006274367
Incidence	Morocco	Both	Age-standardized	596	Urolithiasis	Rate	1990	2021	0.058459489	0.105468447	0.005695732
Incidence	Iraq	Male	All ages	596	Urolithiasis	Number	1990	2021	2.124754363	2.372209033	1.924909304
Incidence	Iraq	Female	All ages	596	Urolithiasis	Number	1990	2021	2.096044382	2.325953936	1.874557118
Incidence	Iraq	Both	All ages	596	Urolithiasis	Number	1990	2021	2.117675751	2.339717377	1.929924733
Incidence	Iraq	Male	All ages	596	Urolithiasis	Percent	1990	2021	0.417124591	0.57541739	0.312218317
Incidence	Iraq	Female	All ages	596	Urolithiasis	Percent	1990	2021	0.388892068	0.529191306	0.266687197
Incidence	Iraq	Both	All ages	596	Urolithiasis	Percent	1990	2021	0.406206697	0.540392347	0.304252083
Incidence	Iraq	Male	All ages	596	Urolithiasis	Rate	1990	2021	0.387432682	0.497305861	0.298698806
Incidence	Iraq	Female	All ages	596	Urolithiasis	Rate	1990	2021	0.392333981	0.495727487	0.292728095
Incidence	Iraq	Both	All ages	596	Urolithiasis	Rate	1990	2021	0.392853114	0.492052452	0.308973451
Incidence	Iraq	Male	Age-standardized	596	Urolithiasis	Percent	1990	2021	-0.050163681	0.032329388	-0.113933602
Incidence	Iraq	Female	Age-standardized	596	Urolithiasis	Percent	1990	2021	0.001614813	0.084266553	-0.078295372
Incidence	Iraq	Both	Age-standardized	596	Urolithiasis	Percent	1990	2021	-0.028622216	0.044793589	-0.087563931
Incidence	Iraq	Male	Age-standardized	596	Urolithiasis	Rate	1990	2021	0.010148292	0.079616848	-0.043204034
Incidence	Iraq	Female	Age-standardized	596	Urolithiasis	Rate	1990	2021	0.065982232	0.126716522	0.001129926
Incidence	Iraq	Both	Age-standardized	596	Urolithiasis	Rate	1990	2021	0.032799959	0.08276559	-0.011618129
Incidence	United Arab Emirates	Male	All ages	596	Urolithiasis	Number	1990	2021	8.319058137	9.832722765	7.002163044
Incidence	United Arab Emirates	Female	All ages	596	Urolithiasis	Number	1990	2021	6.30663433	7.529868785	5.13732217
Incidence	United Arab Emirates	Both	All ages	596	Urolithiasis	Number	1990	2021	8.087856707	9.5423017	6.755405274
Incidence	United Arab Emirates	Male	All ages	596	Urolithiasis	Percent	1990	2021	0.601304887	0.882202694	0.343832913
Incidence	United Arab Emirates	Female	All ages	596	Urolithiasis	Percent	1990	2021	0.760276846	1.063020953	0.443485695
Incidence	United Arab Emirates	Both	All ages	596	Urolithiasis	Percent	1990	2021	0.760325581	1.064321365	0.481825203
Incidence	United Arab Emirates	Male	All ages	596	Urolithiasis	Rate	1990	2021	0.623514147	0.887216326	0.394092055
Incidence	United Arab Emirates	Female	All ages	596	Urolithiasis	Rate	1990	2021	0.798031221	1.099047208	0.510284541
Incidence	United Arab Emirates	Both	All ages	596	Urolithiasis	Rate	1990	2021	0.765346305	1.047877069	0.506513195
Incidence	United Arab Emirates	Male	Age-standardized	596	Urolithiasis	Percent	1990	2021	0.014937061	0.093829059	-0.059437432
Incidence	United Arab Emirates	Female	Age-standardized	596	Urolithiasis	Percent	1990	2021	0.020383569	0.088364348	-0.051828095
Incidence	United Arab Emirates	Both	Age-standardized	596	Urolithiasis	Percent	1990	2021	0.043466155	0.126472241	-0.031373213
Incidence	United Arab Emirates	Male	Age-standardized	596	Urolithiasis	Rate	1990	2021	0.065409948	0.126840603	0.005049539
Incidence	United Arab Emirates	Female	Age-standardized	596	Urolithiasis	Rate	1990	2021	0.085316254	0.1437407	0.025295157
Incidence	United Arab Emirates	Both	Age-standardized	596	Urolithiasis	Rate	1990	2021	0.096063198	0.157240511	0.034407966
Incidence	Syrian Arab Republic	Male	All ages	596	Urolithiasis	Number	1990	2021	0.802956682	1.046226117	0.548566769
Incidence	Syrian Arab Republic	Female	All ages	596	Urolithiasis	Number	1990	2021	1.011254285	1.246782373	0.752863654
Incidence	Syrian Arab Republic	Both	All ages	596	Urolithiasis	Number	1990	2021	0.855903556	1.088264143	0.608818739
Incidence	Syrian Arab Republic	Male	All ages	596	Urolithiasis	Percent	1990	2021	0.970521691	1.241797768	0.674896008
Incidence	Syrian Arab Republic	Female	All ages	596	Urolithiasis	Percent	1990	2021	0.866147518	1.113194756	0.613274321
Incidence	Syrian Arab Republic	Both	All ages	596	Urolithiasis	Percent	1990	2021	0.860356869	1.097812522	0.590580999
Incidence	Syrian Arab Republic	Male	All ages	596	Urolithiasis	Rate	1990	2021	0.737992789	0.972496772	0.492769019
Incidence	Syrian Arab Republic	Female	All ages	596	Urolithiasis	Rate	1990	2021	0.715924605	0.916868088	0.495475682
Incidence	Syrian Arab Republic	Both	All ages	596	Urolithiasis	Rate	1990	2021	0.682236205	0.892853503	0.458272506
Incidence	Syrian Arab Republic	Male	Age-standardized	596	Urolithiasis	Percent	1990	2021	0.075369011	0.157493071	-0.00407799
Incidence	Syrian Arab Republic	Female	Age-standardized	596	Urolithiasis	Percent	1990	2021	0.083665327	0.16390691	0.016592215
Incidence	Syrian Arab Republic	Both	Age-standardized	596	Urolithiasis	Percent	1990	2021	0.022432043	0.085890201	-0.038842646
Incidence	Syrian Arab Republic	Male	Age-standardized	596	Urolithiasis	Rate	1990	2021	0.056548846	0.126605328	-0.000708274
Incidence	Syrian Arab Republic	Female	Age-standardized	596	Urolithiasis	Rate	1990	2021	0.077798048	0.140241206	0.029137235
Incidence	Syrian Arab Republic	Both	Age-standardized	596	Urolithiasis	Rate	1990	2021	0.018077419	0.072831562	-0.026031531
Incidence	Afghanistan	Male	All ages	596	Urolithiasis	Number	1990	2021	2.047107895	2.503373186	1.660502775
Incidence	Afghanistan	Female	All ages	596	Urolithiasis	Number	1990	2021	1.78765348	2.055963975	1.543770643
Incidence	Afghanistan	Both	All ages	596	Urolithiasis	Number	1990	2021	1.972860222	2.364610576	1.650085053
Incidence	Afghanistan	Male	All ages	596	Urolithiasis	Percent	1990	2021	-0.044006589	0.122289822	-0.182572496
Incidence	Afghanistan	Female	All ages	596	Urolithiasis	Percent	1990	2021	-0.038946489	0.079977846	-0.142734302
Incidence	Afghanistan	Both	All ages	596	Urolithiasis	Percent	1990	2021	-0.021929347	0.122193393	-0.148216084
Incidence	Afghanistan	Male	All ages	596	Urolithiasis	Rate	1990	2021	-0.074056178	0.064592023	-0.191536305
Incidence	Afghanistan	Female	All ages	596	Urolithiasis	Rate	1990	2021	-0.069666587	0.01987762	-0.151058465
Incidence	Afghanistan	Both	All ages	596	Urolithiasis	Rate	1990	2021	-0.053220423	0.071541997	-0.156016019
Incidence	Afghanistan	Male	Age-standardized	596	Urolithiasis	Percent	1990	2021	0.013470392	0.097278542	-0.06015258
Incidence	Afghanistan	Female	Age-standardized	596	Urolithiasis	Percent	1990	2021	0.046754967	0.136755847	-0.024889366
Incidence	Afghanistan	Both	Age-standardized	596	Urolithiasis	Percent	1990	2021	0.054155608	0.136811576	-0.013884528
Incidence	Afghanistan	Male	Age-standardized	596	Urolithiasis	Rate	1990	2021	0.027720946	0.082687304	-0.024651964
Incidence	Afghanistan	Female	Age-standardized	596	Urolithiasis	Rate	1990	2021	0.049224003	0.104563632	-0.004057425
Incidence	Afghanistan	Both	Age-standardized	596	Urolithiasis	Rate	1990	2021	0.057351465	0.104936628	0.010990895
Incidence	Sudan	Male	All ages	596	Urolithiasis	Number	1990	2021	1.572135864	1.719580565	1.425973012
Incidence	Sudan	Female	All ages	596	Urolithiasis	Number	1990	2021	1.521526378	1.698659975	1.331196059
Incidence	Sudan	Both	All ages	596	Urolithiasis	Number	1990	2021	1.558559751	1.670313664	1.440596382
Incidence	Sudan	Male	All ages	596	Urolithiasis	Percent	1990	2021	0.288981284	0.411530254	0.178035969
Incidence	Sudan	Female	All ages	596	Urolithiasis	Percent	1990	2021	0.202466701	0.315912143	0.081415305
Incidence	Sudan	Both	All ages	596	Urolithiasis	Percent	1990	2021	0.250548908	0.342690858	0.154385172
Incidence	Sudan	Male	All ages	596	Urolithiasis	Rate	1990	2021	0.178743567	0.246313672	0.111760899
Incidence	Sudan	Female	All ages	596	Urolithiasis	Rate	1990	2021	0.170128729	0.252328587	0.081804856
Incidence	Sudan	Both	All ages	596	Urolithiasis	Rate	1990	2021	0.179799646	0.23133146	0.125404535
Incidence	Sudan	Male	Age-standardized	596	Urolithiasis	Percent	1990	2021	0.061419187	0.159602727	-0.029149519
Incidence	Sudan	Female	Age-standardized	596	Urolithiasis	Percent	1990	2021	0.020085542	0.107445927	-0.073668464
Incidence	Sudan	Both	Age-standardized	596	Urolithiasis	Percent	1990	2021	0.044478319	0.123006391	-0.030219288
Incidence	Sudan	Male	Age-standardized	596	Urolithiasis	Rate	1990	2021	0.053622631	0.111319672	-0.010026132
Incidence	Sudan	Female	Age-standardized	596	Urolithiasis	Rate	1990	2021	0.05034225	0.117232518	-0.025009685
Incidence	Sudan	Both	Age-standardized	596	Urolithiasis	Rate	1990	2021	0.055719584	0.098940959	0.008680342
Incidence	Algeria	Male	All ages	596	Urolithiasis	Number	1990	2021	1.690388001	1.970795646	1.371866917
Incidence	Algeria	Female	All ages	596	Urolithiasis	Number	1990	2021	1.614169387	1.847937179	1.373163241
Incidence	Algeria	Both	All ages	596	Urolithiasis	Number	1990	2021	1.670170503	1.90933803	1.383606003
Incidence	Algeria	Male	All ages	596	Urolithiasis	Percent	1990	2021	0.687532617	0.874832352	0.485657234
Incidence	Algeria	Female	All ages	596	Urolithiasis	Percent	1990	2021	0.56607132	0.736560281	0.401864772
Incidence	Algeria	Both	All ages	596	Urolithiasis	Percent	1990	2021	0.635506257	0.801839814	0.45786925
Incidence	Algeria	Male	All ages	596	Urolithiasis	Rate	1990	2021	0.535066804	0.695060257	0.353326794
Incidence	Algeria	Female	All ages	596	Urolithiasis	Rate	1990	2021	0.499969818	0.634102149	0.361684233
Incidence	Algeria	Both	All ages	596	Urolithiasis	Rate	1990	2021	0.527750803	0.664591646	0.363791556
Incidence	Algeria	Male	Age-standardized	596	Urolithiasis	Percent	1990	2021	0.098100136	0.181128198	0.016598486
Incidence	Algeria	Female	Age-standardized	596	Urolithiasis	Percent	1990	2021	0.085143506	0.165895855	0.016765181
Incidence	Algeria	Both	Age-standardized	596	Urolithiasis	Percent	1990	2021	0.094786351	0.168157306	0.024280943
Incidence	Algeria	Male	Age-standardized	596	Urolithiasis	Rate	1990	2021	0.058986535	0.124879259	-0.004456144
Incidence	Algeria	Female	Age-standardized	596	Urolithiasis	Rate	1990	2021	0.073746231	0.132761204	0.011669705
Incidence	Algeria	Both	Age-standardized	596	Urolithiasis	Rate	1990	2021	0.06978239	0.126813346	0.017387718
Incidence	Bahrain	Male	All ages	596	Urolithiasis	Number	1990	2021	3.638064989	4.280489436	3.114090177
Incidence	Bahrain	Female	All ages	596	Urolithiasis	Number	1990	2021	2.876281059	3.367642128	2.43654453
Incidence	Bahrain	Both	All ages	596	Urolithiasis	Number	1990	2021	3.505244979	4.078324074	3.013680965
Incidence	Bahrain	Male	All ages	596	Urolithiasis	Percent	1990	2021	0.323872009	0.51691218	0.156378521
Incidence	Bahrain	Female	All ages	596	Urolithiasis	Percent	1990	2021	0.363665414	0.549030548	0.176468629
Incidence	Bahrain	Both	All ages	596	Urolithiasis	Percent	1990	2021	0.407437018	0.592888487	0.244824203
Incidence	Bahrain	Male	All ages	596	Urolithiasis	Rate	1990	2021	0.41290836	0.608612144	0.253288261
Incidence	Bahrain	Female	All ages	596	Urolithiasis	Rate	1990	2021	0.457873126	0.642674508	0.292487784
Incidence	Bahrain	Both	All ages	596	Urolithiasis	Rate	1990	2021	0.49172393	0.681475166	0.328963014
Incidence	Bahrain	Male	Age-standardized	596	Urolithiasis	Percent	1990	2021	-0.031699385	0.054014851	-0.094906992
Incidence	Bahrain	Female	Age-standardized	596	Urolithiasis	Percent	1990	2021	-0.008407694	0.065952155	-0.078615754
Incidence	Bahrain	Both	Age-standardized	596	Urolithiasis	Percent	1990	2021	0.012191952	0.087996628	-0.048258568
Incidence	Bahrain	Male	Age-standardized	596	Urolithiasis	Rate	1990	2021	0.077019838	0.144249211	0.027301542
Incidence	Bahrain	Female	Age-standardized	596	Urolithiasis	Rate	1990	2021	0.091402347	0.150667332	0.02882028
Incidence	Bahrain	Both	Age-standardized	596	Urolithiasis	Rate	1990	2021	0.116128623	0.178821531	0.071751284
Incidence	North Africa and Middle East	Male	All ages	596	Urolithiasis	Number	1990	2021	1.671531269	1.801469113	1.50277289
Incidence	North Africa and Middle East	Female	All ages	596	Urolithiasis	Number	1990	2021	1.525813077	1.662522543	1.359402624
Incidence	North Africa and Middle East	Both	All ages	596	Urolithiasis	Number	1990	2021	1.634414867	1.758292272	1.472932202
Incidence	North Africa and Middle East	Male	All ages	596	Urolithiasis	Percent	1990	2021	0.541771476	0.637353756	0.443357551
Incidence	North Africa and Middle East	Female	All ages	596	Urolithiasis	Percent	1990	2021	0.453943112	0.546510479	0.350212201
Incidence	North Africa and Middle East	Both	All ages	596	Urolithiasis	Percent	1990	2021	0.518378496	0.61053546	0.424598602
Incidence	North Africa and Middle East	Male	All ages	596	Urolithiasis	Rate	1990	2021	0.435320172	0.505131224	0.344652206
Incidence	North Africa and Middle East	Female	All ages	596	Urolithiasis	Rate	1990	2021	0.394760257	0.470251564	0.302867991
Incidence	North Africa and Middle East	Both	All ages	596	Urolithiasis	Rate	1990	2021	0.43430488	0.501749825	0.346385784
Incidence	North Africa and Middle East	Male	Age-standardized	596	Urolithiasis	Percent	1990	2021	0.069222905	0.103004939	0.040211031
Incidence	North Africa and Middle East	Female	Age-standardized	596	Urolithiasis	Percent	1990	2021	0.063969678	0.093590382	0.029123098
Incidence	North Africa and Middle East	Both	Age-standardized	596	Urolithiasis	Percent	1990	2021	0.07532412	0.104419356	0.048957404
Incidence	North Africa and Middle East	Male	Age-standardized	596	Urolithiasis	Rate	1990	2021	0.066312946	0.088432815	0.047579306
Incidence	North Africa and Middle East	Female	Age-standardized	596	Urolithiasis	Rate	1990	2021	0.070414963	0.093231833	0.047700372
Incidence	North Africa and Middle East	Both	Age-standardized	596	Urolithiasis	Rate	1990	2021	0.076221125	0.093694663	0.061579317
