# Supplementary material for: A 30-year analysis of urolithiasis burden in the North Africa and Middle East region: Findings from the global burden of disease study 2021
Source: PLoS One. 2026 May 4;21(5):e0343341. doi: 10.1371/journal.pone.0343341 (PMC13138644; doi:10.1371/journal.pone.0343341)
Supplement: S3 File — Annual estimates (1990–2021) of all-age numbers and age-standardized rates for all burden measures in the NAME region, by sex. Used to generate Figure 1. (CSV) [file pone.0343341.s003.csv]

measure_name	location_name	sex_name	age_name	cause_name	metric_name	year	val	upper	lower
Deaths	North Africa and Middle East	Male	All ages	Urolithiasis	Number	1990	90.09801236	138.0643662	39.48773184
Deaths	North Africa and Middle East	Female	All ages	Urolithiasis	Number	1990	52.00570038	69.75174893	22.70216657
Deaths	North Africa and Middle East	Both	All ages	Urolithiasis	Number	1990	142.1037127	194.5322215	79.81736611
Deaths	North Africa and Middle East	Male	Age-standardized	Urolithiasis	Rate	1990	0.110928269	0.170977515	0.046349651
Deaths	North Africa and Middle East	Female	Age-standardized	Urolithiasis	Rate	1990	0.059413068	0.087975016	0.025723874
Deaths	North Africa and Middle East	Both	Age-standardized	Urolithiasis	Rate	1990	0.084494942	0.116013845	0.048051854
Deaths	North Africa and Middle East	Male	All ages	Urolithiasis	Number	1992	93.35706741	139.5419542	43.03201022
Deaths	North Africa and Middle East	Female	All ages	Urolithiasis	Number	1992	53.61148816	70.76994118	23.49084571
Deaths	North Africa and Middle East	Both	All ages	Urolithiasis	Number	1992	146.9685556	197.3511841	83.19935363
Deaths	North Africa and Middle East	Male	Age-standardized	Urolithiasis	Rate	1992	0.108540901	0.163172872	0.045794704
Deaths	North Africa and Middle East	Female	Age-standardized	Urolithiasis	Rate	1992	0.057404118	0.082308166	0.025743743
Deaths	North Africa and Middle East	Both	Age-standardized	Urolithiasis	Rate	1992	0.082328595	0.113815707	0.046622874
Deaths	North Africa and Middle East	Male	All ages	Urolithiasis	Number	1994	97.49470588	142.951175	45.4576144
Deaths	North Africa and Middle East	Female	All ages	Urolithiasis	Number	1994	57.13483448	74.62169163	25.65639736
Deaths	North Africa and Middle East	Both	All ages	Urolithiasis	Number	1994	154.6295404	206.5599051	87.56574463
Deaths	North Africa and Middle East	Male	Age-standardized	Urolithiasis	Rate	1994	0.107702862	0.158932691	0.046683017
Deaths	North Africa and Middle East	Female	Age-standardized	Urolithiasis	Rate	1994	0.058010296	0.081335247	0.026903522
Deaths	North Africa and Middle East	Both	Age-standardized	Urolithiasis	Rate	1994	0.082191712	0.111517733	0.046916274
Deaths	North Africa and Middle East	Male	All ages	Urolithiasis	Number	1991	91.59588633	138.5396889	40.92978584
Deaths	North Africa and Middle East	Female	All ages	Urolithiasis	Number	1991	52.63138725	69.75344668	22.65268017
Deaths	North Africa and Middle East	Both	All ages	Urolithiasis	Number	1991	144.2272736	196.4974387	82.16635819
Deaths	North Africa and Middle East	Male	Age-standardized	Urolithiasis	Rate	1991	0.109589749	0.164727451	0.045783807
Deaths	North Africa and Middle East	Female	Age-standardized	Urolithiasis	Rate	1991	0.058144436	0.084627812	0.025529901
Deaths	North Africa and Middle East	Both	Age-standardized	Urolithiasis	Rate	1991	0.083220332	0.11486532	0.046969326
Deaths	North Africa and Middle East	Male	All ages	Urolithiasis	Number	1997	105.0110132	151.577513	47.79735877
Deaths	North Africa and Middle East	Female	All ages	Urolithiasis	Number	1997	62.69161768	82.43182031	28.18674353
Deaths	North Africa and Middle East	Both	All ages	Urolithiasis	Number	1997	167.7026308	220.4067281	93.00741696
Deaths	North Africa and Middle East	Male	Age-standardized	Urolithiasis	Rate	1997	0.107593377	0.15713785	0.044960234
Deaths	North Africa and Middle East	Female	Age-standardized	Urolithiasis	Rate	1997	0.059111014	0.082503344	0.026390418
Deaths	North Africa and Middle East	Both	Age-standardized	Urolithiasis	Rate	1997	0.08262752	0.111176844	0.04583631
Deaths	North Africa and Middle East	Male	All ages	Urolithiasis	Number	1995	99.70676805	144.4555991	46.26112104
Deaths	North Africa and Middle East	Female	All ages	Urolithiasis	Number	1995	58.80235634	76.13481407	26.09852188
Deaths	North Africa and Middle East	Both	All ages	Urolithiasis	Number	1995	158.5091244	210.7937451	88.78373504
Deaths	North Africa and Middle East	Male	Age-standardized	Urolithiasis	Rate	1995	0.107477804	0.157214024	0.046040901
Deaths	North Africa and Middle East	Female	Age-standardized	Urolithiasis	Rate	1995	0.058205835	0.082088006	0.026632612
Deaths	North Africa and Middle East	Both	Age-standardized	Urolithiasis	Rate	1995	0.08215168	0.11187034	0.046159705
Deaths	North Africa and Middle East	Male	All ages	Urolithiasis	Number	1999	109.5644118	155.8497594	49.57483821
Deaths	North Africa and Middle East	Female	All ages	Urolithiasis	Number	1999	65.89893989	86.03915928	29.65291349
Deaths	North Africa and Middle East	Both	All ages	Urolithiasis	Number	1999	175.4633517	229.0558373	96.24828969
Deaths	North Africa and Middle East	Male	Age-standardized	Urolithiasis	Rate	1999	0.106752194	0.15309498	0.045270979
Deaths	North Africa and Middle East	Female	Age-standardized	Urolithiasis	Rate	1999	0.059114669	0.083158641	0.025656218
Deaths	North Africa and Middle East	Both	Age-standardized	Urolithiasis	Rate	1999	0.082169445	0.108670531	0.044907674
Deaths	North Africa and Middle East	Male	All ages	Urolithiasis	Number	2001	116.2171744	161.9726733	51.6158011
Deaths	North Africa and Middle East	Female	All ages	Urolithiasis	Number	2001	71.19274717	93.31810735	31.88505151
Deaths	North Africa and Middle East	Both	All ages	Urolithiasis	Number	2001	187.4099216	242.6887222	100.8666838
Deaths	North Africa and Middle East	Male	Age-standardized	Urolithiasis	Rate	2001	0.107047573	0.149577315	0.044313641
Deaths	North Africa and Middle East	Female	Age-standardized	Urolithiasis	Rate	2001	0.061308644	0.084809402	0.025869792
Deaths	North Africa and Middle East	Both	Age-standardized	Urolithiasis	Rate	2001	0.083480403	0.108861196	0.045117225
Deaths	North Africa and Middle East	Male	All ages	Urolithiasis	Number	1998	107.5030282	154.168986	47.88690265
Deaths	North Africa and Middle East	Female	All ages	Urolithiasis	Number	1998	64.50907801	84.65241474	29.03699455
Deaths	North Africa and Middle East	Both	All ages	Urolithiasis	Number	1998	172.0121062	225.6345439	94.81015356
Deaths	North Africa and Middle East	Male	Age-standardized	Urolithiasis	Rate	1998	0.107534618	0.156241244	0.045644595
Deaths	North Africa and Middle East	Female	Age-standardized	Urolithiasis	Rate	1998	0.059417626	0.08368926	0.0262857
Deaths	North Africa and Middle East	Both	Age-standardized	Urolithiasis	Rate	1998	0.082723412	0.110175193	0.045331049
Deaths	North Africa and Middle East	Male	All ages	Urolithiasis	Number	2000	111.8919402	158.2650768	50.32205823
Deaths	North Africa and Middle East	Female	All ages	Urolithiasis	Number	2000	67.52976101	88.77350216	30.33100048
Deaths	North Africa and Middle East	Both	All ages	Urolithiasis	Number	2000	179.4217013	234.9211828	97.36679293
Deaths	North Africa and Middle East	Male	Age-standardized	Urolithiasis	Rate	2000	0.105941128	0.151518612	0.044638957
Deaths	North Africa and Middle East	Female	Age-standardized	Urolithiasis	Rate	2000	0.059400497	0.082436081	0.025128028
Deaths	North Africa and Middle East	Both	Age-standardized	Urolithiasis	Rate	2000	0.081953453	0.108246837	0.044064279
Deaths	North Africa and Middle East	Male	All ages	Urolithiasis	Number	2003	131.042566	181.1486491	54.07355015
Deaths	North Africa and Middle East	Female	All ages	Urolithiasis	Number	2003	81.34463579	108.2930727	34.01589864
Deaths	North Africa and Middle East	Both	All ages	Urolithiasis	Number	2003	212.3872018	276.8558524	108.0891869
Deaths	North Africa and Middle East	Male	Age-standardized	Urolithiasis	Rate	2003	0.115161935	0.160833719	0.045355036
Deaths	North Africa and Middle East	Female	Age-standardized	Urolithiasis	Rate	2003	0.06678053	0.093188044	0.026378817
Deaths	North Africa and Middle East	Both	Age-standardized	Urolithiasis	Rate	2003	0.090174441	0.118129062	0.044952255
Deaths	North Africa and Middle East	Male	All ages	Urolithiasis	Number	2005	147.774757	204.0713879	59.51359399
Deaths	North Africa and Middle East	Female	All ages	Urolithiasis	Number	2005	92.24327742	127.2227747	36.49514059
Deaths	North Africa and Middle East	Both	All ages	Urolithiasis	Number	2005	240.0180345	314.7585625	114.1942529
Deaths	North Africa and Middle East	Male	Age-standardized	Urolithiasis	Rate	2005	0.123098261	0.169743055	0.047287611
Deaths	North Africa and Middle East	Female	Age-standardized	Urolithiasis	Rate	2005	0.071434152	0.10479488	0.026827463
Deaths	North Africa and Middle East	Both	Age-standardized	Urolithiasis	Rate	2005	0.096333494	0.12686994	0.044227825
Deaths	North Africa and Middle East	Male	All ages	Urolithiasis	Number	2007	160.8466439	219.4607542	63.57667948
Deaths	North Africa and Middle East	Female	All ages	Urolithiasis	Number	2007	101.2372915	142.0370302	37.54983652
Deaths	North Africa and Middle East	Both	All ages	Urolithiasis	Number	2007	262.0839353	345.0620354	121.0171596
Deaths	North Africa and Middle East	Male	Age-standardized	Urolithiasis	Rate	2007	0.126266132	0.173038608	0.048155356
Deaths	North Africa and Middle East	Female	Age-standardized	Urolithiasis	Rate	2007	0.074490214	0.109886141	0.026343954
Deaths	North Africa and Middle East	Both	Age-standardized	Urolithiasis	Rate	2007	0.099438845	0.131527907	0.044864397
Deaths	North Africa and Middle East	Male	All ages	Urolithiasis	Number	2004	139.2504159	192.3277205	56.39370049
Deaths	North Africa and Middle East	Female	All ages	Urolithiasis	Number	2004	86.80657985	117.7856776	34.96344781
Deaths	North Africa and Middle East	Both	All ages	Urolithiasis	Number	2004	226.0569958	296.5854483	110.0670442
Deaths	North Africa and Middle East	Male	Age-standardized	Urolithiasis	Rate	2004	0.119282633	0.165104806	0.046695729
Deaths	North Africa and Middle East	Female	Age-standardized	Urolithiasis	Rate	2004	0.069158489	0.099244123	0.026642788
Deaths	North Africa and Middle East	Both	Age-standardized	Urolithiasis	Rate	2004	0.093342224	0.122105012	0.044288386
Deaths	North Africa and Middle East	Male	All ages	Urolithiasis	Number	2006	155.7180383	214.5531084	62.42107036
Deaths	North Africa and Middle East	Female	All ages	Urolithiasis	Number	2006	97.31791124	135.6681415	37.20352931
Deaths	North Africa and Middle East	Both	All ages	Urolithiasis	Number	2006	253.0359495	331.6666839	118.1471202
Deaths	North Africa and Middle East	Male	Age-standardized	Urolithiasis	Rate	2006	0.125980543	0.17431002	0.048070258
Deaths	North Africa and Middle East	Female	Age-standardized	Urolithiasis	Rate	2006	0.073443148	0.106971133	0.026677683
Deaths	North Africa and Middle East	Both	Age-standardized	Urolithiasis	Rate	2006	0.098758259	0.130870209	0.045088774
Deaths	North Africa and Middle East	Male	All ages	Urolithiasis	Number	2008	166.6408416	223.3853252	65.50957593
Deaths	North Africa and Middle East	Female	All ages	Urolithiasis	Number	2008	107.0390979	149.463234	39.2291947
Deaths	North Africa and Middle East	Both	All ages	Urolithiasis	Number	2008	273.6799394	358.4062485	126.3327666
Deaths	North Africa and Middle East	Male	Age-standardized	Urolithiasis	Rate	2008	0.126743951	0.172024435	0.048684782
Deaths	North Africa and Middle East	Female	Age-standardized	Urolithiasis	Rate	2008	0.076869454	0.11072146	0.027061121
Deaths	North Africa and Middle East	Both	Age-standardized	Urolithiasis	Rate	2008	0.100906419	0.132559928	0.045425663
Deaths	North Africa and Middle East	Male	All ages	Urolithiasis	Number	2010	178.6186236	235.697628	71.64235537
Deaths	North Africa and Middle East	Female	All ages	Urolithiasis	Number	2010	119.3640179	168.3974538	42.27068611
Deaths	North Africa and Middle East	Both	All ages	Urolithiasis	Number	2010	297.9826415	387.4412263	137.4708201
Deaths	North Africa and Middle East	Male	Age-standardized	Urolithiasis	Rate	2010	0.127317212	0.169693675	0.049207768
Deaths	North Africa and Middle East	Female	Age-standardized	Urolithiasis	Rate	2010	0.080961518	0.11625808	0.027564806
Deaths	North Africa and Middle East	Both	Age-standardized	Urolithiasis	Rate	2010	0.103285094	0.134633792	0.046569489
Deaths	North Africa and Middle East	Male	All ages	Urolithiasis	Number	2012	191.6645856	250.7240167	79.90542444
Deaths	North Africa and Middle East	Female	All ages	Urolithiasis	Number	2012	132.0427655	183.3233883	45.6559305
Deaths	North Africa and Middle East	Both	All ages	Urolithiasis	Number	2012	323.7073511	418.5809727	149.6849876
Deaths	North Africa and Middle East	Male	Age-standardized	Urolithiasis	Rate	2012	0.127850555	0.168567163	0.049288723
Deaths	North Africa and Middle East	Female	Age-standardized	Urolithiasis	Rate	2012	0.084762535	0.12031203	0.02881228
Deaths	North Africa and Middle East	Both	Age-standardized	Urolithiasis	Rate	2012	0.105594965	0.136930104	0.047762108
Deaths	North Africa and Middle East	Male	All ages	Urolithiasis	Number	2009	173.6586014	229.5840271	69.85086007
Deaths	North Africa and Middle East	Female	All ages	Urolithiasis	Number	2009	113.8849207	161.331657	40.86031009
Deaths	North Africa and Middle East	Both	All ages	Urolithiasis	Number	2009	287.5435221	375.5117568	133.5272533
Deaths	North Africa and Middle East	Male	Age-standardized	Urolithiasis	Rate	2009	0.12787994	0.169638031	0.04922063
Deaths	North Africa and Middle East	Female	Age-standardized	Urolithiasis	Rate	2009	0.079575117	0.114162177	0.02742119
Deaths	North Africa and Middle East	Both	Age-standardized	Urolithiasis	Rate	2009	0.102848814	0.134418533	0.046542486
Deaths	North Africa and Middle East	Male	All ages	Urolithiasis	Number	2011	184.5153235	241.3312253	76.11265805
Deaths	North Africa and Middle East	Female	All ages	Urolithiasis	Number	2011	124.7768389	175.4159252	43.52289135
Deaths	North Africa and Middle East	Both	All ages	Urolithiasis	Number	2011	309.2921625	400.7955453	143.5735778
Deaths	North Africa and Middle East	Male	Age-standardized	Urolithiasis	Rate	2011	0.127238056	0.167970871	0.049146459
Deaths	North Africa and Middle East	Female	Age-standardized	Urolithiasis	Rate	2011	0.082525742	0.118382934	0.027773123
Deaths	North Africa and Middle East	Both	Age-standardized	Urolithiasis	Rate	2011	0.10410567	0.135147562	0.047275224
Deaths	North Africa and Middle East	Male	All ages	Urolithiasis	Number	2013	200.2496548	257.9673807	82.52574346
Deaths	North Africa and Middle East	Female	All ages	Urolithiasis	Number	2013	138.3960655	191.2522591	47.45007746
Deaths	North Africa and Middle East	Both	All ages	Urolithiasis	Number	2013	338.6457202	435.4509538	155.3361975
Deaths	North Africa and Middle East	Male	Age-standardized	Urolithiasis	Rate	2013	0.129325771	0.16844728	0.050112784
Deaths	North Africa and Middle East	Female	Age-standardized	Urolithiasis	Rate	2013	0.086352507	0.121785163	0.028939437
Deaths	North Africa and Middle East	Both	Age-standardized	Urolithiasis	Rate	2013	0.107170973	0.138255515	0.04860182
Deaths	North Africa and Middle East	Male	All ages	Urolithiasis	Number	2015	206.9799377	264.9812233	89.37564183
Deaths	North Africa and Middle East	Female	All ages	Urolithiasis	Number	2015	152.4797081	206.1292513	53.39055454
Deaths	North Africa and Middle East	Both	All ages	Urolithiasis	Number	2015	359.4596457	455.2289063	169.4898902
Deaths	North Africa and Middle East	Male	Age-standardized	Urolithiasis	Rate	2015	0.125658679	0.162188202	0.051026279
Deaths	North Africa and Middle East	Female	Age-standardized	Urolithiasis	Rate	2015	0.090663837	0.123539194	0.0319775
Deaths	North Africa and Middle East	Both	Age-standardized	Urolithiasis	Rate	2015	0.107681171	0.136422868	0.050228306
Deaths	North Africa and Middle East	Male	All ages	Urolithiasis	Number	2014	205.7674557	263.3351216	86.14359004
Deaths	North Africa and Middle East	Female	All ages	Urolithiasis	Number	2014	146.8572298	200.5007754	50.26625067
Deaths	North Africa and Middle East	Both	All ages	Urolithiasis	Number	2014	352.6246855	450.5523108	161.8967728
Deaths	North Africa and Middle East	Male	Age-standardized	Urolithiasis	Rate	2014	0.128748423	0.165579849	0.050393106
Deaths	North Africa and Middle East	Female	Age-standardized	Urolithiasis	Rate	2014	0.089416598	0.124889339	0.030208412
Deaths	North Africa and Middle East	Both	Age-standardized	Urolithiasis	Rate	2014	0.108489157	0.138186661	0.049449538
Deaths	North Africa and Middle East	Male	All ages	Urolithiasis	Number	2017	210.1815648	273.341623	93.42549663
Deaths	North Africa and Middle East	Female	All ages	Urolithiasis	Number	2017	158.6004011	212.5591177	57.20578042
Deaths	North Africa and Middle East	Both	All ages	Urolithiasis	Number	2017	368.7819659	470.5175173	173.9109242
Deaths	North Africa and Middle East	Male	Age-standardized	Urolithiasis	Rate	2017	0.119874587	0.156519983	0.050457608
Deaths	North Africa and Middle East	Female	Age-standardized	Urolithiasis	Rate	2017	0.089304072	0.11936304	0.032495849
Deaths	North Africa and Middle East	Both	Age-standardized	Urolithiasis	Rate	2017	0.104338573	0.13187481	0.048332133
Deaths	North Africa and Middle East	Male	All ages	Urolithiasis	Number	2016	209.0015414	270.7998616	91.77834686
Deaths	North Africa and Middle East	Female	All ages	Urolithiasis	Number	2016	156.3113321	210.1769769	55.53235093
Deaths	North Africa and Middle East	Both	All ages	Urolithiasis	Number	2016	365.3128736	463.6347559	172.6101473
Deaths	North Africa and Middle East	Male	Age-standardized	Urolithiasis	Rate	2016	0.123057781	0.16087905	0.05126633
Deaths	North Africa and Middle East	Female	Age-standardized	Urolithiasis	Rate	2016	0.090539564	0.12161383	0.032576928
Deaths	North Africa and Middle East	Both	Age-standardized	Urolithiasis	Rate	2016	0.10644146	0.134611994	0.049606525
Deaths	North Africa and Middle East	Male	All ages	Urolithiasis	Number	2018	213.1134017	279.4327176	93.2085846
Deaths	North Africa and Middle East	Female	All ages	Urolithiasis	Number	2018	162.2729195	217.5257534	58.61700501
Deaths	North Africa and Middle East	Both	All ages	Urolithiasis	Number	2018	375.3863212	477.0237346	176.1383312
Deaths	North Africa and Middle East	Male	Age-standardized	Urolithiasis	Rate	2018	0.117442158	0.155046374	0.050141598
Deaths	North Africa and Middle East	Female	Age-standardized	Urolithiasis	Rate	2018	0.08794131	0.118000264	0.032131331
Deaths	North Africa and Middle East	Both	Age-standardized	Urolithiasis	Rate	2018	0.102533458	0.129495816	0.047250332
Deaths	North Africa and Middle East	Male	All ages	Urolithiasis	Number	2021	219.8671214	295.6293486	94.75123202
Deaths	North Africa and Middle East	Female	All ages	Urolithiasis	Number	2021	174.3255602	238.026134	62.46244364
Deaths	North Africa and Middle East	Both	All ages	Urolithiasis	Number	2021	394.1926816	509.5122714	182.4455978
Deaths	North Africa and Middle East	Male	Age-standardized	Urolithiasis	Rate	2021	0.112300789	0.15095683	0.047609309
Deaths	North Africa and Middle East	Female	Age-standardized	Urolithiasis	Rate	2021	0.086856637	0.118161133	0.031857433
Deaths	North Africa and Middle East	Both	Age-standardized	Urolithiasis	Rate	2021	0.099488652	0.127729202	0.0455397
Deaths	North Africa and Middle East	Male	All ages	Urolithiasis	Number	2019	217.7827799	288.726286	95.13323826
Deaths	North Africa and Middle East	Female	All ages	Urolithiasis	Number	2019	168.0285951	225.6725733	61.40602673
Deaths	North Africa and Middle East	Both	All ages	Urolithiasis	Number	2019	385.811375	488.0002471	181.5105697
Deaths	North Africa and Middle East	Male	Age-standardized	Urolithiasis	Rate	2019	0.116142371	0.154078868	0.049803699
Deaths	North Africa and Middle East	Female	Age-standardized	Urolithiasis	Rate	2019	0.088412575	0.118221531	0.033005392
Deaths	North Africa and Middle East	Both	Age-standardized	Urolithiasis	Rate	2019	0.102187624	0.128966196	0.047425718
Deaths	North Africa and Middle East	Male	All ages	Urolithiasis	Number	1996	102.4936218	147.7961251	47.28282298
Deaths	North Africa and Middle East	Female	All ages	Urolithiasis	Number	1996	60.90638282	78.92481638	27.06581842
Deaths	North Africa and Middle East	Both	All ages	Urolithiasis	Number	1996	163.4000046	216.0224781	90.78824791
Deaths	North Africa and Middle East	Male	Age-standardized	Urolithiasis	Rate	1996	0.107713127	0.158520844	0.045347782
Deaths	North Africa and Middle East	Female	Age-standardized	Urolithiasis	Rate	1996	0.05881752	0.082352362	0.026904062
Deaths	North Africa and Middle East	Both	Age-standardized	Urolithiasis	Rate	1996	0.082556081	0.11110495	0.046177513
Deaths	North Africa and Middle East	Male	All ages	Urolithiasis	Number	1993	95.58908522	141.6665481	44.00382605
Deaths	North Africa and Middle East	Female	All ages	Urolithiasis	Number	1993	55.62611116	73.01826868	24.71944879
Deaths	North Africa and Middle East	Both	All ages	Urolithiasis	Number	1993	151.2151964	202.1025702	85.99031498
Deaths	North Africa and Middle East	Male	Age-standardized	Urolithiasis	Rate	1993	0.108229651	0.160542712	0.045909321
Deaths	North Africa and Middle East	Female	Age-standardized	Urolithiasis	Rate	1993	0.057990145	0.081616339	0.02614833
Deaths	North Africa and Middle East	Both	Age-standardized	Urolithiasis	Rate	1993	0.082461902	0.112691989	0.046903348
Deaths	North Africa and Middle East	Male	All ages	Urolithiasis	Number	2002	122.829988	170.9211509	52.82138379
Deaths	North Africa and Middle East	Female	All ages	Urolithiasis	Number	2002	76.42073945	100.9673942	33.25343075
Deaths	North Africa and Middle East	Both	All ages	Urolithiasis	Number	2002	199.2507274	258.4004942	104.4692798
Deaths	North Africa and Middle East	Male	Age-standardized	Urolithiasis	Rate	2002	0.110465277	0.154948863	0.044531429
Deaths	North Africa and Middle East	Female	Age-standardized	Urolithiasis	Rate	2002	0.064242399	0.089386239	0.02655794
Deaths	North Africa and Middle East	Both	Age-standardized	Urolithiasis	Rate	2002	0.08661023	0.113380285	0.045186178
Deaths	North Africa and Middle East	Male	All ages	Urolithiasis	Number	2020	218.8960765	292.751205	94.97387343
Deaths	North Africa and Middle East	Female	All ages	Urolithiasis	Number	2020	171.0344905	231.1138641	62.34718582
Deaths	North Africa and Middle East	Both	All ages	Urolithiasis	Number	2020	389.930567	498.4433868	181.3660574
Deaths	North Africa and Middle East	Male	Age-standardized	Urolithiasis	Rate	2020	0.113927852	0.151691158	0.048171046
Deaths	North Africa and Middle East	Female	Age-standardized	Urolithiasis	Rate	2020	0.087760295	0.118097783	0.032977823
Deaths	North Africa and Middle East	Both	Age-standardized	Urolithiasis	Rate	2020	0.1007825	0.127894494	0.046308348
DALYs	North Africa and Middle East	Male	All ages	Urolithiasis	Number	1991	7487.314919	9959.597538	5413.18672
DALYs	North Africa and Middle East	Female	All ages	Urolithiasis	Number	1991	3565.187836	4664.822476	2259.086398
DALYs	North Africa and Middle East	Both	All ages	Urolithiasis	Number	1991	11052.50276	14323.29254	8243.870975
DALYs	North Africa and Middle East	Male	Age-standardized	Urolithiasis	Rate	1991	5.961166943	7.957736774	4.137729642
DALYs	North Africa and Middle East	Female	Age-standardized	Urolithiasis	Rate	1991	2.825593802	3.737667317	1.780335775
DALYs	North Africa and Middle East	Both	Age-standardized	Urolithiasis	Rate	1991	4.421994416	5.712193901	3.203881298
DALYs	North Africa and Middle East	Male	All ages	Urolithiasis	Number	1992	7667.783502	10118.07372	5387.904159
DALYs	North Africa and Middle East	Female	All ages	Urolithiasis	Number	1992	3645.714336	4754.084517	2322.674866
DALYs	North Africa and Middle East	Both	All ages	Urolithiasis	Number	1992	11313.49784	14701.51681	8434.119561
DALYs	North Africa and Middle East	Male	Age-standardized	Urolithiasis	Rate	1992	5.936871604	7.906397014	4.093219856
DALYs	North Africa and Middle East	Female	Age-standardized	Urolithiasis	Rate	1992	2.817874252	3.710731096	1.787588504
DALYs	North Africa and Middle East	Both	Age-standardized	Urolithiasis	Rate	1992	4.406069193	5.691810147	3.195668803
DALYs	North Africa and Middle East	Male	All ages	Urolithiasis	Number	1990	7316.852049	9753.584758	5144.992318
DALYs	North Africa and Middle East	Female	All ages	Urolithiasis	Number	1990	3497.118332	4590.754176	2231.470695
DALYs	North Africa and Middle East	Both	All ages	Urolithiasis	Number	1990	10813.97038	13932.26284	7969.961843
DALYs	North Africa and Middle East	Male	Age-standardized	Urolithiasis	Rate	1990	5.988798015	7.948416529	4.195489576
DALYs	North Africa and Middle East	Female	Age-standardized	Urolithiasis	Rate	1990	2.839806908	3.737464268	1.781891912
DALYs	North Africa and Middle East	Both	Age-standardized	Urolithiasis	Rate	1990	4.44252106	5.708730876	3.182804877
DALYs	North Africa and Middle East	Male	All ages	Urolithiasis	Number	1993	7862.762733	10324.32584	5573.72748
DALYs	North Africa and Middle East	Female	All ages	Urolithiasis	Number	1993	3755.920368	4892.326203	2393.402382
DALYs	North Africa and Middle East	Both	All ages	Urolithiasis	Number	1993	11618.6831	14916.37756	8689.394505
DALYs	North Africa and Middle East	Male	Age-standardized	Urolithiasis	Rate	1993	5.932091636	7.75344374	4.119183201
DALYs	North Africa and Middle East	Female	Age-standardized	Urolithiasis	Rate	1993	2.835491858	3.752191603	1.805435098
DALYs	North Africa and Middle East	Both	Age-standardized	Urolithiasis	Rate	1993	4.412386861	5.702422199	3.228453849
DALYs	North Africa and Middle East	Male	All ages	Urolithiasis	Number	1994	8040.5176	10485.67046	5702.512655
DALYs	North Africa and Middle East	Female	All ages	Urolithiasis	Number	1994	3846.412777	4988.204327	2454.269096
DALYs	North Africa and Middle East	Both	All ages	Urolithiasis	Number	1994	11886.93038	15490.19828	8851.739365
DALYs	North Africa and Middle East	Male	Age-standardized	Urolithiasis	Rate	1994	5.915238561	7.661408241	4.152994497
DALYs	North Africa and Middle East	Female	Age-standardized	Urolithiasis	Rate	1994	2.835954195	3.721250213	1.821975941
DALYs	North Africa and Middle East	Both	Age-standardized	Urolithiasis	Rate	1994	4.403716805	5.629820014	3.196574756
DALYs	North Africa and Middle East	Male	All ages	Urolithiasis	Number	1996	8441.544323	11127.93016	6004.096083
DALYs	North Africa and Middle East	Female	All ages	Urolithiasis	Number	1996	4048.921547	5264.748971	2590.071297
DALYs	North Africa and Middle East	Both	All ages	Urolithiasis	Number	1996	12490.46587	16219.39782	9207.030035
DALYs	North Africa and Middle East	Male	Age-standardized	Urolithiasis	Rate	1996	5.903141225	7.697381021	4.130568411
DALYs	North Africa and Middle East	Female	Age-standardized	Urolithiasis	Rate	1996	2.850602914	3.718542212	1.819552819
DALYs	North Africa and Middle East	Both	Age-standardized	Urolithiasis	Rate	1996	4.403993455	5.591498011	3.163887389
DALYs	North Africa and Middle East	Male	All ages	Urolithiasis	Number	1998	8895.470093	11700.17186	6436.711446
DALYs	North Africa and Middle East	Female	All ages	Urolithiasis	Number	1998	4236.198215	5557.289413	2737.669825
DALYs	North Africa and Middle East	Both	All ages	Urolithiasis	Number	1998	13131.66831	17177.92066	9762.916832
DALYs	North Africa and Middle East	Male	Age-standardized	Urolithiasis	Rate	1998	5.909939437	7.746286403	4.189917257
DALYs	North Africa and Middle East	Female	Age-standardized	Urolithiasis	Rate	1998	2.853374494	3.742595042	1.822187522
DALYs	North Africa and Middle East	Both	Age-standardized	Urolithiasis	Rate	1998	4.408298494	5.700879407	3.192861175
DALYs	North Africa and Middle East	Male	All ages	Urolithiasis	Number	1995	8235.330143	10840.35699	5912.091438
DALYs	North Africa and Middle East	Female	All ages	Urolithiasis	Number	1995	3941.173117	5138.432595	2535.810928
DALYs	North Africa and Middle East	Both	All ages	Urolithiasis	Number	1995	12176.50326	15784.01573	9085.480721
DALYs	North Africa and Middle East	Male	Age-standardized	Urolithiasis	Rate	1995	5.907185201	7.736047326	4.11926071
DALYs	North Africa and Middle East	Female	Age-standardized	Urolithiasis	Rate	1995	2.838158588	3.75476692	1.824256015
DALYs	North Africa and Middle East	Both	Age-standardized	Urolithiasis	Rate	1995	4.400412357	5.632072991	3.183513858
DALYs	North Africa and Middle East	Male	All ages	Urolithiasis	Number	1997	8654.357299	11407.38658	6233.967714
DALYs	North Africa and Middle East	Female	All ages	Urolithiasis	Number	1997	4141.992448	5419.87082	2668.642141
DALYs	North Africa and Middle East	Both	All ages	Urolithiasis	Number	1997	12796.34975	16704.12877	9551.99822
DALYs	North Africa and Middle East	Male	Age-standardized	Urolithiasis	Rate	1997	5.898564212	7.709864323	4.144853605
DALYs	North Africa and Middle East	Female	Age-standardized	Urolithiasis	Rate	1997	2.853252784	3.734745114	1.824917712
DALYs	North Africa and Middle East	Both	Age-standardized	Urolithiasis	Rate	1997	4.40262693	5.680813682	3.216890011
DALYs	North Africa and Middle East	Male	All ages	Urolithiasis	Number	2001	9641.225523	12885.80258	6933.6906
DALYs	North Africa and Middle East	Female	All ages	Urolithiasis	Number	2001	4563.287026	5930.394383	2949.358763
DALYs	North Africa and Middle East	Both	All ages	Urolithiasis	Number	2001	14204.51255	18773.11853	10498.64376
DALYs	North Africa and Middle East	Male	Age-standardized	Urolithiasis	Rate	2001	5.903985273	7.798364563	4.184882419
DALYs	North Africa and Middle East	Female	Age-standardized	Urolithiasis	Rate	2001	2.867413758	3.745071043	1.805115168
DALYs	North Africa and Middle East	Both	Age-standardized	Urolithiasis	Rate	2001	4.412904281	5.753838356	3.209514577
DALYs	North Africa and Middle East	Male	All ages	Urolithiasis	Number	1999	9128.909485	12158.47594	6506.225731
DALYs	North Africa and Middle East	Female	All ages	Urolithiasis	Number	1999	4330.342014	5649.362236	2805.554948
DALYs	North Africa and Middle East	Both	All ages	Urolithiasis	Number	1999	13459.2515	17687.80155	9865.584873
DALYs	North Africa and Middle East	Male	Age-standardized	Urolithiasis	Rate	1999	5.900264099	7.804352518	4.110439235
DALYs	North Africa and Middle East	Female	Age-standardized	Urolithiasis	Rate	1999	2.843304259	3.720445904	1.826199728
DALYs	North Africa and Middle East	Both	Age-standardized	Urolithiasis	Rate	1999	4.398399259	5.759355818	3.159488344
DALYs	North Africa and Middle East	Male	All ages	Urolithiasis	Number	2000	9350.839981	12338.50037	6712.902212
DALYs	North Africa and Middle East	Female	All ages	Urolithiasis	Number	2000	4413.831449	5779.693755	2875.940419
DALYs	North Africa and Middle East	Both	All ages	Urolithiasis	Number	2000	13764.67143	18028.22226	10151.57944
DALYs	North Africa and Middle East	Male	Age-standardized	Urolithiasis	Rate	2000	5.878795019	7.608143721	4.157002474
DALYs	North Africa and Middle East	Female	Age-standardized	Urolithiasis	Rate	2000	2.833602901	3.697734995	1.794169051
DALYs	North Africa and Middle East	Both	Age-standardized	Urolithiasis	Rate	2000	4.383309269	5.671520421	3.194499658
DALYs	North Africa and Middle East	Male	All ages	Urolithiasis	Number	2002	10010.99784	13221.27181	7295.299515
DALYs	North Africa and Middle East	Female	All ages	Urolithiasis	Number	2002	4772.492511	6209.459054	3038.75307
DALYs	North Africa and Middle East	Both	All ages	Urolithiasis	Number	2002	14783.49036	19240.12898	10921.10921
DALYs	North Africa and Middle East	Male	Age-standardized	Urolithiasis	Rate	2002	5.978126505	7.812104661	4.21687931
DALYs	North Africa and Middle East	Female	Age-standardized	Urolithiasis	Rate	2002	2.93393791	3.794555716	1.84193387
DALYs	North Africa and Middle East	Both	Age-standardized	Urolithiasis	Rate	2002	4.482908642	5.819725579	3.258418162
DALYs	North Africa and Middle East	Male	All ages	Urolithiasis	Number	2003	10382.30978	13797.94429	7468.153851
DALYs	North Africa and Middle East	Female	All ages	Urolithiasis	Number	2003	4972.674664	6519.679118	3133.960827
DALYs	North Africa and Middle East	Both	All ages	Urolithiasis	Number	2003	15354.98444	20171.59402	11190.09627
DALYs	North Africa and Middle East	Male	Age-standardized	Urolithiasis	Rate	2003	6.051095268	7.919419814	4.279799327
DALYs	North Africa and Middle East	Female	Age-standardized	Urolithiasis	Rate	2003	2.988361293	3.913039944	1.854118263
DALYs	North Africa and Middle East	Both	Age-standardized	Urolithiasis	Rate	2003	4.546287876	5.944778783	3.241602871
DALYs	North Africa and Middle East	Male	All ages	Urolithiasis	Number	2004	10810.69581	14364.24959	7802.970023
DALYs	North Africa and Middle East	Female	All ages	Urolithiasis	Number	2004	5187.26623	6835.335812	3214.199031
DALYs	North Africa and Middle East	Both	All ages	Urolithiasis	Number	2004	15997.96204	20937.50424	11580.1795
DALYs	North Africa and Middle East	Male	Age-standardized	Urolithiasis	Rate	2004	6.137657913	8.076145787	4.354300014
DALYs	North Africa and Middle East	Female	Age-standardized	Urolithiasis	Rate	2004	3.044451405	4.024849241	1.848721638
DALYs	North Africa and Middle East	Both	Age-standardized	Urolithiasis	Rate	2004	4.617472986	5.968939821	3.27661235
DALYs	North Africa and Middle East	Male	All ages	Urolithiasis	Number	2005	11250.82331	14831.42593	8030.289377
DALYs	North Africa and Middle East	Female	All ages	Urolithiasis	Number	2005	5399.214364	7114.100951	3338.75301
DALYs	North Africa and Middle East	Both	All ages	Urolithiasis	Number	2005	16650.03768	21761.96009	11968.58609
DALYs	North Africa and Middle East	Male	Age-standardized	Urolithiasis	Rate	2005	6.214440236	8.117340762	4.328818028
DALYs	North Africa and Middle East	Female	Age-standardized	Urolithiasis	Rate	2005	3.093477025	4.086001938	1.843521562
DALYs	North Africa and Middle East	Both	Age-standardized	Urolithiasis	Rate	2005	4.680742987	6.090581328	3.273903056
DALYs	North Africa and Middle East	Male	All ages	Urolithiasis	Number	2008	12526.7041	16749.98813	8929.37877
DALYs	North Africa and Middle East	Female	All ages	Urolithiasis	Number	2008	5955.280169	7815.242854	3556.319689
DALYs	North Africa and Middle East	Both	All ages	Urolithiasis	Number	2008	18481.98427	24612.6531	13182.58149
DALYs	North Africa and Middle East	Male	Age-standardized	Urolithiasis	Rate	2008	6.290371278	8.30784753	4.371105017
DALYs	North Africa and Middle East	Female	Age-standardized	Urolithiasis	Rate	2008	3.172544254	4.186388936	1.832792617
DALYs	North Africa and Middle East	Both	Age-standardized	Urolithiasis	Rate	2008	4.763709313	6.209249402	3.257191896
DALYs	North Africa and Middle East	Male	All ages	Urolithiasis	Number	2009	12994.51759	17330.54036	9295.693702
DALYs	North Africa and Middle East	Female	All ages	Urolithiasis	Number	2009	6198.581716	8124.105203	3658.243456
DALYs	North Africa and Middle East	Both	All ages	Urolithiasis	Number	2009	19193.0993	25313.1163	13604.05447
DALYs	North Africa and Middle East	Male	Age-standardized	Urolithiasis	Rate	2009	6.316955956	8.200812533	4.381401835
DALYs	North Africa and Middle East	Female	Age-standardized	Urolithiasis	Rate	2009	3.223746813	4.238766546	1.839253172
DALYs	North Africa and Middle East	Both	Age-standardized	Urolithiasis	Rate	2009	4.804878121	6.22706733	3.270742283
DALYs	North Africa and Middle East	Male	All ages	Urolithiasis	Number	2006	11676.12355	15523.68469	8358.887192
DALYs	North Africa and Middle East	Female	All ages	Urolithiasis	Number	2006	5590.22445	7385.837944	3417.979692
DALYs	North Africa and Middle East	Both	All ages	Urolithiasis	Number	2006	17266.348	22795.0614	12252.62624
DALYs	North Africa and Middle East	Male	Age-standardized	Urolithiasis	Rate	2006	6.263464911	8.142998124	4.324999365
DALYs	North Africa and Middle East	Female	Age-standardized	Urolithiasis	Rate	2006	3.127623688	4.142523419	1.835759326
DALYs	North Africa and Middle East	Both	Age-standardized	Urolithiasis	Rate	2006	4.72318078	6.125064598	3.305416618
DALYs	North Africa and Middle East	Male	All ages	Urolithiasis	Number	2007	12077.51757	16014.59605	8695.862093
DALYs	North Africa and Middle East	Female	All ages	Urolithiasis	Number	2007	5749.156551	7555.932222	3453.871333
DALYs	North Africa and Middle East	Both	All ages	Urolithiasis	Number	2007	17826.67412	23492.64151	12624.41018
DALYs	North Africa and Middle East	Male	Age-standardized	Urolithiasis	Rate	2007	6.270371124	8.144223451	4.39571894
DALYs	North Africa and Middle East	Female	Age-standardized	Urolithiasis	Rate	2007	3.135650254	4.168631224	1.821883536
DALYs	North Africa and Middle East	Both	Age-standardized	Urolithiasis	Rate	2007	4.732557558	6.12549071	3.312058268
DALYs	North Africa and Middle East	Male	All ages	Urolithiasis	Number	2010	13371.60069	17771.67264	9513.833346
DALYs	North Africa and Middle East	Female	All ages	Urolithiasis	Number	2010	6413.563998	8397.934793	3764.692459
DALYs	North Africa and Middle East	Both	All ages	Urolithiasis	Number	2010	19785.16468	26383.36382	14040.47067
DALYs	North Africa and Middle East	Male	Age-standardized	Urolithiasis	Rate	2010	6.292344314	8.194769467	4.407191694
DALYs	North Africa and Middle East	Female	Age-standardized	Urolithiasis	Rate	2010	3.249203109	4.276575557	1.847626262
DALYs	North Africa and Middle East	Both	Age-standardized	Urolithiasis	Rate	2010	4.80667648	6.222219704	3.290787747
DALYs	North Africa and Middle East	Male	All ages	Urolithiasis	Number	2011	13753.38037	18367.74492	9902.868097
DALYs	North Africa and Middle East	Female	All ages	Urolithiasis	Number	2011	6594.258085	8658.779319	3865.627429
DALYs	North Africa and Middle East	Both	All ages	Urolithiasis	Number	2011	20347.63845	26883.76336	14340.81917
DALYs	North Africa and Middle East	Male	Age-standardized	Urolithiasis	Rate	2011	6.276645394	8.23344532	4.364266448
DALYs	North Africa and Middle East	Female	Age-standardized	Urolithiasis	Rate	2011	3.259088789	4.278500463	1.844752221
DALYs	North Africa and Middle East	Both	Age-standardized	Urolithiasis	Rate	2011	4.805533251	6.269381492	3.287938293
DALYs	North Africa and Middle East	Male	All ages	Urolithiasis	Number	2012	14155.86669	19106.45237	10117.5596
DALYs	North Africa and Middle East	Female	All ages	Urolithiasis	Number	2012	6833.421287	8998.83353	3984.305785
DALYs	North Africa and Middle East	Both	All ages	Urolithiasis	Number	2012	20989.28797	27951.54141	14707.0925
DALYs	North Africa and Middle East	Male	Age-standardized	Urolithiasis	Rate	2012	6.271014905	8.31358652	4.336598858
DALYs	North Africa and Middle East	Female	Age-standardized	Urolithiasis	Rate	2012	3.296388778	4.315646577	1.840404741
DALYs	North Africa and Middle East	Both	Age-standardized	Urolithiasis	Rate	2012	4.822772132	6.2973401	3.279163524
DALYs	North Africa and Middle East	Male	All ages	Urolithiasis	Number	2013	14568.12026	19323.20331	10376.88325
DALYs	North Africa and Middle East	Female	All ages	Urolithiasis	Number	2013	7042.782705	9296.756919	4078.0872
DALYs	North Africa and Middle East	Both	All ages	Urolithiasis	Number	2013	21610.90297	28441.4217	15167.42504
DALYs	North Africa and Middle East	Male	Age-standardized	Urolithiasis	Rate	2013	6.275745153	8.095488093	4.276379726
DALYs	North Africa and Middle East	Female	Age-standardized	Urolithiasis	Rate	2013	3.313244625	4.350104712	1.832953476
DALYs	North Africa and Middle East	Both	Age-standardized	Urolithiasis	Rate	2013	4.834629369	6.259917734	3.30380869
DALYs	North Africa and Middle East	Male	All ages	Urolithiasis	Number	2014	14861.41574	20150.9064	10710.89749
DALYs	North Africa and Middle East	Female	All ages	Urolithiasis	Number	2014	7269.148603	9606.718273	4181.092846
DALYs	North Africa and Middle East	Both	All ages	Urolithiasis	Number	2014	22130.56434	29479.78613	15410.21816
DALYs	North Africa and Middle East	Male	Age-standardized	Urolithiasis	Rate	2014	6.224865981	8.251380347	4.305743743
DALYs	North Africa and Middle East	Female	Age-standardized	Urolithiasis	Rate	2014	3.34683042	4.370287572	1.84289101
DALYs	North Africa and Middle East	Both	Age-standardized	Urolithiasis	Rate	2014	4.826846774	6.371944171	3.259834083
DALYs	North Africa and Middle East	Male	All ages	Urolithiasis	Number	2015	15037.68	20344.29896	10820.08085
DALYs	North Africa and Middle East	Female	All ages	Urolithiasis	Number	2015	7414.052162	9732.148176	4307.367338
DALYs	North Africa and Middle East	Both	All ages	Urolithiasis	Number	2015	22451.73216	29792.11764	15818.96923
DALYs	North Africa and Middle East	Male	Age-standardized	Urolithiasis	Rate	2015	6.120518908	8.091815115	4.295607271
DALYs	North Africa and Middle East	Female	Age-standardized	Urolithiasis	Rate	2015	3.339403926	4.327839565	1.863210573
DALYs	North Africa and Middle East	Both	Age-standardized	Urolithiasis	Rate	2015	4.771879865	6.232846834	3.259674355
DALYs	North Africa and Middle East	Male	All ages	Urolithiasis	Number	2016	15302.92688	20535.68826	11011.50577
DALYs	North Africa and Middle East	Female	All ages	Urolithiasis	Number	2016	7546.997218	9904.411196	4386.805234
DALYs	North Africa and Middle East	Both	All ages	Urolithiasis	Number	2016	22849.9241	30413.51842	16291.61316
DALYs	North Africa and Middle East	Male	Age-standardized	Urolithiasis	Rate	2016	6.046627086	7.951505193	4.198583583
DALYs	North Africa and Middle East	Female	Age-standardized	Urolithiasis	Rate	2016	3.314109696	4.280538891	1.868926537
DALYs	North Africa and Middle East	Both	Age-standardized	Urolithiasis	Rate	2016	4.723818113	6.090847784	3.234189683
DALYs	North Africa and Middle East	Male	All ages	Urolithiasis	Number	2017	15593.89889	20933.86706	11205.64338
DALYs	North Africa and Middle East	Female	All ages	Urolithiasis	Number	2017	7657.401637	10070.3783	4479.952397
DALYs	North Africa and Middle East	Both	All ages	Urolithiasis	Number	2017	23251.30052	31015.48281	16709.92268
DALYs	North Africa and Middle East	Male	Age-standardized	Urolithiasis	Rate	2017	5.974528617	7.926776864	4.169812174
DALYs	North Africa and Middle East	Female	Age-standardized	Urolithiasis	Rate	2017	3.271823044	4.24003142	1.865087197
DALYs	North Africa and Middle East	Both	Age-standardized	Urolithiasis	Rate	2017	4.668293275	6.072033756	3.235258816
DALYs	North Africa and Middle East	Male	All ages	Urolithiasis	Number	2018	15940.40033	21388.17523	11582.94591
DALYs	North Africa and Middle East	Female	All ages	Urolithiasis	Number	2018	7848.40879	10280.51911	4588.97703
DALYs	North Africa and Middle East	Both	All ages	Urolithiasis	Number	2018	23788.80912	31581.27849	17104.01275
DALYs	North Africa and Middle East	Male	Age-standardized	Urolithiasis	Rate	2018	5.923706738	7.813041008	4.193671558
DALYs	North Africa and Middle East	Female	Age-standardized	Urolithiasis	Rate	2018	3.255527328	4.230460233	1.852480523
DALYs	North Africa and Middle East	Both	Age-standardized	Urolithiasis	Rate	2018	4.636104186	5.994198187	3.244890686
DALYs	North Africa and Middle East	Male	All ages	Urolithiasis	Number	2019	16287.73786	21739.88004	11747.14022
DALYs	North Africa and Middle East	Female	All ages	Urolithiasis	Number	2019	8050.544133	10596.367	4733.031562
DALYs	North Africa and Middle East	Both	All ages	Urolithiasis	Number	2019	24338.28199	32244.3937	17358.56194
DALYs	North Africa and Middle East	Male	Age-standardized	Urolithiasis	Rate	2019	5.883400824	7.76115219	4.150044999
DALYs	North Africa and Middle East	Female	Age-standardized	Urolithiasis	Rate	2019	3.251063829	4.243692715	1.862659465
DALYs	North Africa and Middle East	Both	Age-standardized	Urolithiasis	Rate	2019	4.614613952	5.963668267	3.254072674
DALYs	North Africa and Middle East	Male	All ages	Urolithiasis	Number	2020	16535.30489	22345.21273	11943.57394
DALYs	North Africa and Middle East	Female	All ages	Urolithiasis	Number	2020	8194.939894	10844.55184	4833.232955
DALYs	North Africa and Middle East	Both	All ages	Urolithiasis	Number	2020	24730.24478	33116.10308	17515.32297
DALYs	North Africa and Middle East	Male	Age-standardized	Urolithiasis	Rate	2020	5.822095981	7.715371423	4.151131629
DALYs	North Africa and Middle East	Female	Age-standardized	Urolithiasis	Rate	2020	3.226306841	4.212189273	1.862948866
DALYs	North Africa and Middle East	Both	Age-standardized	Urolithiasis	Rate	2020	4.571388399	5.974901978	3.179777048
DALYs	North Africa and Middle East	Male	All ages	Urolithiasis	Number	2021	16839.49009	22901.96285	11909.47465
DALYs	North Africa and Middle East	Female	All ages	Urolithiasis	Number	2021	8373.799826	11174.87769	4923.969339
DALYs	North Africa and Middle East	Both	All ages	Urolithiasis	Number	2021	25213.28992	33787.65099	17943.47297
DALYs	North Africa and Middle East	Male	Age-standardized	Urolithiasis	Rate	2021	5.789050164	7.686469309	4.081726003
DALYs	North Africa and Middle East	Female	Age-standardized	Urolithiasis	Rate	2021	3.211494718	4.232629194	1.841849226
DALYs	North Africa and Middle East	Both	Age-standardized	Urolithiasis	Rate	2021	4.546690287	5.98118671	3.178668975
YLDs	North Africa and Middle East	Male	All ages	Urolithiasis	Number	1990	4201.531843	6225.361165	2782.419639
YLDs	North Africa and Middle East	Female	All ages	Urolithiasis	Number	1990	1497.241652	2258.37948	988.0086539
YLDs	North Africa and Middle East	Both	All ages	Urolithiasis	Number	1990	5698.773494	8459.932769	3795.169178
YLDs	North Africa and Middle East	Male	All ages	Urolithiasis	Number	1991	4346.927111	6501.116243	2815.812089
YLDs	North Africa and Middle East	Female	All ages	Urolithiasis	Number	1991	1550.15792	2338.676129	1027.376212
YLDs	North Africa and Middle East	Both	All ages	Urolithiasis	Number	1991	5897.085031	8864.899498	3870.514306
YLDs	North Africa and Middle East	Male	All ages	Urolithiasis	Number	1992	4493.725718	6707.170651	2935.419973
YLDs	North Africa and Middle East	Female	All ages	Urolithiasis	Number	1992	1605.256938	2416.841104	1061.326576
YLDs	North Africa and Middle East	Both	All ages	Urolithiasis	Number	1992	6098.982656	9140.834106	3996.524719
YLDs	North Africa and Middle East	Male	All ages	Urolithiasis	Number	1993	4649.459148	6999.052193	2976.664893
YLDs	North Africa and Middle East	Female	All ages	Urolithiasis	Number	1993	1660.805118	2498.108981	1095.957762
YLDs	North Africa and Middle East	Both	All ages	Urolithiasis	Number	1993	6310.264266	9460.33734	4095.047162
YLDs	North Africa and Middle East	Male	All ages	Urolithiasis	Number	1994	4805.0428	7118.232273	3145.943125
YLDs	North Africa and Middle East	Female	All ages	Urolithiasis	Number	1994	1716.53608	2579.296123	1134.577681
YLDs	North Africa and Middle East	Both	All ages	Urolithiasis	Number	1994	6521.57888	9714.664554	4291.490078
YLDs	North Africa and Middle East	Male	All ages	Urolithiasis	Number	1995	4964.544516	7392.917796	3270.402569
YLDs	North Africa and Middle East	Female	All ages	Urolithiasis	Number	1995	1772.149172	2673.669208	1167.443886
YLDs	North Africa and Middle East	Both	All ages	Urolithiasis	Number	1995	6736.693689	10079.45359	4453.391704
YLDs	North Africa and Middle East	Male	All ages	Urolithiasis	Number	1996	5117.197919	7648.411574	3369.85918
YLDs	North Africa and Middle East	Female	All ages	Urolithiasis	Number	1996	1831.001091	2751.393436	1202.02223
YLDs	North Africa and Middle East	Both	All ages	Urolithiasis	Number	1996	6948.19901	10305.01198	4627.9599
YLDs	North Africa and Middle East	Male	All ages	Urolithiasis	Number	1997	5288.302748	7754.515554	3507.786418
YLDs	North Africa and Middle East	Female	All ages	Urolithiasis	Number	1997	1893.267286	2852.995774	1238.431241
YLDs	North Africa and Middle East	Both	All ages	Urolithiasis	Number	1997	7181.570034	10630.28951	4776.567256
YLDs	North Africa and Middle East	Male	All ages	Urolithiasis	Number	1998	5494.436383	8138.437685	3559.815364
YLDs	North Africa and Middle East	Female	All ages	Urolithiasis	Number	1998	1958.139574	2936.689795	1284.471005
YLDs	North Africa and Middle East	Both	All ages	Urolithiasis	Number	1998	7452.575957	11072.25834	4880.815774
YLDs	North Africa and Middle East	Male	All ages	Urolithiasis	Number	1999	5701.245355	8448.942968	3709.157391
YLDs	North Africa and Middle East	Female	All ages	Urolithiasis	Number	1999	2024.558808	3049.270333	1332.589748
YLDs	North Africa and Middle East	Both	All ages	Urolithiasis	Number	1999	7725.804162	11494.56205	5061.948594
YLDs	North Africa and Middle East	Male	All ages	Urolithiasis	Number	2000	5883.807602	8719.665791	3878.28131
YLDs	North Africa and Middle East	Female	All ages	Urolithiasis	Number	2000	2090.598387	3132.037059	1365.501761
YLDs	North Africa and Middle East	Both	All ages	Urolithiasis	Number	2000	7974.405989	11784.46222	5238.668783
YLDs	North Africa and Middle East	Male	All ages	Urolithiasis	Number	2001	6080.924348	8990.94075	4017.025245
YLDs	North Africa and Middle East	Female	All ages	Urolithiasis	Number	2001	2156.275914	3236.45632	1407.388509
YLDs	North Africa and Middle East	Both	All ages	Urolithiasis	Number	2001	8237.200262	12224.51195	5448.624916
YLDs	North Africa and Middle East	Male	All ages	Urolithiasis	Number	2002	6298.965108	9339.061058	4151.857776
YLDs	North Africa and Middle East	Female	All ages	Urolithiasis	Number	2002	2224.752393	3330.329505	1443.280584
YLDs	North Africa and Middle East	Both	All ages	Urolithiasis	Number	2002	8523.717501	12730.87518	5612.339343
YLDs	North Africa and Middle East	Male	All ages	Urolithiasis	Number	2003	6480.502976	9487.492572	4259.396244
YLDs	North Africa and Middle East	Female	All ages	Urolithiasis	Number	2003	2296.304769	3425.460623	1488.193203
YLDs	North Africa and Middle East	Both	All ages	Urolithiasis	Number	2003	8776.807745	12879.27722	5771.160725
YLDs	North Africa and Middle East	Male	All ages	Urolithiasis	Number	2004	6716.950086	9839.175881	4400.155439
YLDs	North Africa and Middle East	Female	All ages	Urolithiasis	Number	2004	2369.555841	3519.947386	1535.387415
YLDs	North Africa and Middle East	Both	All ages	Urolithiasis	Number	2004	9086.505927	13255.9921	5900.867907
YLDs	North Africa and Middle East	Male	All ages	Urolithiasis	Number	2005	6949.540214	10204.78917	4470.302225
YLDs	North Africa and Middle East	Female	All ages	Urolithiasis	Number	2005	2447.360141	3625.399024	1587.279621
YLDs	North Africa and Middle East	Both	All ages	Urolithiasis	Number	2005	9396.900355	13820.27996	6125.139528
YLDs	North Africa and Middle East	Male	All ages	Urolithiasis	Number	2006	7187.392685	10580.14592	4719.678496
YLDs	North Africa and Middle East	Female	All ages	Urolithiasis	Number	2006	2530.574009	3755.754538	1632.419295
YLDs	North Africa and Middle East	Both	All ages	Urolithiasis	Number	2006	9717.966694	14411.22682	6392.631344
YLDs	North Africa and Middle East	Male	All ages	Urolithiasis	Number	2007	7475.650645	11125.51277	4831.102234
YLDs	North Africa and Middle East	Female	All ages	Urolithiasis	Number	2007	2621.839097	3905.816265	1698.693196
YLDs	North Africa and Middle East	Both	All ages	Urolithiasis	Number	2007	10097.48974	14926.92944	6582.631296
YLDs	North Africa and Middle East	Male	All ages	Urolithiasis	Number	2008	7793.367468	11560.77349	5065.132352
YLDs	North Africa and Middle East	Female	All ages	Urolithiasis	Number	2008	2717.816312	4049.700566	1757.678554
YLDs	North Africa and Middle East	Both	All ages	Urolithiasis	Number	2008	10511.18378	15380.82748	6798.070962
YLDs	North Africa and Middle East	Male	All ages	Urolithiasis	Number	2009	8100.10513	11820.9151	5233.124216
YLDs	North Africa and Middle East	Female	All ages	Urolithiasis	Number	2009	2812.479608	4188.089009	1810.018969
YLDs	North Africa and Middle East	Both	All ages	Urolithiasis	Number	2009	10912.58474	16025.0739	7202.090198
YLDs	North Africa and Middle East	Male	All ages	Urolithiasis	Number	2010	8368.142145	12274.58443	5440.323305
YLDs	North Africa and Middle East	Female	All ages	Urolithiasis	Number	2010	2903.015007	4333.797327	1872.672487
YLDs	North Africa and Middle East	Both	All ages	Urolithiasis	Number	2010	11271.15715	16551.38589	7339.35853
YLDs	North Africa and Middle East	Male	All ages	Urolithiasis	Number	2011	8614.900381	12856.94345	5687.382031
YLDs	North Africa and Middle East	Female	All ages	Urolithiasis	Number	2011	2982.732318	4456.592617	1926.368595
YLDs	North Africa and Middle East	Both	All ages	Urolithiasis	Number	2011	11597.6327	17221.16042	7588.19794
YLDs	North Africa and Middle East	Male	All ages	Urolithiasis	Number	2012	8851.071908	13000.75916	5717.824805
YLDs	North Africa and Middle East	Female	All ages	Urolithiasis	Number	2012	3055.590678	4563.394219	1978.837443
YLDs	North Africa and Middle East	Both	All ages	Urolithiasis	Number	2012	11906.66259	17556.74612	7706.871777
YLDs	North Africa and Middle East	Male	All ages	Urolithiasis	Number	2013	9065.078802	13335.24345	5952.983227
YLDs	North Africa and Middle East	Female	All ages	Urolithiasis	Number	2013	3122.334252	4684.295306	2011.734236
YLDs	North Africa and Middle East	Both	All ages	Urolithiasis	Number	2013	12187.41305	18009.8362	7944.609055
YLDs	North Africa and Middle East	Male	All ages	Urolithiasis	Number	2014	9267.657595	14198.20649	6070.678483
YLDs	North Africa and Middle East	Female	All ages	Urolithiasis	Number	2014	3190.235149	4762.623671	2048.177637
YLDs	North Africa and Middle East	Both	All ages	Urolithiasis	Number	2014	12457.89274	19007.02104	8128.099296
YLDs	North Africa and Middle East	Male	All ages	Urolithiasis	Number	2015	9491.442567	14394.90799	6108.98949
YLDs	North Africa and Middle East	Female	All ages	Urolithiasis	Number	2015	3265.349652	4881.341234	2104.172451
YLDs	North Africa and Middle East	Both	All ages	Urolithiasis	Number	2015	12756.79222	19248.90913	8287.545538
YLDs	North Africa and Middle East	Male	All ages	Urolithiasis	Number	2016	9758.578911	14477.07378	6378.323175
YLDs	North Africa and Middle East	Female	All ages	Urolithiasis	Number	2016	3344.366237	5016.122729	2162.318462
YLDs	North Africa and Middle East	Both	All ages	Urolithiasis	Number	2016	13102.94515	19487.4799	8594.500554
YLDs	North Africa and Middle East	Male	All ages	Urolithiasis	Number	2017	10051.59914	14729.49965	6588.458197
YLDs	North Africa and Middle East	Female	All ages	Urolithiasis	Number	2017	3426.808888	5121.326149	2226.018117
YLDs	North Africa and Middle East	Both	All ages	Urolithiasis	Number	2017	13478.40803	19882.20812	8840.735347
YLDs	North Africa and Middle East	Male	All ages	Urolithiasis	Number	2018	10344.98655	15295.92787	6751.22906
YLDs	North Africa and Middle East	Female	All ages	Urolithiasis	Number	2018	3510.954834	5230.066875	2260.733719
YLDs	North Africa and Middle East	Both	All ages	Urolithiasis	Number	2018	13855.94139	20490.81399	9040.756566
YLDs	North Africa and Middle East	Male	All ages	Urolithiasis	Number	2019	10613.27562	15558.83476	6916.032784
YLDs	North Africa and Middle East	Female	All ages	Urolithiasis	Number	2019	3598.14751	5354.957423	2326.882233
YLDs	North Africa and Middle East	Both	All ages	Urolithiasis	Number	2019	14211.42313	20944.68797	9243.258192
YLDs	North Africa and Middle East	Male	All ages	Urolithiasis	Number	2020	10870.56693	16086.27275	6960.70142
YLDs	North Africa and Middle East	Female	All ages	Urolithiasis	Number	2020	3706.747406	5507.308156	2396.324558
YLDs	North Africa and Middle East	Both	All ages	Urolithiasis	Number	2020	14577.31433	21629.68138	9370.775427
YLDs	North Africa and Middle East	Male	All ages	Urolithiasis	Number	2021	11133.17277	16581.36097	7156.594468
YLDs	North Africa and Middle East	Female	All ages	Urolithiasis	Number	2021	3791.5018	5629.445914	2450.981927
YLDs	North Africa and Middle East	Both	All ages	Urolithiasis	Number	2021	14924.67457	22123.68916	9610.195485
YLDs	North Africa and Middle East	Male	Age-standardized	Urolithiasis	Rate	1990	3.232516422	4.765344753	2.106485861
YLDs	North Africa and Middle East	Female	Age-standardized	Urolithiasis	Rate	1990	1.200823876	1.777743172	0.778152639
YLDs	North Africa and Middle East	Both	Age-standardized	Urolithiasis	Rate	1990	2.243361779	3.309876926	1.468616517
YLDs	North Africa and Middle East	Male	Age-standardized	Urolithiasis	Rate	1991	3.240985528	4.856516416	2.087680423
YLDs	North Africa and Middle East	Female	Age-standardized	Urolithiasis	Rate	1991	1.206262999	1.784178833	0.780252545
YLDs	North Africa and Middle East	Both	Age-standardized	Urolithiasis	Rate	1991	2.250718506	3.339440802	1.461825712
YLDs	North Africa and Middle East	Male	Age-standardized	Urolithiasis	Rate	1992	3.245872899	4.760535043	2.102896985
YLDs	North Africa and Middle East	Female	Age-standardized	Urolithiasis	Rate	1992	1.212233992	1.793313333	0.78261452
YLDs	North Africa and Middle East	Both	Age-standardized	Urolithiasis	Rate	1992	2.256445322	3.287471925	1.459218461
YLDs	North Africa and Middle East	Male	Age-standardized	Urolithiasis	Rate	1993	3.259974501	4.878842595	2.07605414
YLDs	North Africa and Middle East	Female	Age-standardized	Urolithiasis	Rate	1993	1.217692622	1.795313275	0.790389095
YLDs	North Africa and Middle East	Both	Age-standardized	Urolithiasis	Rate	1993	2.266529555	3.369951017	1.456750699
YLDs	North Africa and Middle East	Male	Age-standardized	Urolithiasis	Rate	1994	3.270982356	4.838488125	2.103274001
YLDs	North Africa and Middle East	Female	Age-standardized	Urolithiasis	Rate	1994	1.222882039	1.805487632	0.791455195
YLDs	North Africa and Middle East	Both	Age-standardized	Urolithiasis	Rate	1994	2.274709334	3.377944512	1.474499746
YLDs	North Africa and Middle East	Male	Age-standardized	Urolithiasis	Rate	1995	3.282155073	4.927496032	2.157759842
YLDs	North Africa and Middle East	Female	Age-standardized	Urolithiasis	Rate	1995	1.227259112	1.823965425	0.792309241
YLDs	North Africa and Middle East	Both	Age-standardized	Urolithiasis	Rate	1995	2.282638838	3.38443244	1.508569983
YLDs	North Africa and Middle East	Male	Age-standardized	Urolithiasis	Rate	1996	3.284835386	4.822533128	2.1371041
YLDs	North Africa and Middle East	Female	Age-standardized	Urolithiasis	Rate	1996	1.232654049	1.818996141	0.79532841
YLDs	North Africa and Middle East	Both	Age-standardized	Urolithiasis	Rate	1996	2.286573441	3.349121779	1.485834909
YLDs	North Africa and Middle East	Male	Age-standardized	Urolithiasis	Rate	1997	3.297285758	4.859611666	2.168253015
YLDs	North Africa and Middle East	Female	Age-standardized	Urolithiasis	Rate	1997	1.239541735	1.833121543	0.798960642
YLDs	North Africa and Middle East	Both	Age-standardized	Urolithiasis	Rate	1997	2.29630703	3.372901521	1.499508553
YLDs	North Africa and Middle East	Male	Age-standardized	Urolithiasis	Rate	1998	3.330800745	4.909504991	2.154161297
YLDs	North Africa and Middle East	Female	Age-standardized	Urolithiasis	Rate	1998	1.246153887	1.836207917	0.805680246
YLDs	North Africa and Middle East	Both	Age-standardized	Urolithiasis	Rate	1998	2.316786698	3.431033305	1.502704583
YLDs	North Africa and Middle East	Male	Age-standardized	Urolithiasis	Rate	1999	3.354367142	4.966437434	2.167890834
YLDs	North Africa and Middle East	Female	Age-standardized	Urolithiasis	Rate	1999	1.252359894	1.839985016	0.809745651
YLDs	North Africa and Middle East	Both	Age-standardized	Urolithiasis	Rate	1999	2.332004688	3.460425997	1.506984033
YLDs	North Africa and Middle East	Male	Age-standardized	Urolithiasis	Rate	2000	3.362041681	4.960011469	2.180802195
YLDs	North Africa and Middle East	Female	Age-standardized	Urolithiasis	Rate	2000	1.257125585	1.844922237	0.81173546
YLDs	North Africa and Middle East	Both	Age-standardized	Urolithiasis	Rate	2000	2.338332837	3.434961968	1.511633549
YLDs	North Africa and Middle East	Male	Age-standardized	Urolithiasis	Rate	2001	3.37542264	5.058504632	2.238576272
YLDs	North Africa and Middle East	Female	Age-standardized	Urolithiasis	Rate	2001	1.260638779	1.860570712	0.815017008
YLDs	North Africa and Middle East	Both	Age-standardized	Urolithiasis	Rate	2001	2.346934532	3.499211449	1.531167369
YLDs	North Africa and Middle East	Male	Age-standardized	Urolithiasis	Rate	2002	3.395695417	5.063013193	2.228396159
YLDs	North Africa and Middle East	Female	Age-standardized	Urolithiasis	Rate	2002	1.264159071	1.860563557	0.813067195
YLDs	North Africa and Middle East	Both	Age-standardized	Urolithiasis	Rate	2002	2.35921054	3.507765941	1.544242795
YLDs	North Africa and Middle East	Male	Age-standardized	Urolithiasis	Rate	2003	3.390931639	4.961319766	2.229376933
YLDs	North Africa and Middle East	Female	Age-standardized	Urolithiasis	Rate	2003	1.267845678	1.866443616	0.815912684
YLDs	North Africa and Middle East	Both	Age-standardized	Urolithiasis	Rate	2003	2.358785342	3.454036003	1.529281011
YLDs	North Africa and Middle East	Male	Age-standardized	Urolithiasis	Rate	2004	3.409591559	4.955607673	2.238241548
YLDs	North Africa and Middle East	Female	Age-standardized	Urolithiasis	Rate	2004	1.27103657	1.877435372	0.818031976
YLDs	North Africa and Middle East	Both	Age-standardized	Urolithiasis	Rate	2004	2.370258272	3.48396822	1.552868475
YLDs	North Africa and Middle East	Male	Age-standardized	Urolithiasis	Rate	2005	3.420263797	5.001330977	2.217684647
YLDs	North Africa and Middle East	Female	Age-standardized	Urolithiasis	Rate	2005	1.274649027	1.872598652	0.824186374
YLDs	North Africa and Middle East	Both	Age-standardized	Urolithiasis	Rate	2005	2.377980641	3.483486193	1.54541498
YLDs	North Africa and Middle East	Male	Age-standardized	Urolithiasis	Rate	2006	3.423305656	5.029223676	2.2571085
YLDs	North Africa and Middle East	Female	Age-standardized	Urolithiasis	Rate	2006	1.279231579	1.883020976	0.821847488
YLDs	North Africa and Middle East	Both	Age-standardized	Urolithiasis	Rate	2006	2.38266205	3.511034994	1.574566201
YLDs	North Africa and Middle East	Male	Age-standardized	Urolithiasis	Rate	2007	3.441289237	5.097417841	2.262368075
YLDs	North Africa and Middle East	Female	Age-standardized	Urolithiasis	Rate	2007	1.286209733	1.895402893	0.830543231
YLDs	North Africa and Middle East	Both	Age-standardized	Urolithiasis	Rate	2007	2.396767266	3.557930335	1.575648085
YLDs	North Africa and Middle East	Male	Age-standardized	Urolithiasis	Rate	2008	3.465370617	5.113552707	2.216154357
YLDs	North Africa and Middle East	Female	Age-standardized	Urolithiasis	Rate	2008	1.293990233	1.90811554	0.835212828
YLDs	North Africa and Middle East	Both	Age-standardized	Urolithiasis	Rate	2008	2.414917468	3.583865311	1.54702246
YLDs	North Africa and Middle East	Male	Age-standardized	Urolithiasis	Rate	2009	3.480418339	5.07228212	2.247966147
YLDs	North Africa and Middle East	Female	Age-standardized	Urolithiasis	Rate	2009	1.29968007	1.916583855	0.836978463
YLDs	North Africa and Middle East	Both	Age-standardized	Urolithiasis	Rate	2009	2.427362718	3.584520442	1.58423531
YLDs	North Africa and Middle East	Male	Age-standardized	Urolithiasis	Rate	2010	3.479930952	5.076383417	2.263566504
YLDs	North Africa and Middle East	Female	Age-standardized	Urolithiasis	Rate	2010	1.302956209	1.922017684	0.842044089
YLDs	North Africa and Middle East	Both	Age-standardized	Urolithiasis	Rate	2010	2.429942638	3.547261124	1.581536308
YLDs	North Africa and Middle East	Male	Age-standardized	Urolithiasis	Rate	2011	3.473652479	5.089373373	2.264333841
YLDs	North Africa and Middle East	Female	Age-standardized	Urolithiasis	Rate	2011	1.301010969	1.922700399	0.838295643
YLDs	North Africa and Middle East	Both	Age-standardized	Urolithiasis	Rate	2011	2.42684949	3.546961572	1.5886533
YLDs	North Africa and Middle East	Male	Age-standardized	Urolithiasis	Rate	2012	3.46095939	5.085634729	2.224568533
YLDs	North Africa and Middle East	Female	Age-standardized	Urolithiasis	Rate	2012	1.295963804	1.9081566	0.834659962
YLDs	North Africa and Middle East	Both	Age-standardized	Urolithiasis	Rate	2012	2.418986653	3.546020228	1.547182875
YLDs	North Africa and Middle East	Male	Age-standardized	Urolithiasis	Rate	2013	3.444437273	5.091815757	2.260350995
YLDs	North Africa and Middle East	Female	Age-standardized	Urolithiasis	Rate	2013	1.289233942	1.891330406	0.832831408
YLDs	North Africa and Middle East	Both	Age-standardized	Urolithiasis	Rate	2013	2.40811224	3.548962759	1.576771265
YLDs	North Africa and Middle East	Male	Age-standardized	Urolithiasis	Rate	2014	3.421797112	5.058838941	2.218940784
YLDs	North Africa and Middle East	Female	Age-standardized	Urolithiasis	Rate	2014	1.28334824	1.882251874	0.823383315
YLDs	North Africa and Middle East	Both	Age-standardized	Urolithiasis	Rate	2014	2.394573551	3.536157113	1.558061803
YLDs	North Africa and Middle East	Male	Age-standardized	Urolithiasis	Rate	2015	3.407775011	5.028208696	2.196724627
YLDs	North Africa and Middle East	Female	Age-standardized	Urolithiasis	Rate	2015	1.279957098	1.880693369	0.823307102
YLDs	North Africa and Middle East	Both	Age-standardized	Urolithiasis	Rate	2015	2.386680728	3.514848178	1.542088445
YLDs	North Africa and Middle East	Male	Age-standardized	Urolithiasis	Rate	2016	3.408306146	5.045567734	2.226744891
YLDs	North Africa and Middle East	Female	Age-standardized	Urolithiasis	Rate	2016	1.278188125	1.876176284	0.827785852
YLDs	North Africa and Middle East	Both	Age-standardized	Urolithiasis	Rate	2016	2.387104905	3.514087315	1.564654237
YLDs	North Africa and Middle East	Male	Age-standardized	Urolithiasis	Rate	2017	3.414958327	5.005656288	2.230197989
YLDs	North Africa and Middle East	Female	Age-standardized	Urolithiasis	Rate	2017	1.277367307	1.873985478	0.824818131
YLDs	North Africa and Middle East	Both	Age-standardized	Urolithiasis	Rate	2017	2.391214315	3.495396239	1.574287657
YLDs	North Africa and Middle East	Male	Age-standardized	Urolithiasis	Rate	2018	3.419739447	5.03314388	2.254174555
YLDs	North Africa and Middle East	Female	Age-standardized	Urolithiasis	Rate	2018	1.276590556	1.883709605	0.827120395
YLDs	North Africa and Middle East	Both	Age-standardized	Urolithiasis	Rate	2018	2.394336124	3.556002099	1.563182801
YLDs	North Africa and Middle East	Male	Age-standardized	Urolithiasis	Rate	2019	3.418918529	4.984249127	2.226012313
YLDs	North Africa and Middle East	Female	Age-standardized	Urolithiasis	Rate	2019	1.276609131	1.88160832	0.826080103
YLDs	North Africa and Middle East	Both	Age-standardized	Urolithiasis	Rate	2019	2.394623429	3.504100928	1.552816875
YLDs	North Africa and Middle East	Male	Age-standardized	Urolithiasis	Rate	2020	3.418934496	5.016848571	2.22758842
YLDs	North Africa and Middle East	Female	Age-standardized	Urolithiasis	Rate	2020	1.284723189	1.888901381	0.833559515
YLDs	North Africa and Middle East	Both	Age-standardized	Urolithiasis	Rate	2020	2.398715833	3.520540248	1.568212058
YLDs	North Africa and Middle East	Male	Age-standardized	Urolithiasis	Rate	2021	3.420897966	5.038130622	2.200220814
YLDs	North Africa and Middle East	Female	Age-standardized	Urolithiasis	Rate	2021	1.283822649	1.883012091	0.831724911
YLDs	North Africa and Middle East	Both	Age-standardized	Urolithiasis	Rate	2021	2.399286959	3.577808236	1.554144309
YLLs	North Africa and Middle East	Male	All ages	Urolithiasis	Number	1990	3115.320206	4685.805964	1377.905354
YLLs	North Africa and Middle East	Female	All ages	Urolithiasis	Number	1990	1999.876681	2660.846623	829.0089034
YLLs	North Africa and Middle East	Both	All ages	Urolithiasis	Number	1990	5115.196887	6931.640413	2804.053724
YLLs	North Africa and Middle East	Male	Age-standardized	Urolithiasis	Rate	1990	2.756281678	4.220139356	1.222607154
YLLs	North Africa and Middle East	Female	Age-standardized	Urolithiasis	Rate	1990	1.638983063	2.15561579	0.717852984
YLLs	North Africa and Middle East	Both	Age-standardized	Urolithiasis	Rate	1990	2.19915934	3.005481674	1.235961208
YLLs	North Africa and Middle East	Male	All ages	Urolithiasis	Number	1992	3174.057784	4686.66479	1464.20573
YLLs	North Africa and Middle East	Female	All ages	Urolithiasis	Number	1992	2040.457398	2683.755089	839.992089
YLLs	North Africa and Middle East	Both	All ages	Urolithiasis	Number	1992	5214.515182	7010.698331	2932.877868
YLLs	North Africa and Middle East	Male	Age-standardized	Urolithiasis	Rate	1992	2.69099879	4.001672356	1.226269524
YLLs	North Africa and Middle East	Female	Age-standardized	Urolithiasis	Rate	1992	1.605640291	2.072519141	0.709423989
YLLs	North Africa and Middle East	Both	Age-standardized	Urolithiasis	Rate	1992	2.149623929	2.888000086	1.220185637
YLLs	North Africa and Middle East	Male	All ages	Urolithiasis	Number	1994	3235.4748	4660.162264	1455.761182
YLLs	North Africa and Middle East	Female	All ages	Urolithiasis	Number	1994	2129.876697	2819.703809	897.9318531
YLLs	North Africa and Middle East	Both	All ages	Urolithiasis	Number	1994	5365.351496	7100.945949	3010.115247
YLLs	North Africa and Middle East	Male	Age-standardized	Urolithiasis	Rate	1994	2.64425629	3.861233411	1.23368956
YLLs	North Africa and Middle East	Female	Age-standardized	Urolithiasis	Rate	1994	1.613072188	2.0823265	0.731467509
YLLs	North Africa and Middle East	Both	Age-standardized	Urolithiasis	Rate	1994	2.129007529	2.828365477	1.208831962
YLLs	North Africa and Middle East	Male	All ages	Urolithiasis	Number	1991	3140.387808	4722.478493	1443.098165
YLLs	North Africa and Middle East	Female	All ages	Urolithiasis	Number	1991	2015.029916	2661.528164	821.2887441
YLLs	North Africa and Middle East	Both	All ages	Urolithiasis	Number	1991	5155.417724	6941.370601	2869.80595
YLLs	North Africa and Middle East	Male	Age-standardized	Urolithiasis	Rate	1991	2.720181499	4.119457924	1.216982288
YLLs	North Africa and Middle East	Female	Age-standardized	Urolithiasis	Rate	1991	1.619330834	2.109861663	0.711092603
YLLs	North Africa and Middle East	Both	Age-standardized	Urolithiasis	Rate	1991	2.171275968	2.941087158	1.242230483
YLLs	North Africa and Middle East	Male	All ages	Urolithiasis	Number	1993	3213.303585	4671.063583	1452.769622
YLLs	North Africa and Middle East	Female	All ages	Urolithiasis	Number	1993	2095.11525	2769.860232	872.1238559
YLLs	North Africa and Middle East	Both	All ages	Urolithiasis	Number	1993	5308.418835	7076.250554	2975.047155
YLLs	North Africa and Middle East	Male	Age-standardized	Urolithiasis	Rate	1993	2.672117219	3.930682839	1.245586335
YLLs	North Africa and Middle East	Female	Age-standardized	Urolithiasis	Rate	1993	1.617799267	2.085399051	0.733537093
YLLs	North Africa and Middle East	Both	Age-standardized	Urolithiasis	Rate	1993	2.145857365	2.858063927	1.223343955
YLLs	North Africa and Middle East	Male	All ages	Urolithiasis	Number	1996	3324.346405	4729.874614	1472.40617
YLLs	North Africa and Middle East	Female	All ages	Urolithiasis	Number	1996	2217.920456	2920.861238	937.8653583
YLLs	North Africa and Middle East	Both	All ages	Urolithiasis	Number	1996	5542.26686	7259.918659	3045.69142
YLLs	North Africa and Middle East	Male	Age-standardized	Urolithiasis	Rate	1996	2.618305925	3.781067143	1.212524314
YLLs	North Africa and Middle East	Female	Age-standardized	Urolithiasis	Rate	1996	1.617948898	2.084435838	0.736889152
YLLs	North Africa and Middle East	Both	Age-standardized	Urolithiasis	Rate	1996	2.117420074	2.791645763	1.188633963
YLLs	North Africa and Middle East	Male	All ages	Urolithiasis	Number	1995	3270.785627	4669.165988	1454.985176
YLLs	North Africa and Middle East	Female	All ages	Urolithiasis	Number	1995	2169.023945	2866.817578	909.4126875
YLLs	North Africa and Middle East	Both	All ages	Urolithiasis	Number	1995	5439.809572	7188.829382	3034.79014
YLLs	North Africa and Middle East	Male	Age-standardized	Urolithiasis	Rate	1995	2.625030213	3.77677294	1.214850632
YLLs	North Africa and Middle East	Female	Age-standardized	Urolithiasis	Rate	1995	1.610899508	2.079660522	0.738631316
YLLs	North Africa and Middle East	Both	Age-standardized	Urolithiasis	Rate	1995	2.117773578	2.77446783	1.19123291
YLLs	North Africa and Middle East	Male	All ages	Urolithiasis	Number	1997	3366.054552	4786.898802	1502.577367
YLLs	North Africa and Middle East	Female	All ages	Urolithiasis	Number	1997	2248.725162	2936.459259	963.0421519
YLLs	North Africa and Middle East	Both	All ages	Urolithiasis	Number	1997	5614.779713	7301.719329	3084.089918
YLLs	North Africa and Middle East	Male	Age-standardized	Urolithiasis	Rate	1997	2.60127854	3.746052118	1.186423132
YLLs	North Africa and Middle East	Female	Age-standardized	Urolithiasis	Rate	1997	1.61371108	2.09328508	0.737419032
YLLs	North Africa and Middle East	Both	Age-standardized	Urolithiasis	Rate	1997	2.106319959	2.751751364	1.179236177
YLLs	North Africa and Middle East	Male	All ages	Urolithiasis	Number	1999	3427.66413	4784.875386	1533.028437
YLLs	North Africa and Middle East	Female	All ages	Urolithiasis	Number	1999	2305.783206	3025.143765	1043.575054
YLLs	North Africa and Middle East	Both	All ages	Urolithiasis	Number	1999	5733.447336	7408.30404	3135.866271
YLLs	North Africa and Middle East	Male	Age-standardized	Urolithiasis	Rate	1999	2.545897044	3.602810479	1.156261053
YLLs	North Africa and Middle East	Female	Age-standardized	Urolithiasis	Rate	1999	1.590944398	2.059741952	0.723216226
YLLs	North Africa and Middle East	Both	Age-standardized	Urolithiasis	Rate	1999	2.066394632	2.683094608	1.141570384
YLLs	North Africa and Middle East	Male	All ages	Urolithiasis	Number	2000	3467.032379	4854.226183	1547.854987
YLLs	North Africa and Middle East	Female	All ages	Urolithiasis	Number	2000	2323.233061	3051.58962	1070.233555
YLLs	North Africa and Middle East	Both	All ages	Urolithiasis	Number	2000	5790.265441	7500.256244	3139.547213
YLLs	North Africa and Middle East	Male	Age-standardized	Urolithiasis	Rate	2000	2.516753425	3.572236019	1.147733028
YLLs	North Africa and Middle East	Female	Age-standardized	Urolithiasis	Rate	2000	1.576477348	2.027476735	0.72417888
YLLs	North Africa and Middle East	Both	Age-standardized	Urolithiasis	Rate	2000	2.044976493	2.670141366	1.116959722
YLLs	North Africa and Middle East	Male	All ages	Urolithiasis	Number	2001	3560.301176	4933.893981	1591.137435
YLLs	North Africa and Middle East	Female	All ages	Urolithiasis	Number	2001	2407.011113	3143.594762	1115.495744
YLLs	North Africa and Middle East	Both	All ages	Urolithiasis	Number	2001	5967.312288	7683.314567	3209.427872
YLLs	North Africa and Middle East	Male	Age-standardized	Urolithiasis	Rate	2001	2.52856272	3.525806918	1.141627053
YLLs	North Africa and Middle East	Female	Age-standardized	Urolithiasis	Rate	2001	1.606775011	2.055081937	0.731609364
YLLs	North Africa and Middle East	Both	Age-standardized	Urolithiasis	Rate	2001	2.06596981	2.670237291	1.119216913
YLLs	North Africa and Middle East	Male	All ages	Urolithiasis	Number	1998	3401.03371	4828.261131	1505.72305
YLLs	North Africa and Middle East	Female	All ages	Urolithiasis	Number	1998	2278.058641	2964.697066	983.5401588
YLLs	North Africa and Middle East	Both	All ages	Urolithiasis	Number	1998	5679.092351	7357.555438	3095.217426
YLLs	North Africa and Middle East	Male	Age-standardized	Urolithiasis	Rate	1998	2.579138778	3.683591165	1.159357114
YLLs	North Africa and Middle East	Female	Age-standardized	Urolithiasis	Rate	1998	1.60722064	2.083417042	0.728276008
YLLs	North Africa and Middle East	Both	Age-standardized	Urolithiasis	Rate	1998	2.091511856	2.730544318	1.153670504
YLLs	North Africa and Middle East	Male	All ages	Urolithiasis	Number	2003	3901.806803	5378.888568	1715.04617
YLLs	North Africa and Middle East	Female	All ages	Urolithiasis	Number	2003	2676.369895	3593.77504	1186.364088
YLLs	North Africa and Middle East	Both	All ages	Urolithiasis	Number	2003	6578.176699	8609.511319	3337.858383
YLLs	North Africa and Middle East	Male	Age-standardized	Urolithiasis	Rate	2003	2.660163717	3.655071247	1.119425574
YLLs	North Africa and Middle East	Female	Age-standardized	Urolithiasis	Rate	2003	1.720515647	2.267816958	0.743363125
YLLs	North Africa and Middle East	Both	Age-standardized	Urolithiasis	Rate	2003	2.187502596	2.847803382	1.106913835
YLLs	North Africa and Middle East	Male	All ages	Urolithiasis	Number	2002	3712.032737	5122.629128	1661.03582
YLLs	North Africa and Middle East	Female	All ages	Urolithiasis	Number	2002	2547.740118	3365.301293	1149.443049
YLLs	North Africa and Middle East	Both	All ages	Urolithiasis	Number	2002	6259.772856	8114.183505	3254.862981
YLLs	North Africa and Middle East	Male	Age-standardized	Urolithiasis	Rate	2002	2.582431176	3.566575896	1.1253546
YLLs	North Africa and Middle East	Female	Age-standardized	Urolithiasis	Rate	2002	1.669778872	2.163288841	0.739542903
YLLs	North Africa and Middle East	Both	Age-standardized	Urolithiasis	Rate	2002	2.123698163	2.755946078	1.112487828
YLLs	North Africa and Middle East	Male	All ages	Urolithiasis	Number	2004	4093.745723	5625.39859	1780.533157
YLLs	North Africa and Middle East	Female	All ages	Urolithiasis	Number	2004	2817.710389	3836.135939	1208.138376
YLLs	North Africa and Middle East	Both	All ages	Urolithiasis	Number	2004	6911.456112	9090.461678	3389.521057
YLLs	North Africa and Middle East	Male	Age-standardized	Urolithiasis	Rate	2004	2.728066443	3.749780523	1.148149983
YLLs	North Africa and Middle East	Female	Age-standardized	Urolithiasis	Rate	2004	1.773414868	2.360113084	0.737537008
YLLs	North Africa and Middle East	Both	Age-standardized	Urolithiasis	Rate	2004	2.247214775	2.948752539	1.106854108
YLLs	North Africa and Middle East	Male	All ages	Urolithiasis	Number	2006	4488.730862	6108.267705	1926.244065
YLLs	North Africa and Middle East	Female	All ages	Urolithiasis	Number	2006	3059.650441	4166.339789	1224.113002
YLLs	North Africa and Middle East	Both	All ages	Urolithiasis	Number	2006	7548.381303	9925.877967	3588.216506
YLLs	North Africa and Middle East	Male	Age-standardized	Urolithiasis	Rate	2006	2.840159343	3.879177049	1.187757398
YLLs	North Africa and Middle East	Female	Age-standardized	Urolithiasis	Rate	2006	1.848392143	2.513247342	0.709244298
YLLs	North Africa and Middle East	Both	Age-standardized	Urolithiasis	Rate	2006	2.340518792	3.074684551	1.091430373
YLLs	North Africa and Middle East	Male	All ages	Urolithiasis	Number	2005	4301.283097	5863.829063	1865.89078
YLLs	North Africa and Middle East	Female	All ages	Urolithiasis	Number	2005	2951.854223	4036.325601	1212.26163
YLLs	North Africa and Middle East	Both	All ages	Urolithiasis	Number	2005	7253.13732	9541.384456	3481.773586
YLLs	North Africa and Middle East	Male	Age-standardized	Urolithiasis	Rate	2005	2.794176529	3.829035089	1.179676894
YLLs	North Africa and Middle East	Female	Age-standardized	Urolithiasis	Rate	2005	1.818828031	2.438489394	0.729845172
YLLs	North Africa and Middle East	Both	Age-standardized	Urolithiasis	Rate	2005	2.302762407	3.008696423	1.09981711
YLLs	North Africa and Middle East	Male	All ages	Urolithiasis	Number	2008	4733.336632	6306.76408	2038.369027
YLLs	North Africa and Middle East	Female	All ages	Urolithiasis	Number	2008	3237.463857	4444.065107	1234.950697
YLLs	North Africa and Middle East	Both	All ages	Urolithiasis	Number	2008	7970.800489	10359.20046	3768.881016
YLLs	North Africa and Middle East	Male	Age-standardized	Urolithiasis	Rate	2008	2.825000751	3.794791238	1.182339975
YLLs	North Africa and Middle East	Female	Age-standardized	Urolithiasis	Rate	2008	1.878554055	2.600002151	0.689654482
YLLs	North Africa and Middle East	Both	Age-standardized	Urolithiasis	Rate	2008	2.348791908	3.064195404	1.079055549
YLLs	North Africa and Middle East	Male	All ages	Urolithiasis	Number	2007	4601.866924	6217.851698	1988.699383
YLLs	North Africa and Middle East	Female	All ages	Urolithiasis	Number	2007	3127.317454	4287.244717	1217.850038
YLLs	North Africa and Middle East	Both	All ages	Urolithiasis	Number	2007	7729.184379	10095.12356	3666.319195
YLLs	North Africa and Middle East	Male	Age-standardized	Urolithiasis	Rate	2007	2.829081976	3.848821304	1.180965394
YLLs	North Africa and Middle East	Female	Age-standardized	Urolithiasis	Rate	2007	1.849440555	2.541375829	0.689596292
YLLs	North Africa and Middle East	Both	Age-standardized	Urolithiasis	Rate	2007	2.335790355	3.064828245	1.071900859
YLLs	North Africa and Middle East	Male	All ages	Urolithiasis	Number	2009	4894.412458	6439.458947	2109.083846
YLLs	North Africa and Middle East	Female	All ages	Urolithiasis	Number	2009	3386.102108	4655.686797	1264.355282
YLLs	North Africa and Middle East	Both	All ages	Urolithiasis	Number	2009	8280.514566	10752.08603	3895.409877
YLLs	North Africa and Middle East	Male	Age-standardized	Urolithiasis	Rate	2009	2.836537708	3.729344547	1.206155528
YLLs	North Africa and Middle East	Female	Age-standardized	Urolithiasis	Rate	2009	1.924066777	2.668630223	0.698082515
YLLs	North Africa and Middle East	Both	Age-standardized	Urolithiasis	Rate	2009	2.377515466	3.091618473	1.104827638
YLLs	North Africa and Middle East	Male	All ages	Urolithiasis	Number	2010	5003.458541	6501.606631	2184.831442
YLLs	North Africa and Middle East	Female	All ages	Urolithiasis	Number	2010	3510.548992	4798.095231	1299.662226
YLLs	North Africa and Middle East	Both	All ages	Urolithiasis	Number	2010	8514.007533	10998.40699	3952.978164
YLLs	North Africa and Middle East	Male	Age-standardized	Urolithiasis	Rate	2010	2.812413452	3.67555613	1.187507768
YLLs	North Africa and Middle East	Female	Age-standardized	Urolithiasis	Rate	2010	1.946246934	2.650264044	0.699211415
YLLs	North Africa and Middle East	Both	Age-standardized	Urolithiasis	Rate	2010	2.376733905	3.067977878	1.089557299
YLLs	North Africa and Middle East	Male	All ages	Urolithiasis	Number	2011	5138.479988	6665.673651	2290.003818
YLLs	North Africa and Middle East	Female	All ages	Urolithiasis	Number	2011	3611.525766	4957.189521	1312.107088
YLLs	North Africa and Middle East	Both	All ages	Urolithiasis	Number	2011	8750.005754	11329.86457	4089.167656
YLLs	North Africa and Middle East	Male	Age-standardized	Urolithiasis	Rate	2011	2.802993006	3.657524061	1.198564815
YLLs	North Africa and Middle East	Female	Age-standardized	Urolithiasis	Rate	2011	1.958077854	2.672447105	0.691547203
YLLs	North Africa and Middle East	Both	Age-standardized	Urolithiasis	Rate	2011	2.378683823	3.06535986	1.092786533
YLLs	North Africa and Middle East	Male	All ages	Urolithiasis	Number	2013	5503.041458	7026.597387	2471.175124
YLLs	North Africa and Middle East	Female	All ages	Urolithiasis	Number	2013	3920.448453	5351.293687	1368.536156
YLLs	North Africa and Middle East	Both	All ages	Urolithiasis	Number	2013	9423.489911	12060.91534	4235.51264
YLLs	North Africa and Middle East	Male	Age-standardized	Urolithiasis	Rate	2013	2.831307969	3.638322332	1.214213433
YLLs	North Africa and Middle East	Female	Age-standardized	Urolithiasis	Rate	2013	2.024010716	2.766204368	0.689323534
YLLs	North Africa and Middle East	Both	Age-standardized	Urolithiasis	Rate	2013	2.426517192	3.110113196	1.093480161
YLLs	North Africa and Middle East	Male	All ages	Urolithiasis	Number	2012	5304.794777	6865.749961	2389.404975
YLLs	North Africa and Middle East	Female	All ages	Urolithiasis	Number	2012	3777.830609	5181.959132	1342.370321
YLLs	North Africa and Middle East	Both	All ages	Urolithiasis	Number	2012	9082.625387	11653.01072	4152.163476
YLLs	North Africa and Middle East	Male	Age-standardized	Urolithiasis	Rate	2012	2.810055606	3.651839739	1.20337454
YLLs	North Africa and Middle East	Female	Age-standardized	Urolithiasis	Rate	2012	2.000425007	2.737908801	0.696044629
YLLs	North Africa and Middle East	Both	Age-standardized	Urolithiasis	Rate	2012	2.403785542	3.08832319	1.094889919
YLLs	North Africa and Middle East	Male	All ages	Urolithiasis	Number	2014	5593.758146	7085.342516	2550.018399
YLLs	North Africa and Middle East	Female	All ages	Urolithiasis	Number	2014	4078.913454	5583.135055	1417.458441
YLLs	North Africa and Middle East	Both	All ages	Urolithiasis	Number	2014	9672.671599	12296.66876	4377.237591
YLLs	North Africa and Middle East	Male	Age-standardized	Urolithiasis	Rate	2014	2.803068959	3.564601439	1.221803714
YLLs	North Africa and Middle East	Female	Age-standardized	Urolithiasis	Rate	2014	2.063482213	2.806854075	0.700922952
YLLs	North Africa and Middle East	Both	Age-standardized	Urolithiasis	Rate	2014	2.432273285	3.099359858	1.098790309
YLLs	North Africa and Middle East	Male	All ages	Urolithiasis	Number	2015	5546.237429	7022.73272	2566.948121
YLLs	North Africa and Middle East	Female	All ages	Urolithiasis	Number	2015	4148.70251	5663.003916	1479.91113
YLLs	North Africa and Middle East	Both	All ages	Urolithiasis	Number	2015	9694.939939	12281.71409	4491.535194
YLLs	North Africa and Middle East	Male	Age-standardized	Urolithiasis	Rate	2015	2.712743986	3.462110011	1.216266553
YLLs	North Africa and Middle East	Female	Age-standardized	Urolithiasis	Rate	2015	2.059446861	2.768033986	0.720480305
YLLs	North Africa and Middle East	Both	Age-standardized	Urolithiasis	Rate	2015	2.3851992	3.016784274	1.114601333
YLLs	North Africa and Middle East	Male	All ages	Urolithiasis	Number	2016	5544.347969	7014.026602	2533.999767
YLLs	North Africa and Middle East	Female	All ages	Urolithiasis	Number	2016	4202.630981	5777.103047	1502.409634
YLLs	North Africa and Middle East	Both	All ages	Urolithiasis	Number	2016	9746.97895	12412.30216	4518.744336
YLLs	North Africa and Middle East	Male	Age-standardized	Urolithiasis	Rate	2016	2.638321029	3.387611811	1.172586436
YLLs	North Africa and Middle East	Female	Age-standardized	Urolithiasis	Rate	2016	2.035921605	2.744276267	0.731647374
YLLs	North Africa and Middle East	Both	Age-standardized	Urolithiasis	Rate	2016	2.33671327	2.9655014	1.095370965
YLLs	North Africa and Middle East	Male	All ages	Urolithiasis	Number	2018	5595.413776	7234.405859	2526.15483
YLLs	North Africa and Middle East	Female	All ages	Urolithiasis	Number	2018	4337.453957	6022.11322	1545.790759
YLLs	North Africa and Middle East	Both	All ages	Urolithiasis	Number	2018	9932.867732	12738.4087	4628.132552
YLLs	North Africa and Middle East	Male	Age-standardized	Urolithiasis	Rate	2018	2.50396738	3.26915813	1.094045621
YLLs	North Africa and Middle East	Female	Age-standardized	Urolithiasis	Rate	2018	1.978936805	2.699093291	0.722400905
YLLs	North Africa and Middle East	Both	Age-standardized	Urolithiasis	Rate	2018	2.241768124	2.867883237	1.043685234
YLLs	North Africa and Middle East	Male	All ages	Urolithiasis	Number	2017	5542.299746	7097.210975	2518.82326
YLLs	North Africa and Middle East	Female	All ages	Urolithiasis	Number	2017	4230.592749	5830.922271	1522.509521
YLLs	North Africa and Middle East	Both	All ages	Urolithiasis	Number	2017	9772.892495	12528.08982	4522.851018
YLLs	North Africa and Middle East	Male	Age-standardized	Urolithiasis	Rate	2017	2.559570379	3.314234573	1.126025856
YLLs	North Africa and Middle East	Female	Age-standardized	Urolithiasis	Rate	2017	1.99445577	2.68868677	0.728149798
YLLs	North Africa and Middle East	Both	Age-standardized	Urolithiasis	Rate	2017	2.277079022	2.911477692	1.061649591
YLLs	North Africa and Middle East	Male	All ages	Urolithiasis	Number	2020	5664.737959	7475.124018	2530.448742
YLLs	North Africa and Middle East	Female	All ages	Urolithiasis	Number	2020	4488.192488	6249.299221	1599.353996
YLLs	North Africa and Middle East	Both	All ages	Urolithiasis	Number	2020	10152.93045	13086.35838	4635.140153
YLLs	North Africa and Middle East	Male	Age-standardized	Urolithiasis	Rate	2020	2.403161573	3.199908862	1.042273957
YLLs	North Africa and Middle East	Female	Age-standardized	Urolithiasis	Rate	2020	1.941583685	2.67942935	0.705839844
YLLs	North Africa and Middle East	Both	Age-standardized	Urolithiasis	Rate	2020	2.172672628	2.791035663	1.005452081
YLLs	North Africa and Middle East	Male	All ages	Urolithiasis	Number	2019	5674.462238	7462.931303	2559.604788
YLLs	North Africa and Middle East	Female	All ages	Urolithiasis	Number	2019	4452.396623	6163.849116	1592.470653
YLLs	North Africa and Middle East	Both	All ages	Urolithiasis	Number	2019	10126.85886	13007.18209	4714.483797
YLLs	North Africa and Middle East	Male	Age-standardized	Urolithiasis	Rate	2019	2.464482383	3.263754404	1.082288881
YLLs	North Africa and Middle East	Female	Age-standardized	Urolithiasis	Rate	2019	1.974454731	2.690396956	0.721080342
YLLs	North Africa and Middle East	Both	Age-standardized	Urolithiasis	Rate	2019	2.219990586	2.825364284	1.033572028
YLLs	North Africa and Middle East	Male	All ages	Urolithiasis	Number	2021	5706.317325	7633.835939	2563.679754
YLLs	North Africa and Middle East	Female	All ages	Urolithiasis	Number	2021	4582.298026	6516.841227	1601.241261
YLLs	North Africa and Middle East	Both	All ages	Urolithiasis	Number	2021	10288.61535	13397.83113	4668.945938
YLLs	North Africa and Middle East	Male	Age-standardized	Urolithiasis	Rate	2021	2.368152286	3.177411189	1.041907525
YLLs	North Africa and Middle East	Female	Age-standardized	Urolithiasis	Rate	2021	1.927672102	2.687770525	0.682410534
YLLs	North Africa and Middle East	Both	Age-standardized	Urolithiasis	Rate	2021	2.14740339	2.77324815	0.995091888
Prevalence	North Africa and Middle East	Male	All ages	Urolithiasis	Number	1990	56605.63559	71521.69165	45152.99673
Prevalence	North Africa and Middle East	Female	All ages	Urolithiasis	Number	1990	19355.37898	24386.17063	15341.34966
Prevalence	North Africa and Middle East	Both	All ages	Urolithiasis	Number	1990	75961.01457	95790.599	60829.64442
Prevalence	North Africa and Middle East	Male	All ages	Urolithiasis	Number	1991	58567.5126	74015.79111	46583.90633
Prevalence	North Africa and Middle East	Female	All ages	Urolithiasis	Number	1991	20039.7619	25204.47647	15884.47697
Prevalence	North Africa and Middle East	Both	All ages	Urolithiasis	Number	1991	78607.2745	99053.67875	62886.37292
Prevalence	North Africa and Middle East	Male	All ages	Urolithiasis	Number	1992	60609.9794	76627.31558	48131.45585
Prevalence	North Africa and Middle East	Female	All ages	Urolithiasis	Number	1992	20748.24683	26066.05728	16445.56724
Prevalence	North Africa and Middle East	Both	All ages	Urolithiasis	Number	1992	81358.22622	102444.8909	64963.22267
Prevalence	North Africa and Middle East	Male	All ages	Urolithiasis	Number	1993	62678.5264	79218.72146	49736.3279
Prevalence	North Africa and Middle East	Female	All ages	Urolithiasis	Number	1993	21466.68254	26961.30701	17015.30974
Prevalence	North Africa and Middle East	Both	All ages	Urolithiasis	Number	1993	84145.20894	106014.9326	67202.79576
Prevalence	North Africa and Middle East	Male	All ages	Urolithiasis	Number	1994	64754.99486	81811.49642	51349.44485
Prevalence	North Africa and Middle East	Female	All ages	Urolithiasis	Number	1994	22186.33136	27878.43412	17609.25037
Prevalence	North Africa and Middle East	Both	All ages	Urolithiasis	Number	1994	86941.32623	109663.5583	69485.60505
Prevalence	North Africa and Middle East	Male	All ages	Urolithiasis	Number	1995	66885.89567	84643.33216	52999.10724
Prevalence	North Africa and Middle East	Female	All ages	Urolithiasis	Number	1995	22913.41978	28822.10301	18218.99695
Prevalence	North Africa and Middle East	Both	All ages	Urolithiasis	Number	1995	89799.31545	113465.4352	71805.83645
Prevalence	North Africa and Middle East	Male	All ages	Urolithiasis	Number	1996	69149.48098	87438.04286	54763.95268
Prevalence	North Africa and Middle East	Female	All ages	Urolithiasis	Number	1996	23674.20992	29840.90852	18831.14307
Prevalence	North Africa and Middle East	Both	All ages	Urolithiasis	Number	1996	92823.69091	117442.8968	74295.92634
Prevalence	North Africa and Middle East	Male	All ages	Urolithiasis	Number	1997	71593.70961	90480.93265	56739.34328
Prevalence	North Africa and Middle East	Female	All ages	Urolithiasis	Number	1997	24476.90899	30914.10709	19471.73298
Prevalence	North Africa and Middle East	Both	All ages	Urolithiasis	Number	1997	96070.6186	121706.8817	76876.31404
Prevalence	North Africa and Middle East	Male	All ages	Urolithiasis	Number	1998	74193.36724	93791.66181	58825.52157
Prevalence	North Africa and Middle East	Female	All ages	Urolithiasis	Number	1998	25319.3984	32043.02153	20112.95132
Prevalence	North Africa and Middle East	Both	All ages	Urolithiasis	Number	1998	99512.76564	126047.0329	79525.57515
Prevalence	North Africa and Middle East	Male	All ages	Urolithiasis	Number	1999	76863.51759	97190.44771	60967.7737
Prevalence	North Africa and Middle East	Female	All ages	Urolithiasis	Number	1999	26181.48523	33204.86566	20767.92708
Prevalence	North Africa and Middle East	Both	All ages	Urolithiasis	Number	1999	103045.0028	130388.3091	82225.24424
Prevalence	North Africa and Middle East	Male	All ages	Urolithiasis	Number	2000	79489.37917	100640.5523	63084.55964
Prevalence	North Africa and Middle East	Female	All ages	Urolithiasis	Number	2000	27032.75169	34364.1022	21412.56393
Prevalence	North Africa and Middle East	Both	All ages	Urolithiasis	Number	2000	106522.1309	134699.656	84876.5343
Prevalence	North Africa and Middle East	Male	All ages	Urolithiasis	Number	2001	82112.14749	104041.8152	65127.99054
Prevalence	North Africa and Middle East	Female	All ages	Urolithiasis	Number	2001	27885.17195	35407.92646	22067.7107
Prevalence	North Africa and Middle East	Both	All ages	Urolithiasis	Number	2001	109997.3194	138976.5125	87563.99214
Prevalence	North Africa and Middle East	Male	All ages	Urolithiasis	Number	2002	84870.58791	107651.2592	67276.39165
Prevalence	North Africa and Middle East	Female	All ages	Urolithiasis	Number	2002	28771.17271	36519.19359	22744.43948
Prevalence	North Africa and Middle East	Both	All ages	Urolithiasis	Number	2002	113641.7606	143509.7104	90382.16072
Prevalence	North Africa and Middle East	Male	All ages	Urolithiasis	Number	2003	87747.43711	111439.979	69675.837
Prevalence	North Africa and Middle East	Female	All ages	Urolithiasis	Number	2003	29691.80231	37686.88335	23486.00689
Prevalence	North Africa and Middle East	Both	All ages	Urolithiasis	Number	2003	117439.2394	148477.8021	93500.59537
Prevalence	North Africa and Middle East	Male	All ages	Urolithiasis	Number	2004	90737.96869	115396.0258	72169.41776
Prevalence	North Africa and Middle East	Female	All ages	Urolithiasis	Number	2004	30647.36988	38978.28463	24277.81346
Prevalence	North Africa and Middle East	Both	All ages	Urolithiasis	Number	2004	121385.3386	153807.6447	96747.8774
Prevalence	North Africa and Middle East	Male	All ages	Urolithiasis	Number	2005	93875.38939	119610.7784	74771.39104
Prevalence	North Africa and Middle East	Female	All ages	Urolithiasis	Number	2005	31649.47882	40247.74565	25101.81044
Prevalence	North Africa and Middle East	Both	All ages	Urolithiasis	Number	2005	125524.8682	159387.3123	100098.8288
Prevalence	North Africa and Middle East	Male	All ages	Urolithiasis	Number	2006	97344.13947	124172.7356	77462.12763
Prevalence	North Africa and Middle East	Female	All ages	Urolithiasis	Number	2006	32739.23477	41698.097	25930.15638
Prevalence	North Africa and Middle East	Both	All ages	Urolithiasis	Number	2006	130083.3742	165448.9475	103551.6818
Prevalence	North Africa and Middle East	Male	All ages	Urolithiasis	Number	2007	101202.1773	129320.9104	80464.13994
Prevalence	North Africa and Middle East	Female	All ages	Urolithiasis	Number	2007	33921.64513	43273.6613	26828.26183
Prevalence	North Africa and Middle East	Both	All ages	Urolithiasis	Number	2007	135123.8225	172158.5386	107396.9752
Prevalence	North Africa and Middle East	Male	All ages	Urolithiasis	Number	2008	105359.692	134813.9421	83725.58932
Prevalence	North Africa and Middle East	Female	All ages	Urolithiasis	Number	2008	35156.19104	44893.90977	27797.18267
Prevalence	North Africa and Middle East	Both	All ages	Urolithiasis	Number	2008	140515.883	179321.6076	111542.6783
Prevalence	North Africa and Middle East	Male	All ages	Urolithiasis	Number	2009	109529.6415	140093.0207	87031.72486
Prevalence	North Africa and Middle East	Female	All ages	Urolithiasis	Number	2009	36387.2004	46534.4827	28780.00979
Prevalence	North Africa and Middle East	Both	All ages	Urolithiasis	Number	2009	145916.8419	186389.8416	115695.9293
Prevalence	North Africa and Middle East	Male	All ages	Urolithiasis	Number	2010	113332.6736	144898.5411	90145.34722
Prevalence	North Africa and Middle East	Female	All ages	Urolithiasis	Number	2010	37545.74523	48105.14808	29714.68211
Prevalence	North Africa and Middle East	Both	All ages	Urolithiasis	Number	2010	150878.4188	192715.5976	119470.0146
Prevalence	North Africa and Middle East	Male	All ages	Urolithiasis	Number	2011	116759.8751	149403.3688	92878.18883
Prevalence	North Africa and Middle East	Female	All ages	Urolithiasis	Number	2011	38581.41917	49492.08974	30565.91751
Prevalence	North Africa and Middle East	Both	All ages	Urolithiasis	Number	2011	155341.2943	198385.788	123024.2533
Prevalence	North Africa and Middle East	Male	All ages	Urolithiasis	Number	2012	119845.0042	153306.4074	95355.0046
Prevalence	North Africa and Middle East	Female	All ages	Urolithiasis	Number	2012	39517.89565	50695.10216	31336.0842
Prevalence	North Africa and Middle East	Both	All ages	Urolithiasis	Number	2012	159362.8998	203607.683	126247.9136
Prevalence	North Africa and Middle East	Male	All ages	Urolithiasis	Number	2013	122719.9828	156739.3711	97735.89371
Prevalence	North Africa and Middle East	Female	All ages	Urolithiasis	Number	2013	40392.26064	51798.10412	32086.50927
Prevalence	North Africa and Middle East	Both	All ages	Urolithiasis	Number	2013	163112.2434	208511.3455	129290.2888
Prevalence	North Africa and Middle East	Male	All ages	Urolithiasis	Number	2014	125659.3276	160275.8937	100204.7685
Prevalence	North Africa and Middle East	Female	All ages	Urolithiasis	Number	2014	41269.82026	52884.90057	32839.85856
Prevalence	North Africa and Middle East	Both	All ages	Urolithiasis	Number	2014	166929.1478	213268.6265	132418.127
Prevalence	North Africa and Middle East	Male	All ages	Urolithiasis	Number	2015	128997.9171	164324.9108	102963.8634
Prevalence	North Africa and Middle East	Female	All ages	Urolithiasis	Number	2015	42241.21775	54088.84799	33646.15742
Prevalence	North Africa and Middle East	Both	All ages	Urolithiasis	Number	2015	171239.1349	218492.3761	135966.6872
Prevalence	North Africa and Middle East	Male	All ages	Urolithiasis	Number	2016	132675.1756	169266.1629	105877.5304
Prevalence	North Africa and Middle East	Female	All ages	Urolithiasis	Number	2016	43272.09667	55203.20277	34515.65616
Prevalence	North Africa and Middle East	Both	All ages	Urolithiasis	Number	2016	175947.2722	224766.1256	139917.8821
Prevalence	North Africa and Middle East	Male	All ages	Urolithiasis	Number	2017	136493.3271	174464.2803	108818.5184
Prevalence	North Africa and Middle East	Female	All ages	Urolithiasis	Number	2017	44323.54107	56375.54885	35317.59166
Prevalence	North Africa and Middle East	Both	All ages	Urolithiasis	Number	2017	180816.8682	231310.0909	144020.2075
Prevalence	North Africa and Middle East	Male	All ages	Urolithiasis	Number	2018	140416.3005	179872.0332	111982.2236
Prevalence	North Africa and Middle East	Female	All ages	Urolithiasis	Number	2018	45417.79941	57805.75969	36226.95884
Prevalence	North Africa and Middle East	Both	All ages	Urolithiasis	Number	2018	185834.0999	238103.7106	147970.6262
Prevalence	North Africa and Middle East	Male	All ages	Urolithiasis	Number	2019	144327.5663	185297.2273	114651.9867
Prevalence	North Africa and Middle East	Female	All ages	Urolithiasis	Number	2019	46554.33484	59257.39372	37126.26799
Prevalence	North Africa and Middle East	Both	All ages	Urolithiasis	Number	2019	190881.9011	244962.9693	151946.5484
Prevalence	North Africa and Middle East	Male	All ages	Urolithiasis	Number	2020	148005.9877	189667.2714	117786.6041
Prevalence	North Africa and Middle East	Female	All ages	Urolithiasis	Number	2020	47962.09892	60993.81881	38095.31957
Prevalence	North Africa and Middle East	Both	All ages	Urolithiasis	Number	2020	195968.0866	250987.2884	155929.8356
Prevalence	North Africa and Middle East	Male	All ages	Urolithiasis	Number	2021	151774.9801	194794.7574	120902.3722
Prevalence	North Africa and Middle East	Female	All ages	Urolithiasis	Number	2021	49077.94916	62304.55332	39124.92061
Prevalence	North Africa and Middle East	Both	All ages	Urolithiasis	Number	2021	200852.9292	256394.8646	159841.7725
Prevalence	North Africa and Middle East	Male	Age-standardized	Urolithiasis	Rate	1990	43.85852316	55.63875519	35.14195404
Prevalence	North Africa and Middle East	Female	Age-standardized	Urolithiasis	Rate	1990	15.53645251	19.79697062	12.43493452
Prevalence	North Africa and Middle East	Both	Age-standardized	Urolithiasis	Rate	1990	30.07141071	38.22819861	24.14504699
Prevalence	North Africa and Middle East	Male	Age-standardized	Urolithiasis	Rate	1991	43.98666762	55.92419167	35.32289457
Prevalence	North Africa and Middle East	Female	Age-standardized	Urolithiasis	Rate	1991	15.60830772	19.86629115	12.49884877
Prevalence	North Africa and Middle East	Both	Age-standardized	Urolithiasis	Rate	1991	30.17681477	38.39512265	24.22043031
Prevalence	North Africa and Middle East	Male	Age-standardized	Urolithiasis	Rate	1992	44.12838509	56.21254176	35.51537364
Prevalence	North Africa and Middle East	Female	Age-standardized	Urolithiasis	Rate	1992	15.68103018	19.93844782	12.56179752
Prevalence	North Africa and Middle East	Both	Age-standardized	Urolithiasis	Rate	1992	30.28891088	38.57688328	24.29761759
Prevalence	North Africa and Middle East	Male	Age-standardized	Urolithiasis	Rate	1993	44.27355275	56.48743446	35.68572155
Prevalence	North Africa and Middle East	Female	Age-standardized	Urolithiasis	Rate	1993	15.75117084	20.01785198	12.61334249
Prevalence	North Africa and Middle East	Both	Age-standardized	Urolithiasis	Rate	1993	30.40035421	38.75921475	24.38257895
Prevalence	North Africa and Middle East	Male	Age-standardized	Urolithiasis	Rate	1994	44.42031832	56.76314836	35.80793103
Prevalence	North Africa and Middle East	Female	Age-standardized	Urolithiasis	Rate	1994	15.81737251	20.09800672	12.6607585
Prevalence	North Africa and Middle East	Both	Age-standardized	Urolithiasis	Rate	1994	30.50788655	38.93779935	24.47300048
Prevalence	North Africa and Middle East	Male	Age-standardized	Urolithiasis	Rate	1995	44.56848556	57.07334671	35.92920671
Prevalence	North Africa and Middle East	Female	Age-standardized	Urolithiasis	Rate	1995	15.87931894	20.17162686	12.70404452
Prevalence	North Africa and Middle East	Both	Age-standardized	Urolithiasis	Rate	1995	30.61531438	39.11076798	24.55913682
Prevalence	North Africa and Middle East	Male	Age-standardized	Urolithiasis	Rate	1996	44.76698727	57.3012432	36.07650607
Prevalence	North Africa and Middle East	Female	Age-standardized	Urolithiasis	Rate	1996	15.95009677	20.25621058	12.76576511
Prevalence	North Africa and Middle East	Both	Age-standardized	Urolithiasis	Rate	1996	30.75035078	39.28637144	24.65800674
Prevalence	North Africa and Middle East	Male	Age-standardized	Urolithiasis	Rate	1997	45.03539329	57.6742994	36.27955729
Prevalence	North Africa and Middle East	Female	Age-standardized	Urolithiasis	Rate	1997	16.03609105	20.36521015	12.84959035
Prevalence	North Africa and Middle East	Both	Age-standardized	Urolithiasis	Rate	1997	30.92948347	39.52927842	24.78935667
Prevalence	North Africa and Middle East	Male	Age-standardized	Urolithiasis	Rate	1998	45.32619988	58.0639259	36.49882798
Prevalence	North Africa and Middle East	Female	Age-standardized	Urolithiasis	Rate	1998	16.12524269	20.49130884	12.93487303
Prevalence	North Africa and Middle East	Both	Age-standardized	Urolithiasis	Rate	1998	31.12324327	39.80362145	24.95817299
Prevalence	North Africa and Middle East	Male	Age-standardized	Urolithiasis	Rate	1999	45.59501397	58.42061427	36.69750314
Prevalence	North Africa and Middle East	Female	Age-standardized	Urolithiasis	Rate	1999	16.20580329	20.61394308	12.99935649
Prevalence	North Africa and Middle East	Both	Age-standardized	Urolithiasis	Rate	1999	31.30106346	40.06350929	25.13087789
Prevalence	North Africa and Middle East	Male	Age-standardized	Urolithiasis	Rate	2000	45.7970405	58.71640579	36.83946399
Prevalence	North Africa and Middle East	Female	Age-standardized	Urolithiasis	Rate	2000	16.26630057	20.72352055	13.04721673
Prevalence	North Africa and Middle East	Both	Age-standardized	Urolithiasis	Rate	2000	31.43529651	40.26788934	25.27308554
Prevalence	North Africa and Middle East	Male	Age-standardized	Urolithiasis	Rate	2001	45.95701603	58.85714816	36.96135341
Prevalence	North Africa and Middle East	Female	Age-standardized	Urolithiasis	Rate	2001	16.31300713	20.7628182	13.09214332
Prevalence	North Africa and Middle East	Both	Age-standardized	Urolithiasis	Rate	2001	31.5399861	40.40013863	25.34408317
Prevalence	North Africa and Middle East	Male	Age-standardized	Urolithiasis	Rate	2002	46.12132549	59.02210555	37.08309215
Prevalence	North Africa and Middle East	Female	Age-standardized	Urolithiasis	Rate	2002	16.35934649	20.87403763	13.13285307
Prevalence	North Africa and Middle East	Both	Age-standardized	Urolithiasis	Rate	2002	31.64867649	40.54996684	25.41995448
Prevalence	North Africa and Middle East	Male	Age-standardized	Urolithiasis	Rate	2003	46.2801683	59.17947165	37.15376332
Prevalence	North Africa and Middle East	Female	Age-standardized	Urolithiasis	Rate	2003	16.40456158	20.98905458	13.15702799
Prevalence	North Africa and Middle East	Both	Age-standardized	Urolithiasis	Rate	2003	31.75549953	40.70717893	25.49478385
Prevalence	North Africa and Middle East	Male	Age-standardized	Urolithiasis	Rate	2004	46.42879279	59.33124858	37.19555767
Prevalence	North Africa and Middle East	Female	Age-standardized	Urolithiasis	Rate	2004	16.44929332	21.09980177	13.1809022
Prevalence	North Africa and Middle East	Both	Age-standardized	Urolithiasis	Rate	2004	31.85759384	40.85970073	25.56420466
Prevalence	North Africa and Middle East	Male	Age-standardized	Urolithiasis	Rate	2005	46.55988876	59.47806738	37.22426491
Prevalence	North Africa and Middle East	Female	Age-standardized	Urolithiasis	Rate	2005	16.49380856	21.12138807	13.20584698
Prevalence	North Africa and Middle East	Both	Age-standardized	Urolithiasis	Rate	2005	31.95328302	40.99168945	25.61648461
Prevalence	North Africa and Middle East	Male	Age-standardized	Urolithiasis	Rate	2006	46.72832587	59.71271267	37.38012455
Prevalence	North Africa and Middle East	Female	Age-standardized	Urolithiasis	Rate	2006	16.55871524	21.24183907	13.26705454
Prevalence	North Africa and Middle East	Both	Age-standardized	Urolithiasis	Rate	2006	32.08326596	41.14709444	25.72610108
Prevalence	North Africa and Middle East	Male	Age-standardized	Urolithiasis	Rate	2007	46.96117703	60.05331702	37.58964801
Prevalence	North Africa and Middle East	Female	Age-standardized	Urolithiasis	Rate	2007	16.65060937	21.37166579	13.34827564
Prevalence	North Africa and Middle East	Both	Age-standardized	Urolithiasis	Rate	2007	32.26689026	41.3708191	25.88079419
Prevalence	North Africa and Middle East	Male	Age-standardized	Urolithiasis	Rate	2008	47.20365201	60.4106253	37.81069847
Prevalence	North Africa and Middle East	Female	Age-standardized	Urolithiasis	Rate	2008	16.74651806	21.4871999	13.43043484
Prevalence	North Africa and Middle East	Both	Age-standardized	Urolithiasis	Rate	2008	32.46513575	41.61899497	26.04515029
Prevalence	North Africa and Middle East	Male	Age-standardized	Urolithiasis	Rate	2009	47.39775061	60.70330107	37.99610483
Prevalence	North Africa and Middle East	Female	Age-standardized	Urolithiasis	Rate	2009	16.82346081	21.58177245	13.46353903
Prevalence	North Africa and Middle East	Both	Age-standardized	Urolithiasis	Rate	2009	32.62886085	41.8299854	26.1680977
Prevalence	North Africa and Middle East	Male	Age-standardized	Urolithiasis	Rate	2010	47.48598621	60.83392583	38.09678225
Prevalence	North Africa and Middle East	Female	Age-standardized	Urolithiasis	Rate	2010	16.85886249	21.62080183	13.46630422
Prevalence	North Africa and Middle East	Both	Age-standardized	Urolithiasis	Rate	2010	32.70843885	41.93516807	26.22388325
Prevalence	North Africa and Middle East	Male	Age-standardized	Urolithiasis	Rate	2011	47.4037117	60.56084483	38.04987595
Prevalence	North Africa and Middle East	Female	Age-standardized	Urolithiasis	Rate	2011	16.83568389	21.54505375	13.45948011
Prevalence	North Africa and Middle East	Both	Age-standardized	Urolithiasis	Rate	2011	32.67094991	41.78202765	26.22818351
Prevalence	North Africa and Middle East	Male	Age-standardized	Urolithiasis	Rate	2012	47.18462487	60.10142692	37.90083439
Prevalence	North Africa and Middle East	Female	Age-standardized	Urolithiasis	Rate	2012	16.7694522	21.40552571	13.42265709
Prevalence	North Africa and Middle East	Both	Age-standardized	Urolithiasis	Rate	2012	32.54142916	41.4996029	26.14381708
Prevalence	North Africa and Middle East	Male	Age-standardized	Urolithiasis	Rate	2013	46.9150423	59.58331955	37.71396715
Prevalence	North Africa and Middle East	Female	Age-standardized	Urolithiasis	Rate	2013	16.6853139	21.24177858	13.37357608
Prevalence	North Africa and Middle East	Both	Age-standardized	Urolithiasis	Rate	2013	32.37550565	41.17055998	26.02732269
Prevalence	North Africa and Middle East	Male	Age-standardized	Urolithiasis	Rate	2014	46.68067684	59.12231929	37.52898462
Prevalence	North Africa and Middle East	Female	Age-standardized	Urolithiasis	Rate	2014	16.60834204	21.09314639	13.33001332
Prevalence	North Africa and Middle East	Both	Age-standardized	Urolithiasis	Rate	2014	32.23106995	40.87707704	25.88523266
Prevalence	North Africa and Middle East	Male	Age-standardized	Urolithiasis	Rate	2015	46.56369547	58.81749613	37.38293094
Prevalence	North Africa and Middle East	Female	Age-standardized	Urolithiasis	Rate	2015	16.56359907	20.99606995	13.30944599
Prevalence	North Africa and Middle East	Both	Age-standardized	Urolithiasis	Rate	2015	32.16379154	40.68825107	25.79613407
Prevalence	North Africa and Middle East	Male	Age-standardized	Urolithiasis	Rate	2016	46.55427844	58.93273087	37.43340977
Prevalence	North Africa and Middle East	Female	Age-standardized	Urolithiasis	Rate	2016	16.54358584	20.93303856	13.30975127
Prevalence	North Africa and Middle East	Both	Age-standardized	Urolithiasis	Rate	2016	32.16458676	40.68540945	25.81506779
Prevalence	North Africa and Middle East	Male	Age-standardized	Urolithiasis	Rate	2017	46.57593113	59.12891807	37.49471573
Prevalence	North Africa and Middle East	Female	Age-standardized	Urolithiasis	Rate	2017	16.52714213	20.8743607	13.30969479
Prevalence	North Africa and Middle East	Both	Age-standardized	Urolithiasis	Rate	2017	32.18227293	40.74368821	25.84872978
Prevalence	North Africa and Middle East	Male	Age-standardized	Urolithiasis	Rate	2018	46.61087738	59.36142894	37.53622696
Prevalence	North Africa and Middle East	Female	Age-standardized	Urolithiasis	Rate	2018	16.51816489	20.82941321	13.3108906
Prevalence	North Africa and Middle East	Both	Age-standardized	Urolithiasis	Rate	2018	32.20956321	40.888771	25.88888205
Prevalence	North Africa and Middle East	Male	Age-standardized	Urolithiasis	Rate	2019	46.64152335	59.59286294	37.57032341
Prevalence	North Africa and Middle East	Female	Age-standardized	Urolithiasis	Rate	2019	16.52052247	20.80469164	13.30735815
Prevalence	North Africa and Middle East	Both	Age-standardized	Urolithiasis	Rate	2019	32.23870115	41.04125893	25.92715287
Prevalence	North Africa and Middle East	Male	Age-standardized	Urolithiasis	Rate	2020	46.69659509	59.0624259	37.55690053
Prevalence	North Africa and Middle East	Female	Age-standardized	Urolithiasis	Rate	2020	16.62645094	20.89995644	13.34229129
Prevalence	North Africa and Middle East	Both	Age-standardized	Urolithiasis	Rate	2020	32.32054071	40.87191913	26.01862648
Prevalence	North Africa and Middle East	Male	Age-standardized	Urolithiasis	Rate	2021	46.73687839	59.27795061	37.51058007
Prevalence	North Africa and Middle East	Female	Age-standardized	Urolithiasis	Rate	2021	16.62056762	20.91157225	13.38786267
Prevalence	North Africa and Middle East	Both	Age-standardized	Urolithiasis	Rate	2021	32.340408	40.91312158	26.00013832
Incidence	North Africa and Middle East	Male	All ages	Urolithiasis	Number	1990	1500409.58	1891919.611	1202259.745
Incidence	North Africa and Middle East	Female	All ages	Urolithiasis	Number	1990	512789.0075	645938.56	407871.1193
Incidence	North Africa and Middle East	Both	All ages	Urolithiasis	Number	1990	2013198.587	2532059.281	1612875.666
Incidence	North Africa and Middle East	Male	All ages	Urolithiasis	Number	1991	1552494.483	1958192.146	1240256.434
Incidence	North Africa and Middle East	Female	All ages	Urolithiasis	Number	1991	530925.068	667999.0691	422392.3323
Incidence	North Africa and Middle East	Both	All ages	Urolithiasis	Number	1991	2083419.551	2619709.489	1665542.561
Incidence	North Africa and Middle East	Male	All ages	Urolithiasis	Number	1992	1606718.633	2027443.301	1282050.242
Incidence	North Africa and Middle East	Female	All ages	Urolithiasis	Number	1992	549703.5323	691379.1129	437302.5673
Incidence	North Africa and Middle East	Both	All ages	Urolithiasis	Number	1992	2156422.166	2715777.144	1719921.127
Incidence	North Africa and Middle East	Male	All ages	Urolithiasis	Number	1993	1661572.459	2098910.405	1324940.416
Incidence	North Africa and Middle East	Female	All ages	Urolithiasis	Number	1993	568736.3399	715053.5626	452235.7643
Incidence	North Africa and Middle East	Both	All ages	Urolithiasis	Number	1993	2230308.798	2813106.794	1775153.826
Incidence	North Africa and Middle East	Male	All ages	Urolithiasis	Number	1994	1716601.419	2171569.289	1368998.547
Incidence	North Africa and Middle East	Female	All ages	Urolithiasis	Number	1994	587788.084	738787.5461	467488.0694
Incidence	North Africa and Middle East	Both	All ages	Urolithiasis	Number	1994	2304389.503	2910080.832	1832382.01
Incidence	North Africa and Middle East	Male	All ages	Urolithiasis	Number	1995	1773088.901	2246383.976	1416142.859
Incidence	North Africa and Middle East	Female	All ages	Urolithiasis	Number	1995	607041.0072	763516.5826	483284.484
Incidence	North Africa and Middle East	Both	All ages	Urolithiasis	Number	1995	2380129.909	3009743.09	1893958.218
Incidence	North Africa and Middle East	Male	All ages	Urolithiasis	Number	1996	1833093.992	2324957.991	1465516.181
Incidence	North Africa and Middle East	Female	All ages	Urolithiasis	Number	1996	627177.1266	790142.7515	498655.3988
Incidence	North Africa and Middle East	Both	All ages	Urolithiasis	Number	1996	2460271.118	3114962.25	1956841.358
Incidence	North Africa and Middle East	Male	All ages	Urolithiasis	Number	1997	1897882.379	2409125.537	1518684.765
Incidence	North Africa and Middle East	Female	All ages	Urolithiasis	Number	1997	648421.849	818246.9427	514700.3185
Incidence	North Africa and Middle East	Both	All ages	Urolithiasis	Number	1997	2546304.228	3227267.632	2026299.167
Incidence	North Africa and Middle East	Male	All ages	Urolithiasis	Number	1998	1966783.748	2499957.441	1574849.87
Incidence	North Africa and Middle East	Female	All ages	Urolithiasis	Number	1998	670723.7551	848021.063	531467.4343
Incidence	North Africa and Middle East	Both	All ages	Urolithiasis	Number	1998	2637507.503	3346875.213	2100262.588
Incidence	North Africa and Middle East	Male	All ages	Urolithiasis	Number	1999	2037526.307	2592820.782	1632095.598
Incidence	North Africa and Middle East	Female	All ages	Urolithiasis	Number	1999	693544.8217	878723.5555	548908.0958
Incidence	North Africa and Middle East	Both	All ages	Urolithiasis	Number	1999	2731071.129	3469839.69	2176362.561
Incidence	North Africa and Middle East	Male	All ages	Urolithiasis	Number	2000	2107038.046	2684356.945	1688317.645
Incidence	North Africa and Middle East	Female	All ages	Urolithiasis	Number	2000	716074.4752	908896.902	566230.9743
Incidence	North Africa and Middle East	Both	All ages	Urolithiasis	Number	2000	2823112.521	3591071.812	2252138.02
Incidence	North Africa and Middle East	Male	All ages	Urolithiasis	Number	2001	2176439.109	2774433.2	1743368.387
Incidence	North Africa and Middle East	Female	All ages	Urolithiasis	Number	2001	738625.5477	938166.8559	584983.5088
Incidence	North Africa and Middle East	Both	All ages	Urolithiasis	Number	2001	2915064.656	3709232.24	2322814.498
Incidence	North Africa and Middle East	Male	All ages	Urolithiasis	Number	2002	2249457.214	2865957.983	1801254.249
Incidence	North Africa and Middle East	Female	All ages	Urolithiasis	Number	2002	762066.0308	969111.1714	604668.9094
Incidence	North Africa and Middle East	Both	All ages	Urolithiasis	Number	2002	3011523.245	3833854.884	2398454.379
Incidence	North Africa and Middle East	Male	All ages	Urolithiasis	Number	2003	2325587.894	2962033.053	1861527.646
Incidence	North Africa and Middle East	Female	All ages	Urolithiasis	Number	2003	786405.9868	1001441.703	625062.0719
Incidence	North Africa and Middle East	Both	All ages	Urolithiasis	Number	2003	3111993.881	3963518.248	2478140.726
Incidence	North Africa and Middle East	Male	All ages	Urolithiasis	Number	2004	2404695.407	3062482.951	1924411.013
Incidence	North Africa and Middle East	Female	All ages	Urolithiasis	Number	2004	811647.8477	1034746.319	645619.84
Incidence	North Africa and Middle East	Both	All ages	Urolithiasis	Number	2004	3216343.255	4096354.873	2561325.02
Incidence	North Africa and Middle East	Male	All ages	Urolithiasis	Number	2005	2487693.413	3167724.75	1988417.964
Incidence	North Africa and Middle East	Female	All ages	Urolithiasis	Number	2005	838117.925	1068867.513	666464.2149
Incidence	North Africa and Middle East	Both	All ages	Urolithiasis	Number	2005	3325811.338	4235739.457	2647415.225
Incidence	North Africa and Middle East	Male	All ages	Urolithiasis	Number	2006	2579494.325	3290736.78	2060554.159
Incidence	North Africa and Middle East	Female	All ages	Urolithiasis	Number	2006	866879.5693	1105632.816	688271.9568
Incidence	North Africa and Middle East	Both	All ages	Urolithiasis	Number	2006	3446373.894	4394613.145	2738418.953
Incidence	North Africa and Middle East	Male	All ages	Urolithiasis	Number	2007	2681597.451	3427750.064	2140708.118
Incidence	North Africa and Middle East	Female	All ages	Urolithiasis	Number	2007	898066.6893	1145222.702	712021.4403
Incidence	North Africa and Middle East	Both	All ages	Urolithiasis	Number	2007	3579664.14	4564374.713	2839948.366
Incidence	North Africa and Middle East	Male	All ages	Urolithiasis	Number	2008	2791601.516	3570767.105	2226890.45
Incidence	North Africa and Middle East	Female	All ages	Urolithiasis	Number	2008	930601.0519	1186138.185	736847.3559
Incidence	North Africa and Middle East	Both	All ages	Urolithiasis	Number	2008	3722202.568	4745974.422	2952701.989
Incidence	North Africa and Middle East	Male	All ages	Urolithiasis	Number	2009	2901781.255	3709579.261	2312582.611
Incidence	North Africa and Middle East	Female	All ages	Urolithiasis	Number	2009	963003.5064	1226643.702	761711.5182
Incidence	North Africa and Middle East	Both	All ages	Urolithiasis	Number	2009	3864784.762	4925977.379	3065774.79
Incidence	North Africa and Middle East	Male	All ages	Urolithiasis	Number	2010	3001936.638	3842035.198	2388383.293
Incidence	North Africa and Middle East	Female	All ages	Urolithiasis	Number	2010	993451.6386	1264781.87	785189.5454
Incidence	North Africa and Middle East	Both	All ages	Urolithiasis	Number	2010	3995388.277	5091755.405	3169940.557
Incidence	North Africa and Middle East	Male	All ages	Urolithiasis	Number	2011	3092012.193	3966629.997	2463355.036
Incidence	North Africa and Middle East	Female	All ages	Urolithiasis	Number	2011	1020617.673	1299707.769	807874.5049
Incidence	North Africa and Middle East	Both	All ages	Urolithiasis	Number	2011	4112629.866	5252559.117	3268104.112
Incidence	North Africa and Middle East	Male	All ages	Urolithiasis	Number	2012	3172946.882	4074336.991	2528409.545
Incidence	North Africa and Middle East	Female	All ages	Urolithiasis	Number	2012	1045137.293	1331397.318	827702.3619
Incidence	North Africa and Middle East	Both	All ages	Urolithiasis	Number	2012	4218084.175	5398549.594	3357230.689
Incidence	North Africa and Middle East	Male	All ages	Urolithiasis	Number	2013	3248215.501	4165667.942	2589742.784
Incidence	North Africa and Middle East	Female	All ages	Urolithiasis	Number	2013	1067992.015	1360762.013	845605.3172
Incidence	North Africa and Middle East	Both	All ages	Urolithiasis	Number	2013	4316207.516	5532589.027	3441954.247
Incidence	North Africa and Middle East	Male	All ages	Urolithiasis	Number	2014	3325106.919	4260941.16	2653102.922
Incidence	North Africa and Middle East	Female	All ages	Urolithiasis	Number	2014	1090915.841	1390445.004	866122.9082
Incidence	North Africa and Middle East	Both	All ages	Urolithiasis	Number	2014	4416022.76	5654654.396	3528874.719
Incidence	North Africa and Middle East	Male	All ages	Urolithiasis	Number	2015	3412510.824	4376519.763	2723815.306
Incidence	North Africa and Middle East	Female	All ages	Urolithiasis	Number	2015	1116314.922	1424166.64	888579.614
Incidence	North Africa and Middle East	Both	All ages	Urolithiasis	Number	2015	4528825.745	5793501.228	3619517.465
Incidence	North Africa and Middle East	Male	All ages	Urolithiasis	Number	2016	3508814.674	4514555.682	2793567.9
Incidence	North Africa and Middle East	Female	All ages	Urolithiasis	Number	2016	1143285.257	1458796.208	909324.5921
Incidence	North Africa and Middle East	Both	All ages	Urolithiasis	Number	2016	4652099.931	5977912.178	3721544.505
Incidence	North Africa and Middle East	Male	All ages	Urolithiasis	Number	2017	3608822.463	4648539.743	2872207.733
Incidence	North Africa and Middle East	Female	All ages	Urolithiasis	Number	2017	1170793.822	1486815.296	933768.3445
Incidence	North Africa and Middle East	Both	All ages	Urolithiasis	Number	2017	4779616.286	6152309.947	3819221.265
Incidence	North Africa and Middle East	Male	All ages	Urolithiasis	Number	2018	3711567.4	4793099.806	2945272.803
Incidence	North Africa and Middle East	Female	All ages	Urolithiasis	Number	2018	1199421.744	1523724.176	960372.1277
Incidence	North Africa and Middle East	Both	All ages	Urolithiasis	Number	2018	4910989.144	6331518.206	3912877.031
Incidence	North Africa and Middle East	Male	All ages	Urolithiasis	Number	2019	3813897.498	4938437.713	3017783.505
Incidence	North Africa and Middle East	Female	All ages	Urolithiasis	Number	2019	1229136.306	1561734.902	986567.9928
Incidence	North Africa and Middle East	Both	All ages	Urolithiasis	Number	2019	5043033.804	6507979.834	4007763.919
Incidence	North Africa and Middle East	Male	All ages	Urolithiasis	Number	2020	3910019.186	5061276.196	3110505.072
Incidence	North Africa and Middle East	Female	All ages	Urolithiasis	Number	2020	1266049.075	1614039.594	1012005.761
Incidence	North Africa and Middle East	Both	All ages	Urolithiasis	Number	2020	5176068.261	6670592.052	4130044.33
Incidence	North Africa and Middle East	Male	All ages	Urolithiasis	Number	2021	4008391.109	5141710.057	3181258.686
Incidence	North Africa and Middle East	Female	All ages	Urolithiasis	Number	2021	1295209.181	1648394.849	1037493.454
Incidence	North Africa and Middle East	Both	All ages	Urolithiasis	Number	2021	5303600.29	6801403.645	4215645.084
Incidence	North Africa and Middle East	Male	Age-standardized	Urolithiasis	Rate	1990	1153.836231	1457.932997	926.6568266
Incidence	North Africa and Middle East	Female	Age-standardized	Urolithiasis	Rate	1990	408.6498042	517.0931575	325.9258114
Incidence	North Africa and Middle East	Both	Age-standardized	Urolithiasis	Rate	1990	791.1034535	997.8545065	637.3732221
Incidence	North Africa and Middle East	Male	Age-standardized	Urolithiasis	Rate	1991	1157.239728	1460.561219	929.8191725
Incidence	North Africa and Middle East	Female	Age-standardized	Urolithiasis	Rate	1991	410.5452441	519.7685116	327.2951447
Incidence	North Africa and Middle East	Both	Age-standardized	Urolithiasis	Rate	1991	793.8996361	1000.796474	638.8895968
Incidence	North Africa and Middle East	Male	Age-standardized	Urolithiasis	Rate	1992	1160.99783	1463.775117	933.0541607
Incidence	North Africa and Middle East	Female	Age-standardized	Urolithiasis	Rate	1992	412.4626635	522.4014866	328.8530776
Incidence	North Africa and Middle East	Both	Age-standardized	Urolithiasis	Rate	1992	796.8695701	1004.767068	640.5311419
Incidence	North Africa and Middle East	Male	Age-standardized	Urolithiasis	Rate	1993	1164.842239	1468.768792	935.1454105
Incidence	North Africa and Middle East	Female	Age-standardized	Urolithiasis	Rate	1993	414.3109057	524.8776315	330.307263
Incidence	North Africa and Middle East	Both	Age-standardized	Urolithiasis	Rate	1993	799.8155941	1009.955472	642.0821627
Incidence	North Africa and Middle East	Male	Age-standardized	Urolithiasis	Rate	1994	1168.72354	1476.709218	938.3388416
Incidence	North Africa and Middle East	Female	Age-standardized	Urolithiasis	Rate	1994	416.0552843	527.1493912	331.9204238
Incidence	North Africa and Middle East	Both	Age-standardized	Urolithiasis	Rate	1994	802.6573839	1015.158307	643.7768851
Incidence	North Africa and Middle East	Male	Age-standardized	Urolithiasis	Rate	1995	1172.640283	1484.813996	942.1949027
Incidence	North Africa and Middle East	Female	Age-standardized	Urolithiasis	Rate	1995	417.688372	529.1874229	333.4309621
Incidence	North Africa and Middle East	Both	Age-standardized	Urolithiasis	Rate	1995	805.4939241	1020.211965	646.3148638
Incidence	North Africa and Middle East	Male	Age-standardized	Urolithiasis	Rate	1996	1177.882805	1492.602397	946.5934991
Incidence	North Africa and Middle East	Female	Age-standardized	Urolithiasis	Rate	1996	419.5545314	532.3271422	334.5329339
Incidence	North Africa and Middle East	Both	Age-standardized	Urolithiasis	Rate	1996	809.0625481	1025.696318	649.5125966
Incidence	North Africa and Middle East	Male	Age-standardized	Urolithiasis	Rate	1997	1184.969422	1503.127175	952.4125598
Incidence	North Africa and Middle East	Female	Age-standardized	Urolithiasis	Rate	1997	421.821301	536.0966677	335.9267053
Incidence	North Africa and Middle East	Both	Age-standardized	Urolithiasis	Rate	1997	813.7936097	1032.678443	653.8399367
Incidence	North Africa and Middle East	Male	Age-standardized	Urolithiasis	Rate	1998	1192.646163	1516.483632	958.5909942
Incidence	North Africa and Middle East	Female	Age-standardized	Urolithiasis	Rate	1998	424.1718434	540.0840532	337.5992417
Incidence	North Africa and Middle East	Both	Age-standardized	Urolithiasis	Rate	1998	818.9087679	1040.142962	659.0664002
Incidence	North Africa and Middle East	Male	Age-standardized	Urolithiasis	Rate	1999	1199.738576	1529.160107	965.1688284
Incidence	North Africa and Middle East	Female	Age-standardized	Urolithiasis	Rate	1999	426.2974697	543.8058544	339.4405973
Incidence	North Africa and Middle East	Both	Age-standardized	Urolithiasis	Rate	1999	823.6017366	1047.891152	663.5183974
Incidence	North Africa and Middle East	Male	Age-standardized	Urolithiasis	Rate	2000	1205.064197	1539.203886	970.4205104
Incidence	North Africa and Middle East	Female	Age-standardized	Urolithiasis	Rate	2000	427.8971767	546.7147368	340.9095553
Incidence	North Africa and Middle East	Both	Age-standardized	Urolithiasis	Rate	2000	827.1429987	1054.049541	666.7413104
Incidence	North Africa and Middle East	Male	Age-standardized	Urolithiasis	Rate	2001	1209.28206	1542.486489	973.0912677
Incidence	North Africa and Middle East	Female	Age-standardized	Urolithiasis	Rate	2001	429.1354472	548.3755715	341.2813688
Incidence	North Africa and Middle East	Both	Age-standardized	Urolithiasis	Rate	2001	829.908417	1056.498848	668.1967484
Incidence	North Africa and Middle East	Male	Age-standardized	Urolithiasis	Rate	2002	1213.617497	1546.749196	976.1086751
Incidence	North Africa and Middle East	Female	Age-standardized	Urolithiasis	Rate	2002	430.3642501	550.3648138	341.7065486
Incidence	North Africa and Middle East	Both	Age-standardized	Urolithiasis	Rate	2002	832.7822514	1061.046556	669.7202274
Incidence	North Africa and Middle East	Male	Age-standardized	Urolithiasis	Rate	2003	1217.816042	1551.240116	979.1139959
Incidence	North Africa and Middle East	Female	Age-standardized	Urolithiasis	Rate	2003	431.5630824	552.4348381	342.5026835
Incidence	North Africa and Middle East	Both	Age-standardized	Urolithiasis	Rate	2003	835.6102977	1065.560039	671.1925944
Incidence	North Africa and Middle East	Male	Age-standardized	Urolithiasis	Rate	2004	1221.750663	1557.104474	981.92073
Incidence	North Africa and Middle East	Female	Age-standardized	Urolithiasis	Rate	2004	432.7486794	553.5606741	343.6804852
Incidence	North Africa and Middle East	Both	Age-standardized	Urolithiasis	Rate	2004	838.3184602	1069.714299	672.7053882
Incidence	North Africa and Middle East	Male	Age-standardized	Urolithiasis	Rate	2005	1225.228564	1561.99991	982.8869327
Incidence	North Africa and Middle East	Female	Age-standardized	Urolithiasis	Rate	2005	433.9271964	554.2895233	344.9637207
Incidence	North Africa and Middle East	Both	Age-standardized	Urolithiasis	Rate	2005	840.8586414	1073.361861	674.4452398
Incidence	North Africa and Middle East	Male	Age-standardized	Urolithiasis	Rate	2006	1229.692345	1565.84522	987.3252866
Incidence	North Africa and Middle East	Female	Age-standardized	Urolithiasis	Rate	2006	435.6388225	556.8627679	345.8747005
Incidence	North Africa and Middle East	Both	Age-standardized	Urolithiasis	Rate	2006	844.3094452	1076.923728	677.2603936
Incidence	North Africa and Middle East	Male	Age-standardized	Urolithiasis	Rate	2007	1235.853454	1571.91029	992.7691788
Incidence	North Africa and Middle East	Female	Age-standardized	Urolithiasis	Rate	2007	438.0576815	560.2892703	347.4644088
Incidence	North Africa and Middle East	Both	Age-standardized	Urolithiasis	Rate	2007	849.1760067	1082.27157	681.2554059
Incidence	North Africa and Middle East	Male	Age-standardized	Urolithiasis	Rate	2008	1242.266331	1578.063093	998.255413
Incidence	North Africa and Middle East	Female	Age-standardized	Urolithiasis	Rate	2008	440.5818145	563.7892877	349.3243186
Incidence	North Africa and Middle East	Both	Age-standardized	Urolithiasis	Rate	2008	854.4295335	1087.954377	685.5798745
Incidence	North Africa and Middle East	Male	Age-standardized	Urolithiasis	Rate	2009	1247.398989	1582.975434	1003.303392
Incidence	North Africa and Middle East	Female	Age-standardized	Urolithiasis	Rate	2009	442.6084863	566.6102643	350.796227
Incidence	North Africa and Middle East	Both	Age-standardized	Urolithiasis	Rate	2009	858.7690153	1092.366736	688.9152221
Incidence	North Africa and Middle East	Male	Age-standardized	Urolithiasis	Rate	2010	1249.734251	1585.542786	1004.685008
Incidence	North Africa and Middle East	Female	Age-standardized	Urolithiasis	Rate	2010	443.5454243	567.5820596	351.3930974
Incidence	North Africa and Middle East	Both	Age-standardized	Urolithiasis	Rate	2010	860.8775567	1093.864304	690.3517956
Incidence	North Africa and Middle East	Male	Age-standardized	Urolithiasis	Rate	2011	1247.585645	1582.303888	1003.771498
Incidence	North Africa and Middle East	Female	Age-standardized	Urolithiasis	Rate	2011	442.9451792	565.2690146	350.987422
Incidence	North Africa and Middle East	Both	Age-standardized	Urolithiasis	Rate	2011	859.9071477	1091.266131	690.0822017
Incidence	North Africa and Middle East	Male	Age-standardized	Urolithiasis	Rate	2012	1241.851137	1574.547687	999.2535542
Incidence	North Africa and Middle East	Female	Age-standardized	Urolithiasis	Rate	2012	441.2145271	561.3236403	350.032796
Incidence	North Africa and Middle East	Both	Age-standardized	Urolithiasis	Rate	2012	856.5200122	1085.138417	687.6834987
Incidence	North Africa and Middle East	Male	Age-standardized	Urolithiasis	Rate	2013	1234.793598	1565.094242	992.9370811
Incidence	North Africa and Middle East	Female	Age-standardized	Urolithiasis	Rate	2013	439.0146572	556.7657723	349.1109265
Incidence	North Africa and Middle East	Both	Age-standardized	Urolithiasis	Rate	2013	852.1757056	1078.203052	684.2209017
Incidence	North Africa and Middle East	Male	Age-standardized	Urolithiasis	Rate	2014	1228.661487	1556.844788	987.3559646
Incidence	North Africa and Middle East	Female	Age-standardized	Urolithiasis	Rate	2014	437.0048882	552.5931851	348.5040938
Incidence	North Africa and Middle East	Both	Age-standardized	Urolithiasis	Rate	2014	848.395969	1072.483966	681.7188457
Incidence	North Africa and Middle East	Male	Age-standardized	Urolithiasis	Rate	2015	1225.607333	1552.524033	984.9656083
Incidence	North Africa and Middle East	Female	Age-standardized	Urolithiasis	Rate	2015	435.8434381	549.7744934	348.4767851
Incidence	North Africa and Middle East	Both	Age-standardized	Urolithiasis	Rate	2015	846.6415889	1069.457583	680.9047651
Incidence	North Africa and Middle East	Male	Age-standardized	Urolithiasis	Rate	2016	1225.390516	1553.848078	985.3362703
Incidence	North Africa and Middle East	Female	Age-standardized	Urolithiasis	Rate	2016	435.3352321	548.5604751	348.2478289
Incidence	North Africa and Middle East	Both	Age-standardized	Urolithiasis	Rate	2016	846.6828503	1070.842838	681.3916675
Incidence	North Africa and Middle East	Male	Age-standardized	Urolithiasis	Rate	2017	1226.012631	1556.332708	986.5426865
Incidence	North Africa and Middle East	Female	Age-standardized	Urolithiasis	Rate	2017	434.9212714	547.4475228	348.0993723
Incidence	North Africa and Middle East	Both	Age-standardized	Urolithiasis	Rate	2017	847.1790499	1072.848108	682.4536824
Incidence	North Africa and Middle East	Male	Age-standardized	Urolithiasis	Rate	2018	1226.989474	1559.619009	987.3900026
Incidence	North Africa and Middle East	Female	Age-standardized	Urolithiasis	Rate	2018	434.7000436	547.7779201	347.8239516
Incidence	North Africa and Middle East	Both	Age-standardized	Urolithiasis	Rate	2018	847.9287362	1075.30739	683.0276056
Incidence	North Africa and Middle East	Male	Age-standardized	Urolithiasis	Rate	2019	1227.842566	1563.034199	988.1137682
Incidence	North Africa and Middle East	Female	Age-standardized	Urolithiasis	Rate	2019	434.7702083	548.8225698	347.7346968
Incidence	North Africa and Middle East	Both	Age-standardized	Urolithiasis	Rate	2019	848.7182613	1078.071469	683.2220407
Incidence	North Africa and Middle East	Male	Age-standardized	Urolithiasis	Rate	2020	1229.335391	1564.350243	989.7902599
Incidence	North Africa and Middle East	Female	Age-standardized	Urolithiasis	Rate	2020	437.572876	551.3030883	350.8846695
Incidence	North Africa and Middle East	Both	Age-standardized	Urolithiasis	Rate	2020	850.8979518	1079.335074	686.1098033
Incidence	North Africa and Middle East	Male	Age-standardized	Urolithiasis	Rate	2021	1230.350511	1555.425467	990.9814017
Incidence	North Africa and Middle East	Female	Age-standardized	Urolithiasis	Rate	2021	437.4248651	552.7849646	348.9155516
Incidence	North Africa and Middle East	Both	Age-standardized	Urolithiasis	Rate	2021	851.4022485	1075.182966	686.6495516
