# Supplementary material for: A 30-year analysis of urolithiasis burden in the North Africa and Middle East region: Findings from the global burden of disease study 2021
Source: PLoS One. 2026 May 4;21(5):e0343341. doi: 10.1371/journal.pone.0343341 (PMC13138644; doi:10.1371/journal.pone.0343341)
Supplement: S5 File — Full ranking data for all burden measures across NAME countries, 1990 and 2021, including point estimates and 95% uncertainty intervals. Used to generate Figure 3. (CSV) [file pone.0343341.s005.csv]

measure_name	location_name	sex_name	age_name	cause_name	metric_name	year	val	upper	lower	rep
Deaths	Lebanon	Male	Age-standardized	Urolithiasis	Rate	1990	0.197383134	0.378649999	0.078289499	0.2 (0.1 to 0.4)
Deaths	Lebanon	Female	Age-standardized	Urolithiasis	Rate	1990	0.067283379	0.121682659	0.029121216	0.1 (0.0 to 0.1)
Deaths	Lebanon	Both	Age-standardized	Urolithiasis	Rate	1990	0.126729986	0.213511214	0.058971625	0.1 (0.1 to 0.2)
Deaths	Oman	Male	Age-standardized	Urolithiasis	Rate	1990	0.013932376	0.031351303	0.006356684	0.0 (0.0 to 0.0)
Deaths	Oman	Female	Age-standardized	Urolithiasis	Rate	1990	0.010136904	0.022401646	0.005164309	0.0 (0.0 to 0.0)
Deaths	Oman	Both	Age-standardized	Urolithiasis	Rate	1990	0.011650314	0.024365165	0.006383127	0.0 (0.0 to 0.0)
Deaths	Qatar	Male	Age-standardized	Urolithiasis	Rate	1990	0.128029211	0.242170291	0.025801896	0.1 (0.0 to 0.2)
Deaths	Qatar	Female	Age-standardized	Urolithiasis	Rate	1990	0.037195426	0.093643333	0.015262682	0.0 (0.0 to 0.1)
Deaths	Qatar	Both	Age-standardized	Urolithiasis	Rate	1990	0.08619389	0.149680469	0.025167667	0.1 (0.0 to 0.1)
Deaths	Egypt	Male	Age-standardized	Urolithiasis	Rate	1990	0.078416549	0.166435263	0.035457885	0.1 (0.0 to 0.2)
Deaths	Egypt	Female	Age-standardized	Urolithiasis	Rate	1990	0.047419994	0.128712122	0.024659807	0.0 (0.0 to 0.1)
Deaths	Egypt	Both	Age-standardized	Urolithiasis	Rate	1990	0.06452353	0.14130475	0.036715407	0.1 (0.0 to 0.1)
Deaths	Türkiye	Male	Age-standardized	Urolithiasis	Rate	1990	0.112072448	0.212654469	0.045482145	0.1 (0.0 to 0.2)
Deaths	Türkiye	Female	Age-standardized	Urolithiasis	Rate	1990	0.066579099	0.120739501	0.032893273	0.1 (0.0 to 0.1)
Deaths	Türkiye	Both	Age-standardized	Urolithiasis	Rate	1990	0.086555069	0.143719097	0.049658029	0.1 (0.0 to 0.1)
Deaths	Afghanistan	Male	Age-standardized	Urolithiasis	Rate	1990	0.03772834	0.086559224	0.012235259	0.0 (0.0 to 0.1)
Deaths	Afghanistan	Female	Age-standardized	Urolithiasis	Rate	1990	0.058325504	0.132377289	0.020023404	0.1 (0.0 to 0.1)
Deaths	Afghanistan	Both	Age-standardized	Urolithiasis	Rate	1990	0.04822217	0.097005469	0.022335761	0.0 (0.0 to 0.1)
Deaths	Sudan	Male	Age-standardized	Urolithiasis	Rate	1990	0.029189231	0.063533964	0.01275416	0.0 (0.0 to 0.1)
Deaths	Sudan	Female	Age-standardized	Urolithiasis	Rate	1990	0.022500302	0.046052524	0.008721639	0.0 (0.0 to 0.0)
Deaths	Sudan	Both	Age-standardized	Urolithiasis	Rate	1990	0.025763749	0.048585552	0.013809106	0.0 (0.0 to 0.0)
Deaths	Morocco	Male	Age-standardized	Urolithiasis	Rate	1990	0.02098799	0.047418584	0.006534335	0.0 (0.0 to 0.0)
Deaths	Morocco	Female	Age-standardized	Urolithiasis	Rate	1990	0.01733647	0.037533839	0.007999856	0.0 (0.0 to 0.0)
Deaths	Morocco	Both	Age-standardized	Urolithiasis	Rate	1990	0.019096291	0.035445698	0.00980457	0.0 (0.0 to 0.0)
Deaths	Libya	Male	Age-standardized	Urolithiasis	Rate	1990	0.020599632	0.047778702	0.008324232	0.0 (0.0 to 0.0)
Deaths	Libya	Female	Age-standardized	Urolithiasis	Rate	1990	0.019515733	0.043356897	0.008721157	0.0 (0.0 to 0.0)
Deaths	Libya	Both	Age-standardized	Urolithiasis	Rate	1990	0.019899508	0.037494593	0.010296824	0.0 (0.0 to 0.0)
Deaths	Palestine	Male	Age-standardized	Urolithiasis	Rate	1990	0.088553243	0.155198882	0.043206646	0.1 (0.0 to 0.2)
Deaths	Palestine	Female	Age-standardized	Urolithiasis	Rate	1990	0.015481813	0.027184349	0.005698998	0.0 (0.0 to 0.0)
Deaths	Palestine	Both	Age-standardized	Urolithiasis	Rate	1990	0.044708316	0.071124221	0.023750891	0.0 (0.0 to 0.1)
Deaths	Algeria	Male	Age-standardized	Urolithiasis	Rate	1990	0.022067868	0.044178317	0.00859717	0.0 (0.0 to 0.0)
Deaths	Algeria	Female	Age-standardized	Urolithiasis	Rate	1990	0.019840143	0.040043116	0.008314326	0.0 (0.0 to 0.0)
Deaths	Algeria	Both	Age-standardized	Urolithiasis	Rate	1990	0.021071513	0.036455713	0.011129734	0.0 (0.0 to 0.0)
Deaths	Syria	Male	Age-standardized	Urolithiasis	Rate	1990	0.140106827	0.268175317	0.059269315	0.1 (0.1 to 0.3)
Deaths	Syria	Female	Age-standardized	Urolithiasis	Rate	1990	0.038940542	0.072741458	0.018459677	0.0 (0.0 to 0.1)
Deaths	Syria	Both	Age-standardized	Urolithiasis	Rate	1990	0.092481053	0.158134415	0.045228934	0.1 (0.0 to 0.2)
Deaths	Tunisia	Male	Age-standardized	Urolithiasis	Rate	1990	0.018829562	0.038610107	0.008642111	0.0 (0.0 to 0.0)
Deaths	Tunisia	Female	Age-standardized	Urolithiasis	Rate	1990	0.011873733	0.025110815	0.005649889	0.0 (0.0 to 0.0)
Deaths	Tunisia	Both	Age-standardized	Urolithiasis	Rate	1990	0.014976055	0.028615643	0.008349141	0.0 (0.0 to 0.0)
Deaths	Iraq	Male	Age-standardized	Urolithiasis	Rate	1990	0.115973403	0.207140163	0.055494354	0.1 (0.1 to 0.2)
Deaths	Iraq	Female	Age-standardized	Urolithiasis	Rate	1990	0.041492087	0.078032001	0.013429175	0.0 (0.0 to 0.1)
Deaths	Iraq	Both	Age-standardized	Urolithiasis	Rate	1990	0.076902099	0.1239415	0.037152661	0.1 (0.0 to 0.1)
Deaths	Saudi Arabia	Male	Age-standardized	Urolithiasis	Rate	1990	0.000831777	0.003128138	0.000238716	0.0 (0.0 to 0.0)
Deaths	Saudi Arabia	Female	Age-standardized	Urolithiasis	Rate	1990	0.002492534	0.006162408	0.001126565	0.0 (0.0 to 0.0)
Deaths	Saudi Arabia	Both	Age-standardized	Urolithiasis	Rate	1990	0.001545541	0.003603155	0.000721503	0.0 (0.0 to 0.0)
Deaths	Jordan	Male	Age-standardized	Urolithiasis	Rate	1990	0.001374654	0.004418987	0.000576167	0.0 (0.0 to 0.0)
Deaths	Jordan	Female	Age-standardized	Urolithiasis	Rate	1990	0.014721497	0.034145079	0.007455878	0.0 (0.0 to 0.0)
Deaths	Jordan	Both	Age-standardized	Urolithiasis	Rate	1990	0.00797703	0.018881994	0.004105813	0.0 (0.0 to 0.0)
Deaths	Bahrain	Male	Age-standardized	Urolithiasis	Rate	1990	0.059025972	0.195814364	0.026921898	0.1 (0.0 to 0.2)
Deaths	Bahrain	Female	Age-standardized	Urolithiasis	Rate	1990	0.028845157	0.116069642	0.01038881	0.0 (0.0 to 0.1)
Deaths	Bahrain	Both	Age-standardized	Urolithiasis	Rate	1990	0.040885068	0.133705545	0.0192844	0.0 (0.0 to 0.1)
Deaths	Iran	Male	Age-standardized	Urolithiasis	Rate	1990	0.378375352	0.579351524	0.121415759	0.4 (0.1 to 0.6)
Deaths	Iran	Female	Age-standardized	Urolithiasis	Rate	1990	0.18237731	0.28463587	0.04503107	0.2 (0.0 to 0.3)
Deaths	Iran	Both	Age-standardized	Urolithiasis	Rate	1990	0.277473517	0.408171682	0.105374457	0.3 (0.1 to 0.4)
Deaths	Yemen	Male	Age-standardized	Urolithiasis	Rate	1990	0.027306187	0.061466731	0.009672372	0.0 (0.0 to 0.1)
Deaths	Yemen	Female	Age-standardized	Urolithiasis	Rate	1990	0.014077284	0.032118997	0.006085305	0.0 (0.0 to 0.0)
Deaths	Yemen	Both	Age-standardized	Urolithiasis	Rate	1990	0.019164691	0.036780524	0.009605434	0.0 (0.0 to 0.0)
Deaths	Kuwait	Male	Age-standardized	Urolithiasis	Rate	1990	0.000136455	0.000167563	0.000114621	0.0 (0.0 to 0.0)
Deaths	Kuwait	Female	Age-standardized	Urolithiasis	Rate	1990	0.000198597	0.000238117	0.000151091	0.0 (0.0 to 0.0)
Deaths	Kuwait	Both	Age-standardized	Urolithiasis	Rate	1990	0.000159828	0.000182408	0.000131794	0.0 (0.0 to 0.0)
Deaths	United Arab Emirates	Male	Age-standardized	Urolithiasis	Rate	1990	2.31E-05	6.74E-05	4.75E-06	0.0 (0.0 to 0.0)
Deaths	United Arab Emirates	Female	Age-standardized	Urolithiasis	Rate	1990	0.190563198	0.44758346	0.071368213	0.2 (0.1 to 0.4)
Deaths	United Arab Emirates	Both	Age-standardized	Urolithiasis	Rate	1990	0.081291733	0.200637441	0.030038956	0.1 (0.0 to 0.2)
Deaths	Türkiye	Male	Age-standardized	Urolithiasis	Rate	2021	0.080559515	0.131872958	0.043397271	0.1 (0.0 to 0.1)
Deaths	Türkiye	Female	Age-standardized	Urolithiasis	Rate	2021	0.057097063	0.089726658	0.031262396	0.1 (0.0 to 0.1)
Deaths	Türkiye	Both	Age-standardized	Urolithiasis	Rate	2021	0.067775726	0.102014005	0.041215289	0.1 (0.0 to 0.1)
Deaths	Sudan	Male	Age-standardized	Urolithiasis	Rate	2021	0.104484414	0.207075007	0.01516935	0.1 (0.0 to 0.2)
Deaths	Sudan	Female	Age-standardized	Urolithiasis	Rate	2021	0.077318363	0.151477676	0.014384413	0.1 (0.0 to 0.2)
Deaths	Sudan	Both	Age-standardized	Urolithiasis	Rate	2021	0.092104719	0.170303911	0.01945136	0.1 (0.0 to 0.2)
Deaths	Afghanistan	Male	Age-standardized	Urolithiasis	Rate	2021	0.126184421	0.330377542	0.012343485	0.1 (0.0 to 0.3)
Deaths	Afghanistan	Female	Age-standardized	Urolithiasis	Rate	2021	0.191036489	0.40086803	0.034523918	0.2 (0.0 to 0.4)
Deaths	Afghanistan	Both	Age-standardized	Urolithiasis	Rate	2021	0.160802471	0.333689713	0.031753511	0.2 (0.0 to 0.3)
Deaths	Egypt	Male	Age-standardized	Urolithiasis	Rate	2021	0.146672131	0.214493274	0.06907055	0.1 (0.1 to 0.2)
Deaths	Egypt	Female	Age-standardized	Urolithiasis	Rate	2021	0.185652233	0.282095424	0.083339841	0.2 (0.1 to 0.3)
Deaths	Egypt	Both	Age-standardized	Urolithiasis	Rate	2021	0.154497518	0.217301792	0.083210203	0.2 (0.1 to 0.2)
Deaths	Lebanon	Male	Age-standardized	Urolithiasis	Rate	2021	0.1356464	0.214454049	0.068322897	0.1 (0.1 to 0.2)
Deaths	Lebanon	Female	Age-standardized	Urolithiasis	Rate	2021	0.032890221	0.05204125	0.015185237	0.0 (0.0 to 0.1)
Deaths	Lebanon	Both	Age-standardized	Urolithiasis	Rate	2021	0.079913036	0.118196832	0.045463744	0.1 (0.0 to 0.1)
Deaths	Oman	Male	Age-standardized	Urolithiasis	Rate	2021	0.052295686	0.118367137	0.008462559	0.1 (0.0 to 0.1)
Deaths	Oman	Female	Age-standardized	Urolithiasis	Rate	2021	0.026347469	0.045993488	0.008322078	0.0 (0.0 to 0.0)
Deaths	Oman	Both	Age-standardized	Urolithiasis	Rate	2021	0.037272913	0.064234343	0.010913067	0.0 (0.0 to 0.1)
Deaths	Qatar	Male	Age-standardized	Urolithiasis	Rate	2021	0.082324413	0.193973209	0.020026828	0.1 (0.0 to 0.2)
Deaths	Qatar	Female	Age-standardized	Urolithiasis	Rate	2021	0.051628601	0.142530019	0.014614407	0.1 (0.0 to 0.1)
Deaths	Qatar	Both	Age-standardized	Urolithiasis	Rate	2021	0.063948707	0.149044936	0.021984699	0.1 (0.0 to 0.1)
Deaths	Tunisia	Male	Age-standardized	Urolithiasis	Rate	2021	0.069941197	0.131972231	0.009660373	0.1 (0.0 to 0.1)
Deaths	Tunisia	Female	Age-standardized	Urolithiasis	Rate	2021	0.043078965	0.091506502	0.007601338	0.0 (0.0 to 0.1)
Deaths	Tunisia	Both	Age-standardized	Urolithiasis	Rate	2021	0.054339241	0.099735634	0.010001844	0.1 (0.0 to 0.1)
Deaths	Syria	Male	Age-standardized	Urolithiasis	Rate	2021	0.118758793	0.202530496	0.055286958	0.1 (0.1 to 0.2)
Deaths	Syria	Female	Age-standardized	Urolithiasis	Rate	2021	0.038592783	0.065188996	0.01926448	0.0 (0.0 to 0.1)
Deaths	Syria	Both	Age-standardized	Urolithiasis	Rate	2021	0.0831994	0.135384781	0.046593748	0.1 (0.0 to 0.1)
Deaths	United Arab Emirates	Male	Age-standardized	Urolithiasis	Rate	2021	1.33E-05	2.41E-05	4.40E-06	0.0 (0.0 to 0.0)
Deaths	United Arab Emirates	Female	Age-standardized	Urolithiasis	Rate	2021	0.570572801	0.966647885	0.29045291	0.6 (0.3 to 1.0)
Deaths	United Arab Emirates	Both	Age-standardized	Urolithiasis	Rate	2021	0.101264329	0.181218073	0.052025859	0.1 (0.1 to 0.2)
Deaths	Algeria	Male	Age-standardized	Urolithiasis	Rate	2021	0.072202094	0.146128167	0.009280803	0.1 (0.0 to 0.1)
Deaths	Algeria	Female	Age-standardized	Urolithiasis	Rate	2021	0.081144756	0.151365219	0.017648073	0.1 (0.0 to 0.2)
Deaths	Algeria	Both	Age-standardized	Urolithiasis	Rate	2021	0.078441777	0.140282828	0.0157983	0.1 (0.0 to 0.1)
Deaths	Bahrain	Male	Age-standardized	Urolithiasis	Rate	2021	0.191636948	0.484756885	0.044152583	0.2 (0.0 to 0.5)
Deaths	Bahrain	Female	Age-standardized	Urolithiasis	Rate	2021	0.134273828	0.339291948	0.022434449	0.1 (0.0 to 0.3)
Deaths	Bahrain	Both	Age-standardized	Urolithiasis	Rate	2021	0.157808432	0.386548373	0.041364514	0.2 (0.0 to 0.4)
Deaths	Yemen	Male	Age-standardized	Urolithiasis	Rate	2021	0.102659347	0.279533768	0.01025477	0.1 (0.0 to 0.3)
Deaths	Yemen	Female	Age-standardized	Urolithiasis	Rate	2021	0.055104277	0.132672077	0.008957525	0.1 (0.0 to 0.1)
Deaths	Yemen	Both	Age-standardized	Urolithiasis	Rate	2021	0.077498312	0.18096776	0.011581416	0.1 (0.0 to 0.2)
Deaths	Iraq	Male	Age-standardized	Urolithiasis	Rate	2021	0.123042188	0.198781514	0.053606039	0.1 (0.1 to 0.2)
Deaths	Iraq	Female	Age-standardized	Urolithiasis	Rate	2021	0.050323558	0.087790841	0.014568885	0.1 (0.0 to 0.1)
Deaths	Iraq	Both	Age-standardized	Urolithiasis	Rate	2021	0.08295541	0.123498363	0.035975333	0.1 (0.0 to 0.1)
Deaths	Iran	Male	Age-standardized	Urolithiasis	Rate	2021	0.196671589	0.312236023	0.096574306	0.2 (0.1 to 0.3)
Deaths	Iran	Female	Age-standardized	Urolithiasis	Rate	2021	0.127159404	0.186607104	0.042380178	0.1 (0.0 to 0.2)
Deaths	Iran	Both	Age-standardized	Urolithiasis	Rate	2021	0.162949623	0.206206403	0.079394167	0.2 (0.1 to 0.2)
Deaths	Jordan	Male	Age-standardized	Urolithiasis	Rate	2021	0.004261421	0.00722509	0.001180242	0.0 (0.0 to 0.0)
Deaths	Jordan	Female	Age-standardized	Urolithiasis	Rate	2021	0.029428117	0.047435576	0.009000099	0.0 (0.0 to 0.0)
Deaths	Jordan	Both	Age-standardized	Urolithiasis	Rate	2021	0.016144535	0.025488841	0.005417281	0.0 (0.0 to 0.0)
Deaths	Kuwait	Male	Age-standardized	Urolithiasis	Rate	2021	0.043117526	0.063141148	0.029709303	0.0 (0.0 to 0.1)
Deaths	Kuwait	Female	Age-standardized	Urolithiasis	Rate	2021	0.022701552	0.029863699	0.015747309	0.0 (0.0 to 0.0)
Deaths	Kuwait	Both	Age-standardized	Urolithiasis	Rate	2021	0.034177372	0.047786901	0.0245938	0.0 (0.0 to 0.0)
Deaths	Libya	Male	Age-standardized	Urolithiasis	Rate	2021	0.101138056	0.18960481	0.013919364	0.1 (0.0 to 0.2)
Deaths	Libya	Female	Age-standardized	Urolithiasis	Rate	2021	0.141359324	0.269823582	0.031477019	0.1 (0.0 to 0.3)
Deaths	Libya	Both	Age-standardized	Urolithiasis	Rate	2021	0.120803003	0.201764808	0.025953274	0.1 (0.0 to 0.2)
Deaths	Palestine	Male	Age-standardized	Urolithiasis	Rate	2021	0.063486704	0.11738213	0.032346695	0.1 (0.0 to 0.1)
Deaths	Palestine	Female	Age-standardized	Urolithiasis	Rate	2021	0.012588893	0.022173781	0.004865476	0.0 (0.0 to 0.0)
Deaths	Palestine	Both	Age-standardized	Urolithiasis	Rate	2021	0.031828531	0.05840534	0.017626544	0.0 (0.0 to 0.1)
Deaths	Morocco	Male	Age-standardized	Urolithiasis	Rate	2021	0.088392158	0.170457203	0.010788595	0.1 (0.0 to 0.2)
Deaths	Morocco	Female	Age-standardized	Urolithiasis	Rate	2021	0.098885072	0.191233117	0.018371305	0.1 (0.0 to 0.2)
Deaths	Morocco	Both	Age-standardized	Urolithiasis	Rate	2021	0.092999624	0.161423652	0.018058958	0.1 (0.0 to 0.2)
Deaths	Saudi Arabia	Male	Age-standardized	Urolithiasis	Rate	2021	0.004195664	0.008321426	0.000752893	0.0 (0.0 to 0.0)
Deaths	Saudi Arabia	Female	Age-standardized	Urolithiasis	Rate	2021	0.013612089	0.025051448	0.003389234	0.0 (0.0 to 0.0)
Deaths	Saudi Arabia	Both	Age-standardized	Urolithiasis	Rate	2021	0.008054345	0.013892903	0.002219626	0.0 (0.0 to 0.0)
DALYs	Libya	Male	Age-standardized	Urolithiasis	Rate	1990	3.736536562	5.373923793	2.420573699	3.7 (2.4 to 5.4)
DALYs	Libya	Female	Age-standardized	Urolithiasis	Rate	1990	1.760091524	2.591664177	1.236223351	1.8 (1.2 to 2.6)
DALYs	Libya	Both	Age-standardized	Urolithiasis	Rate	1990	2.859328901	4.033465249	1.964482827	2.9 (2.0 to 4.0)
DALYs	Lebanon	Male	Age-standardized	Urolithiasis	Rate	1990	7.647989886	11.68124082	4.568768865	7.6 (4.6 to 11.7)
DALYs	Lebanon	Female	Age-standardized	Urolithiasis	Rate	1990	2.75293933	3.990929634	1.775571627	2.8 (1.8 to 4.0)
DALYs	Lebanon	Both	Age-standardized	Urolithiasis	Rate	1990	5.0947948	7.222852203	3.328166928	5.1 (3.3 to 7.2)
DALYs	Morocco	Male	Age-standardized	Urolithiasis	Rate	1990	3.713594827	5.491495596	2.355756958	3.7 (2.4 to 5.5)
DALYs	Morocco	Female	Age-standardized	Urolithiasis	Rate	1990	1.729163583	2.66688722	1.194846714	1.7 (1.2 to 2.7)
DALYs	Morocco	Both	Age-standardized	Urolithiasis	Rate	1990	2.708171944	3.874281603	1.814622875	2.7 (1.8 to 3.9)
DALYs	Algeria	Male	Age-standardized	Urolithiasis	Rate	1990	3.714747934	5.583418658	2.352333349	3.7 (2.4 to 5.6)
DALYs	Algeria	Female	Age-standardized	Urolithiasis	Rate	1990	1.724031636	2.588693515	1.206132256	1.7 (1.2 to 2.6)
DALYs	Algeria	Both	Age-standardized	Urolithiasis	Rate	1990	2.713445607	3.927701403	1.830446207	2.7 (1.8 to 3.9)
DALYs	Afghanistan	Male	Age-standardized	Urolithiasis	Rate	1990	4.070019205	6.055109023	2.549606403	4.1 (2.5 to 6.1)
DALYs	Afghanistan	Female	Age-standardized	Urolithiasis	Rate	1990	3.083238008	5.518197082	1.558604426	3.1 (1.6 to 5.5)
DALYs	Afghanistan	Both	Age-standardized	Urolithiasis	Rate	1990	3.515030091	5.306483989	2.270897455	3.5 (2.3 to 5.3)
DALYs	Palestine	Male	Age-standardized	Urolithiasis	Rate	1990	4.847524481	7.033632734	3.164477529	4.8 (3.2 to 7.0)
DALYs	Palestine	Female	Age-standardized	Urolithiasis	Rate	1990	1.534956588	2.182807264	1.080281349	1.5 (1.1 to 2.2)
DALYs	Palestine	Both	Age-standardized	Urolithiasis	Rate	1990	3.042119666	4.291870815	2.081448518	3.0 (2.1 to 4.3)
DALYs	Bahrain	Male	Age-standardized	Urolithiasis	Rate	1990	4.209020053	7.055220393	2.714566445	4.2 (2.7 to 7.1)
DALYs	Bahrain	Female	Age-standardized	Urolithiasis	Rate	1990	1.742930582	3.321901257	1.090872771	1.7 (1.1 to 3.3)
DALYs	Bahrain	Both	Age-standardized	Urolithiasis	Rate	1990	3.177080053	5.149901737	2.049042469	3.2 (2.0 to 5.1)
DALYs	Saudi Arabia	Male	Age-standardized	Urolithiasis	Rate	1990	3.196330845	5.061890171	2.002954314	3.2 (2.0 to 5.1)
DALYs	Saudi Arabia	Female	Age-standardized	Urolithiasis	Rate	1990	1.255619345	1.831864837	0.83617883	1.3 (0.8 to 1.8)
DALYs	Saudi Arabia	Both	Age-standardized	Urolithiasis	Rate	1990	2.443665098	3.775037581	1.555522022	2.4 (1.6 to 3.8)
DALYs	Jordan	Male	Age-standardized	Urolithiasis	Rate	1990	3.267552515	4.853722918	1.967846313	3.3 (2.0 to 4.9)
DALYs	Jordan	Female	Age-standardized	Urolithiasis	Rate	1990	1.545756124	2.257014218	1.057561118	1.5 (1.1 to 2.3)
DALYs	Jordan	Both	Age-standardized	Urolithiasis	Rate	1990	2.451228768	3.584441988	1.577975815	2.5 (1.6 to 3.6)
DALYs	Qatar	Male	Age-standardized	Urolithiasis	Rate	1990	5.502033723	8.076611325	3.055578876	5.5 (3.1 to 8.1)
DALYs	Qatar	Female	Age-standardized	Urolithiasis	Rate	1990	1.895312053	2.956925105	1.254569267	1.9 (1.3 to 3.0)
DALYs	Qatar	Both	Age-standardized	Urolithiasis	Rate	1990	4.299587457	6.031548617	2.610792427	4.3 (2.6 to 6.0)
DALYs	Yemen	Male	Age-standardized	Urolithiasis	Rate	1990	3.827237698	5.747378895	2.540081115	3.8 (2.5 to 5.7)
DALYs	Yemen	Female	Age-standardized	Urolithiasis	Rate	1990	1.650862964	2.45509494	1.122349059	1.7 (1.1 to 2.5)
DALYs	Yemen	Both	Age-standardized	Urolithiasis	Rate	1990	2.728215921	3.94015035	1.865913671	2.7 (1.9 to 3.9)
DALYs	Egypt	Male	Age-standardized	Urolithiasis	Rate	1990	5.012146979	7.328625496	3.286144123	5.0 (3.3 to 7.3)
DALYs	Egypt	Female	Age-standardized	Urolithiasis	Rate	1990	2.209139311	3.69880559	1.495347096	2.2 (1.5 to 3.7)
DALYs	Egypt	Both	Age-standardized	Urolithiasis	Rate	1990	3.64401065	5.347223793	2.506323171	3.6 (2.5 to 5.3)
DALYs	Kuwait	Male	Age-standardized	Urolithiasis	Rate	1990	3.208935457	4.940044115	1.933468287	3.2 (1.9 to 4.9)
DALYs	Kuwait	Female	Age-standardized	Urolithiasis	Rate	1990	1.203769657	1.791057918	0.772337543	1.2 (0.8 to 1.8)
DALYs	Kuwait	Both	Age-standardized	Urolithiasis	Rate	1990	2.473640562	3.774475028	1.514314978	2.5 (1.5 to 3.8)
DALYs	Syria	Male	Age-standardized	Urolithiasis	Rate	1990	6.929079417	10.69882774	4.227574888	6.9 (4.2 to 10.7)
DALYs	Syria	Female	Age-standardized	Urolithiasis	Rate	1990	2.319464929	3.159302756	1.578867104	2.3 (1.6 to 3.2)
DALYs	Syria	Both	Age-standardized	Urolithiasis	Rate	1990	4.705989154	6.729110646	3.108302163	4.7 (3.1 to 6.7)
DALYs	Tunisia	Male	Age-standardized	Urolithiasis	Rate	1990	3.660916499	5.537152357	2.362587304	3.7 (2.4 to 5.5)
DALYs	Tunisia	Female	Age-standardized	Urolithiasis	Rate	1990	1.51637548	2.184144578	1.04677566	1.5 (1.0 to 2.2)
DALYs	Tunisia	Both	Age-standardized	Urolithiasis	Rate	1990	2.590931247	3.84027556	1.71547333	2.6 (1.7 to 3.8)
DALYs	Iran	Male	Age-standardized	Urolithiasis	Rate	1990	12.58075506	17.57609977	6.637559074	12.6 (6.6 to 17.6)
DALYs	Iran	Female	Age-standardized	Urolithiasis	Rate	1990	6.127646501	8.638108388	2.467742515	6.1 (2.5 to 8.6)
DALYs	Iran	Both	Age-standardized	Urolithiasis	Rate	1990	9.391799394	12.67589727	5.073385519	9.4 (5.1 to 12.7)
DALYs	Oman	Male	Age-standardized	Urolithiasis	Rate	1990	3.521711849	5.378436869	2.298957798	3.5 (2.3 to 5.4)
DALYs	Oman	Female	Age-standardized	Urolithiasis	Rate	1990	1.447043668	2.110305439	0.985270396	1.4 (1.0 to 2.1)
DALYs	Oman	Both	Age-standardized	Urolithiasis	Rate	1990	2.761915059	4.120378335	1.830081724	2.8 (1.8 to 4.1)
DALYs	United Arab Emirates	Male	Age-standardized	Urolithiasis	Rate	1990	3.178525481	4.794076379	1.916585074	3.2 (1.9 to 4.8)
DALYs	United Arab Emirates	Female	Age-standardized	Urolithiasis	Rate	1990	5.347392286	10.20304316	2.7130481	5.3 (2.7 to 10.2)
DALYs	United Arab Emirates	Both	Age-standardized	Urolithiasis	Rate	1990	4.239016312	6.453137298	2.733261033	4.2 (2.7 to 6.5)
DALYs	Türkiye	Male	Age-standardized	Urolithiasis	Rate	1990	5.83182258	8.530390249	3.931320148	5.8 (3.9 to 8.5)
DALYs	Türkiye	Female	Age-standardized	Urolithiasis	Rate	1990	2.964599246	4.118842254	1.968513532	3.0 (2.0 to 4.1)
DALYs	Türkiye	Both	Age-standardized	Urolithiasis	Rate	1990	4.363432177	5.892390463	3.135299999	4.4 (3.1 to 5.9)
DALYs	Iraq	Male	Age-standardized	Urolithiasis	Rate	1990	6.244996546	9.001710511	4.176111737	6.2 (4.2 to 9.0)
DALYs	Iraq	Female	Age-standardized	Urolithiasis	Rate	1990	2.353839884	3.408458956	1.47433673	2.4 (1.5 to 3.4)
DALYs	Iraq	Both	Age-standardized	Urolithiasis	Rate	1990	4.305394509	5.96245091	3.072681159	4.3 (3.1 to 6.0)
DALYs	Sudan	Male	Age-standardized	Urolithiasis	Rate	1990	3.974787143	5.898817513	2.629090237	4.0 (2.6 to 5.9)
DALYs	Sudan	Female	Age-standardized	Urolithiasis	Rate	1990	2.14733545	3.460573263	1.29859584	2.1 (1.3 to 3.5)
DALYs	Sudan	Both	Age-standardized	Urolithiasis	Rate	1990	3.058510548	4.44147433	2.10060013	3.1 (2.1 to 4.4)
DALYs	United Arab Emirates	Male	Age-standardized	Urolithiasis	Rate	2021	3.344737527	5.195741604	2.069793764	3.3 (2.1 to 5.2)
DALYs	United Arab Emirates	Female	Age-standardized	Urolithiasis	Rate	2021	10.34866833	17.23053914	6.013074865	10.3 (6.0 to 17.2)
DALYs	United Arab Emirates	Both	Age-standardized	Urolithiasis	Rate	2021	4.603465285	6.783550088	3.163279586	4.6 (3.2 to 6.8)
DALYs	Algeria	Male	Age-standardized	Urolithiasis	Rate	2021	4.792872204	6.973500347	2.859156644	4.8 (2.9 to 7.0)
DALYs	Algeria	Female	Age-standardized	Urolithiasis	Rate	2021	2.972386054	4.503577589	1.497801107	3.0 (1.5 to 4.5)
DALYs	Algeria	Both	Age-standardized	Urolithiasis	Rate	2021	3.904040075	5.651804156	2.246392079	3.9 (2.2 to 5.7)
DALYs	Jordan	Male	Age-standardized	Urolithiasis	Rate	2021	4.454790541	6.82611649	2.74001006	4.5 (2.7 to 6.8)
DALYs	Jordan	Female	Age-standardized	Urolithiasis	Rate	2021	1.848777284	2.641791788	1.231542742	1.8 (1.2 to 2.6)
DALYs	Jordan	Both	Age-standardized	Urolithiasis	Rate	2021	3.282170759	4.894735764	2.164531546	3.3 (2.2 to 4.9)
DALYs	Palestine	Male	Age-standardized	Urolithiasis	Rate	2021	4.478223152	6.475553204	3.100925481	4.5 (3.1 to 6.5)
DALYs	Palestine	Female	Age-standardized	Urolithiasis	Rate	2021	1.504695875	2.161457807	1.055936827	1.5 (1.1 to 2.2)
DALYs	Palestine	Both	Age-standardized	Urolithiasis	Rate	2021	2.945646518	4.253114333	2.075471271	2.9 (2.1 to 4.3)
DALYs	Qatar	Male	Age-standardized	Urolithiasis	Rate	2021	4.70518766	7.111445725	2.992574395	4.7 (3.0 to 7.1)
DALYs	Qatar	Female	Age-standardized	Urolithiasis	Rate	2021	2.161107801	3.729960545	1.368849768	2.2 (1.4 to 3.7)
DALYs	Qatar	Both	Age-standardized	Urolithiasis	Rate	2021	3.917512922	5.920953349	2.572141428	3.9 (2.6 to 5.9)
DALYs	Oman	Male	Age-standardized	Urolithiasis	Rate	2021	4.411771845	6.612577526	2.948299342	4.4 (2.9 to 6.6)
DALYs	Oman	Female	Age-standardized	Urolithiasis	Rate	2021	1.799120793	2.475584632	1.231527962	1.8 (1.2 to 2.5)
DALYs	Oman	Both	Age-standardized	Urolithiasis	Rate	2021	3.412126405	5.013344266	2.319900922	3.4 (2.3 to 5.0)
DALYs	Bahrain	Male	Age-standardized	Urolithiasis	Rate	2021	6.392563126	10.61016646	3.626056547	6.4 (3.6 to 10.6)
DALYs	Bahrain	Female	Age-standardized	Urolithiasis	Rate	2021	3.555270028	6.41231671	1.560986761	3.6 (1.6 to 6.4)
DALYs	Bahrain	Both	Age-standardized	Urolithiasis	Rate	2021	5.247572091	8.156880975	3.025477521	5.2 (3.0 to 8.2)
DALYs	Saudi Arabia	Male	Age-standardized	Urolithiasis	Rate	2021	3.46011958	5.260636473	2.13632372	3.5 (2.1 to 5.3)
DALYs	Saudi Arabia	Female	Age-standardized	Urolithiasis	Rate	2021	1.61054857	2.30991451	1.091771137	1.6 (1.1 to 2.3)
DALYs	Saudi Arabia	Both	Age-standardized	Urolithiasis	Rate	2021	2.72854452	4.077206055	1.789109534	2.7 (1.8 to 4.1)
DALYs	Iraq	Male	Age-standardized	Urolithiasis	Rate	2021	5.874035443	7.997640677	4.033840989	5.9 (4.0 to 8.0)
DALYs	Iraq	Female	Age-standardized	Urolithiasis	Rate	2021	2.363470193	3.328108949	1.461477627	2.4 (1.5 to 3.3)
DALYs	Iraq	Both	Age-standardized	Urolithiasis	Rate	2021	4.123965456	5.591227025	2.898437004	4.1 (2.9 to 5.6)
DALYs	Yemen	Male	Age-standardized	Urolithiasis	Rate	2021	5.570074369	9.424114666	2.829830601	5.6 (2.8 to 9.4)
DALYs	Yemen	Female	Age-standardized	Urolithiasis	Rate	2021	2.659050101	4.692050933	1.292836473	2.7 (1.3 to 4.7)
DALYs	Yemen	Both	Age-standardized	Urolithiasis	Rate	2021	4.090998805	6.673796515	2.165823535	4.1 (2.2 to 6.7)
DALYs	Syria	Male	Age-standardized	Urolithiasis	Rate	2021	6.148598313	8.819937609	4.129699096	6.1 (4.1 to 8.8)
DALYs	Syria	Female	Age-standardized	Urolithiasis	Rate	2021	1.975456495	2.733695182	1.419105148	2.0 (1.4 to 2.7)
DALYs	Syria	Both	Age-standardized	Urolithiasis	Rate	2021	4.022781229	5.615982983	2.860754452	4.0 (2.9 to 5.6)
DALYs	Egypt	Male	Age-standardized	Urolithiasis	Rate	2021	6.453308736	8.697987823	4.290409841	6.5 (4.3 to 8.7)
DALYs	Egypt	Female	Age-standardized	Urolithiasis	Rate	2021	4.447062067	6.22794676	2.597171522	4.4 (2.6 to 6.2)
DALYs	Egypt	Both	Age-standardized	Urolithiasis	Rate	2021	5.383081414	7.069880766	3.775539312	5.4 (3.8 to 7.1)
DALYs	Iran	Male	Age-standardized	Urolithiasis	Rate	2021	7.915327139	10.61706725	5.756613596	7.9 (5.8 to 10.6)
DALYs	Iran	Female	Age-standardized	Urolithiasis	Rate	2021	4.092563017	5.517809736	2.106873629	4.1 (2.1 to 5.5)
DALYs	Iran	Both	Age-standardized	Urolithiasis	Rate	2021	6.027672397	7.519508051	4.259692729	6.0 (4.3 to 7.5)
DALYs	Tunisia	Male	Age-standardized	Urolithiasis	Rate	2021	4.814991517	7.154295146	2.882241277	4.8 (2.9 to 7.2)
DALYs	Tunisia	Female	Age-standardized	Urolithiasis	Rate	2021	2.278120972	3.454219706	1.268585741	2.3 (1.3 to 3.5)
DALYs	Tunisia	Both	Age-standardized	Urolithiasis	Rate	2021	3.504691023	5.042888692	2.080085937	3.5 (2.1 to 5.0)
DALYs	Kuwait	Male	Age-standardized	Urolithiasis	Rate	2021	4.317547052	6.023168308	2.958270732	4.3 (3.0 to 6.0)
DALYs	Kuwait	Female	Age-standardized	Urolithiasis	Rate	2021	1.726788152	2.35313699	1.274731442	1.7 (1.3 to 2.4)
DALYs	Kuwait	Both	Age-standardized	Urolithiasis	Rate	2021	3.147810595	4.342381957	2.223458077	3.1 (2.2 to 4.3)
DALYs	Türkiye	Male	Age-standardized	Urolithiasis	Rate	2021	5.211873714	7.31160151	3.585195987	5.2 (3.6 to 7.3)
DALYs	Türkiye	Female	Age-standardized	Urolithiasis	Rate	2021	2.39932562	3.359392051	1.692179614	2.4 (1.7 to 3.4)
DALYs	Türkiye	Both	Age-standardized	Urolithiasis	Rate	2021	3.787051754	5.269940383	2.719425371	3.8 (2.7 to 5.3)
DALYs	Sudan	Male	Age-standardized	Urolithiasis	Rate	2021	5.758909034	8.877432202	3.006113709	5.8 (3.0 to 8.9)
DALYs	Sudan	Female	Age-standardized	Urolithiasis	Rate	2021	3.351004825	5.712607217	1.515359999	3.4 (1.5 to 5.7)
DALYs	Sudan	Both	Age-standardized	Urolithiasis	Rate	2021	4.581509324	6.64620065	2.384037846	4.6 (2.4 to 6.6)
DALYs	Lebanon	Male	Age-standardized	Urolithiasis	Rate	2021	6.18612508	8.515879198	4.400743876	6.2 (4.4 to 8.5)
DALYs	Lebanon	Female	Age-standardized	Urolithiasis	Rate	2021	1.973346588	2.714394248	1.458791372	2.0 (1.5 to 2.7)
DALYs	Lebanon	Both	Age-standardized	Urolithiasis	Rate	2021	3.959265669	5.43170552	2.931288548	4.0 (2.9 to 5.4)
DALYs	Libya	Male	Age-standardized	Urolithiasis	Rate	2021	5.710227485	8.688597002	3.102023374	5.7 (3.1 to 8.7)
DALYs	Libya	Female	Age-standardized	Urolithiasis	Rate	2021	5.103449414	8.626822903	2.047917086	5.1 (2.0 to 8.6)
DALYs	Libya	Both	Age-standardized	Urolithiasis	Rate	2021	5.42507048	7.849300674	2.735209453	5.4 (2.7 to 7.8)
DALYs	Afghanistan	Male	Age-standardized	Urolithiasis	Rate	2021	6.15417823	10.92405595	2.883812091	6.2 (2.9 to 10.9)
DALYs	Afghanistan	Female	Age-standardized	Urolithiasis	Rate	2021	6.838406101	13.08939691	2.114082474	6.8 (2.1 to 13.1)
DALYs	Afghanistan	Both	Age-standardized	Urolithiasis	Rate	2021	6.514680975	11.0915906	2.879230416	6.5 (2.9 to 11.1)
DALYs	Morocco	Male	Age-standardized	Urolithiasis	Rate	2021	5.107034633	7.595729677	2.95626119	5.1 (3.0 to 7.6)
DALYs	Morocco	Female	Age-standardized	Urolithiasis	Rate	2021	3.810827864	6.21870462	1.641544932	3.8 (1.6 to 6.2)
DALYs	Morocco	Both	Age-standardized	Urolithiasis	Rate	2021	4.450980341	6.391221555	2.422929249	4.5 (2.4 to 6.4)
YLDs	United Arab Emirates	Male	Age-standardized	Urolithiasis	Rate	1990	3.177981456	4.793575074	1.916232435	3.2 (1.9 to 4.8)
YLDs	United Arab Emirates	Female	Age-standardized	Urolithiasis	Rate	1990	1.175176938	1.734900606	0.765433045	1.2 (0.8 to 1.7)
YLDs	United Arab Emirates	Both	Age-standardized	Urolithiasis	Rate	1990	2.601944675	3.925772533	1.567080586	2.6 (1.6 to 3.9)
YLDs	United Arab Emirates	Male	Age-standardized	Urolithiasis	Rate	2021	3.344480568	5.195461424	2.069411178	3.3 (2.1 to 5.2)
YLDs	United Arab Emirates	Female	Age-standardized	Urolithiasis	Rate	2021	1.274387049	1.854517466	0.82412262	1.3 (0.8 to 1.9)
YLDs	United Arab Emirates	Both	Age-standardized	Urolithiasis	Rate	2021	2.820682844	4.337754767	1.767609659	2.8 (1.8 to 4.3)
YLDs	Afghanistan	Male	Age-standardized	Urolithiasis	Rate	1990	3.101777952	4.701829231	1.870035522	3.1 (1.9 to 4.7)
YLDs	Afghanistan	Female	Age-standardized	Urolithiasis	Rate	1990	1.148120503	1.721500784	0.736664899	1.1 (0.7 to 1.7)
YLDs	Afghanistan	Both	Age-standardized	Urolithiasis	Rate	1990	2.048711796	3.08895589	1.284055334	2.0 (1.3 to 3.1)
YLDs	Afghanistan	Male	Age-standardized	Urolithiasis	Rate	2021	3.139369285	4.82570885	1.932465176	3.1 (1.9 to 4.8)
YLDs	Afghanistan	Female	Age-standardized	Urolithiasis	Rate	2021	1.202693503	1.793057296	0.776877637	1.2 (0.8 to 1.8)
YLDs	Afghanistan	Both	Age-standardized	Urolithiasis	Rate	2021	2.142209574	3.211001116	1.366110903	2.1 (1.4 to 3.2)
YLDs	Lebanon	Male	Age-standardized	Urolithiasis	Rate	1990	3.221986047	4.924279384	1.925866873	3.2 (1.9 to 4.9)
YLDs	Lebanon	Female	Age-standardized	Urolithiasis	Rate	1990	1.189168156	1.765734185	0.761263675	1.2 (0.8 to 1.8)
YLDs	Lebanon	Both	Age-standardized	Urolithiasis	Rate	1990	2.168538051	3.303552582	1.341841596	2.2 (1.3 to 3.3)
YLDs	Lebanon	Male	Age-standardized	Urolithiasis	Rate	2021	3.378468123	5.340244353	2.090585845	3.4 (2.1 to 5.3)
YLDs	Lebanon	Female	Age-standardized	Urolithiasis	Rate	2021	1.282276697	1.900062428	0.828457451	1.3 (0.8 to 1.9)
YLDs	Lebanon	Both	Age-standardized	Urolithiasis	Rate	2021	2.288830465	3.555028737	1.470188106	2.3 (1.5 to 3.6)
YLDs	Algeria	Male	Age-standardized	Urolithiasis	Rate	1990	3.211815362	4.880274425	1.995987305	3.2 (2.0 to 4.9)
YLDs	Algeria	Female	Age-standardized	Urolithiasis	Rate	1990	1.183704536	1.755699842	0.763869205	1.2 (0.8 to 1.8)
YLDs	Algeria	Both	Age-standardized	Urolithiasis	Rate	1990	2.19216114	3.297958657	1.37005466	2.2 (1.4 to 3.3)
YLDs	Algeria	Male	Age-standardized	Urolithiasis	Rate	2021	3.386942468	5.130399405	2.034554365	3.4 (2.0 to 5.1)
YLDs	Algeria	Female	Age-standardized	Urolithiasis	Rate	2021	1.269513079	1.86655509	0.82831435	1.3 (0.8 to 1.9)
YLDs	Algeria	Both	Age-standardized	Urolithiasis	Rate	2021	2.336305262	3.527918781	1.455721366	2.3 (1.5 to 3.5)
YLDs	Morocco	Male	Age-standardized	Urolithiasis	Rate	1990	3.195643203	4.950292351	1.876513045	3.2 (1.9 to 5.0)
YLDs	Morocco	Female	Age-standardized	Urolithiasis	Rate	1990	1.17380998	1.780362497	0.755082419	1.2 (0.8 to 1.8)
YLDs	Morocco	Both	Age-standardized	Urolithiasis	Rate	1990	2.171488741	3.341602567	1.339557296	2.2 (1.3 to 3.3)
YLDs	Morocco	Male	Age-standardized	Urolithiasis	Rate	2021	3.295863483	5.141115426	2.046555185	3.3 (2.0 to 5.1)
YLDs	Morocco	Female	Age-standardized	Urolithiasis	Rate	2021	1.250936928	1.872726006	0.800259219	1.3 (0.8 to 1.9)
YLDs	Morocco	Both	Age-standardized	Urolithiasis	Rate	2021	2.272994876	3.432737219	1.41434798	2.3 (1.4 to 3.4)
YLDs	Sudan	Male	Age-standardized	Urolithiasis	Rate	1990	3.176618166	5.024576631	1.909125341	3.2 (1.9 to 5.0)
YLDs	Sudan	Female	Age-standardized	Urolithiasis	Rate	1990	1.174057633	1.773832526	0.754180832	1.2 (0.8 to 1.8)
YLDs	Sudan	Both	Age-standardized	Urolithiasis	Rate	1990	2.178150875	3.418235033	1.347785933	2.2 (1.3 to 3.4)
YLDs	Sudan	Male	Age-standardized	Urolithiasis	Rate	2021	3.285854757	4.837767263	2.023384063	3.3 (2.0 to 4.8)
YLDs	Sudan	Female	Age-standardized	Urolithiasis	Rate	2021	1.231822713	1.837802636	0.801776756	1.2 (0.8 to 1.8)
YLDs	Sudan	Both	Age-standardized	Urolithiasis	Rate	2021	2.268305633	3.242677475	1.447457162	2.3 (1.4 to 3.2)
YLDs	Kuwait	Male	Age-standardized	Urolithiasis	Rate	1990	3.20566103	4.936006629	1.929978667	3.2 (1.9 to 4.9)
YLDs	Kuwait	Female	Age-standardized	Urolithiasis	Rate	1990	1.199052771	1.786141034	0.767323691	1.2 (0.8 to 1.8)
YLDs	Kuwait	Both	Age-standardized	Urolithiasis	Rate	1990	2.469827734	3.770457008	1.510685791	2.5 (1.5 to 3.8)
YLDs	Kuwait	Male	Age-standardized	Urolithiasis	Rate	2021	3.428900074	5.118827177	2.053612847	3.4 (2.1 to 5.1)
YLDs	Kuwait	Female	Age-standardized	Urolithiasis	Rate	2021	1.287653039	1.900677441	0.838888281	1.3 (0.8 to 1.9)
YLDs	Kuwait	Both	Age-standardized	Urolithiasis	Rate	2021	2.45593794	3.651150884	1.539827559	2.5 (1.5 to 3.7)
YLDs	Oman	Male	Age-standardized	Urolithiasis	Rate	1990	3.193058758	4.95526183	1.989061877	3.2 (2.0 to 5.0)
YLDs	Oman	Female	Age-standardized	Urolithiasis	Rate	1990	1.19083612	1.781814814	0.765338548	1.2 (0.8 to 1.8)
YLDs	Oman	Both	Age-standardized	Urolithiasis	Rate	1990	2.470488865	3.815946088	1.578617665	2.5 (1.6 to 3.8)
YLDs	Oman	Male	Age-standardized	Urolithiasis	Rate	2021	3.466006242	5.47921412	2.051388196	3.5 (2.1 to 5.5)
YLDs	Oman	Female	Age-standardized	Urolithiasis	Rate	2021	1.303123601	1.940227632	0.840717312	1.3 (0.8 to 1.9)
YLDs	Oman	Both	Age-standardized	Urolithiasis	Rate	2021	2.688231226	4.194986688	1.63335004	2.7 (1.6 to 4.2)
YLDs	Iran	Male	Age-standardized	Urolithiasis	Rate	1990	3.407934972	4.987267399	2.21411589	3.4 (2.2 to 5.0)
YLDs	Iran	Female	Age-standardized	Urolithiasis	Rate	1990	1.289126573	1.906256444	0.838452624	1.3 (0.8 to 1.9)
YLDs	Iran	Both	Age-standardized	Urolithiasis	Rate	1990	2.377863523	3.474623227	1.537810603	2.4 (1.5 to 3.5)
YLDs	Iran	Male	Age-standardized	Urolithiasis	Rate	2021	3.482873591	5.137936081	2.271877917	3.5 (2.3 to 5.1)
YLDs	Iran	Female	Age-standardized	Urolithiasis	Rate	2021	1.332101353	1.974802122	0.858193322	1.3 (0.9 to 2.0)
YLDs	Iran	Both	Age-standardized	Urolithiasis	Rate	2021	2.41953848	3.565730236	1.580607148	2.4 (1.6 to 3.6)
YLDs	Tunisia	Male	Age-standardized	Urolithiasis	Rate	1990	3.234001158	5.036414018	1.968728965	3.2 (2.0 to 5.0)
YLDs	Tunisia	Female	Age-standardized	Urolithiasis	Rate	1990	1.188201231	1.77389461	0.760962909	1.2 (0.8 to 1.8)
YLDs	Tunisia	Both	Age-standardized	Urolithiasis	Rate	1990	2.21577519	3.348245313	1.407597053	2.2 (1.4 to 3.3)
YLDs	Tunisia	Male	Age-standardized	Urolithiasis	Rate	2021	3.399747651	5.172756771	2.098642562	3.4 (2.1 to 5.2)
YLDs	Tunisia	Female	Age-standardized	Urolithiasis	Rate	2021	1.271870027	1.878341907	0.82580543	1.3 (0.8 to 1.9)
YLDs	Tunisia	Both	Age-standardized	Urolithiasis	Rate	2021	2.315766271	3.472654255	1.470285064	2.3 (1.5 to 3.5)
YLDs	Libya	Male	Age-standardized	Urolithiasis	Rate	1990	3.242565588	4.942968082	1.891509946	3.2 (1.9 to 4.9)
YLDs	Libya	Female	Age-standardized	Urolithiasis	Rate	1990	1.185298747	1.749483882	0.769026239	1.2 (0.8 to 1.7)
YLDs	Libya	Both	Age-standardized	Urolithiasis	Rate	1990	2.330842213	3.559727893	1.43711432	2.3 (1.4 to 3.6)
YLDs	Libya	Male	Age-standardized	Urolithiasis	Rate	2021	3.371709878	5.140171174	2.065341248	3.4 (2.1 to 5.1)
YLDs	Libya	Female	Age-standardized	Urolithiasis	Rate	2021	1.26673679	1.859631087	0.816839365	1.3 (0.8 to 1.9)
YLDs	Libya	Both	Age-standardized	Urolithiasis	Rate	2021	2.35276899	3.542263744	1.469419644	2.4 (1.5 to 3.5)
YLDs	Qatar	Male	Age-standardized	Urolithiasis	Rate	1990	3.19723649	5.022581439	1.945228072	3.2 (1.9 to 5.0)
YLDs	Qatar	Female	Age-standardized	Urolithiasis	Rate	1990	1.189482439	1.777829696	0.768655121	1.2 (0.8 to 1.8)
YLDs	Qatar	Both	Age-standardized	Urolithiasis	Rate	1990	2.646869851	4.170555755	1.648851918	2.6 (1.6 to 4.2)
YLDs	Qatar	Male	Age-standardized	Urolithiasis	Rate	2021	3.42265848	5.106843487	2.172038301	3.4 (2.2 to 5.1)
YLDs	Qatar	Female	Age-standardized	Urolithiasis	Rate	2021	1.302624291	1.939885849	0.839053939	1.3 (0.8 to 1.9)
YLDs	Qatar	Both	Age-standardized	Urolithiasis	Rate	2021	2.84642008	4.240910988	1.823217552	2.8 (1.8 to 4.2)
YLDs	Yemen	Male	Age-standardized	Urolithiasis	Rate	1990	3.151693635	5.064531867	1.913257217	3.2 (1.9 to 5.1)
YLDs	Yemen	Female	Age-standardized	Urolithiasis	Rate	1990	1.170235508	1.75007699	0.758964727	1.2 (0.8 to 1.8)
YLDs	Yemen	Both	Age-standardized	Urolithiasis	Rate	1990	2.167794202	3.299537348	1.35189992	2.2 (1.4 to 3.3)
YLDs	Yemen	Male	Age-standardized	Urolithiasis	Rate	2021	3.294121884	5.108865345	1.935961983	3.3 (1.9 to 5.1)
YLDs	Yemen	Female	Age-standardized	Urolithiasis	Rate	2021	1.219081758	1.795927758	0.780566656	1.2 (0.8 to 1.8)
YLDs	Yemen	Both	Age-standardized	Urolithiasis	Rate	2021	2.249416264	3.369209249	1.38956998	2.2 (1.4 to 3.4)
YLDs	Palestine	Male	Age-standardized	Urolithiasis	Rate	1990	3.197624249	4.911250402	1.930412963	3.2 (1.9 to 4.9)
YLDs	Palestine	Female	Age-standardized	Urolithiasis	Rate	1990	1.189639078	1.770634706	0.766832188	1.2 (0.8 to 1.8)
YLDs	Palestine	Both	Age-standardized	Urolithiasis	Rate	1990	2.132992527	3.25833002	1.33490568	2.1 (1.3 to 3.3)
YLDs	Palestine	Male	Age-standardized	Urolithiasis	Rate	2021	3.353896496	5.141057747	2.055984194	3.4 (2.1 to 5.1)
YLDs	Palestine	Female	Age-standardized	Urolithiasis	Rate	2021	1.264329869	1.846373385	0.807127339	1.3 (0.8 to 1.8)
YLDs	Palestine	Both	Age-standardized	Urolithiasis	Rate	2021	2.321479189	3.568224678	1.465750065	2.3 (1.5 to 3.6)
YLDs	Saudi Arabia	Male	Age-standardized	Urolithiasis	Rate	1990	3.17598112	5.051325446	1.989994582	3.2 (2.0 to 5.1)
YLDs	Saudi Arabia	Female	Age-standardized	Urolithiasis	Rate	1990	1.185904759	1.772015097	0.777024889	1.2 (0.8 to 1.8)
YLDs	Saudi Arabia	Both	Age-standardized	Urolithiasis	Rate	1990	2.403002119	3.74529598	1.528998195	2.4 (1.5 to 3.7)
YLDs	Saudi Arabia	Male	Age-standardized	Urolithiasis	Rate	2021	3.360019227	5.227680416	2.067734935	3.4 (2.1 to 5.2)
YLDs	Saudi Arabia	Female	Age-standardized	Urolithiasis	Rate	2021	1.28048667	1.899817317	0.825264161	1.3 (0.8 to 1.9)
YLDs	Saudi Arabia	Both	Age-standardized	Urolithiasis	Rate	2021	2.537149957	3.899463957	1.60937498	2.5 (1.6 to 3.9)
YLDs	Bahrain	Male	Age-standardized	Urolithiasis	Rate	1990	3.187041819	4.845230889	1.976034367	3.2 (2.0 to 4.8)
YLDs	Bahrain	Female	Age-standardized	Urolithiasis	Rate	1990	1.182504135	1.778223467	0.755193419	1.2 (0.8 to 1.8)
YLDs	Bahrain	Both	Age-standardized	Urolithiasis	Rate	1990	2.410010618	3.636266009	1.530671911	2.4 (1.5 to 3.6)
YLDs	Bahrain	Male	Age-standardized	Urolithiasis	Rate	2021	3.417002668	5.328943558	2.044388236	3.4 (2.0 to 5.3)
YLDs	Bahrain	Female	Age-standardized	Urolithiasis	Rate	2021	1.289158525	1.937855326	0.836299902	1.3 (0.8 to 1.9)
YLDs	Bahrain	Both	Age-standardized	Urolithiasis	Rate	2021	2.674514467	4.143779782	1.605517515	2.7 (1.6 to 4.1)
YLDs	Jordan	Male	Age-standardized	Urolithiasis	Rate	1990	3.231388383	4.825991067	1.930720789	3.2 (1.9 to 4.8)
YLDs	Jordan	Female	Age-standardized	Urolithiasis	Rate	1990	1.185323242	1.745810339	0.758272809	1.2 (0.8 to 1.7)
YLDs	Jordan	Both	Age-standardized	Urolithiasis	Rate	1990	2.256326509	3.324539138	1.400725195	2.3 (1.4 to 3.3)
YLDs	Jordan	Male	Age-standardized	Urolithiasis	Rate	2021	4.358570799	6.740448951	2.612494802	4.4 (2.6 to 6.7)
YLDs	Jordan	Female	Age-standardized	Urolithiasis	Rate	2021	1.27145331	1.873901539	0.811631534	1.3 (0.8 to 1.9)
YLDs	Jordan	Both	Age-standardized	Urolithiasis	Rate	2021	2.958688562	4.513478332	1.816498814	3.0 (1.8 to 4.5)
YLDs	Syria	Male	Age-standardized	Urolithiasis	Rate	1990	3.244104397	4.901984731	1.966130888	3.2 (2.0 to 4.9)
YLDs	Syria	Female	Age-standardized	Urolithiasis	Rate	1990	1.180881588	1.759794128	0.765866867	1.2 (0.8 to 1.8)
YLDs	Syria	Both	Age-standardized	Urolithiasis	Rate	1990	2.238178001	3.316825678	1.387904772	2.2 (1.4 to 3.3)
YLDs	Syria	Male	Age-standardized	Urolithiasis	Rate	2021	3.433093581	5.306524117	2.109835865	3.4 (2.1 to 5.3)
YLDs	Syria	Female	Age-standardized	Urolithiasis	Rate	2021	1.271699092	1.875897949	0.833300461	1.3 (0.8 to 1.9)
YLDs	Syria	Both	Age-standardized	Urolithiasis	Rate	2021	2.283766132	3.453517291	1.445555961	2.3 (1.4 to 3.5)
YLDs	Iraq	Male	Age-standardized	Urolithiasis	Rate	1990	3.350837721	5.286671356	2.029066299	3.4 (2.0 to 5.3)
YLDs	Iraq	Female	Age-standardized	Urolithiasis	Rate	1990	1.18215861	1.768990462	0.760643213	1.2 (0.8 to 1.8)
YLDs	Iraq	Both	Age-standardized	Urolithiasis	Rate	1990	2.289017035	3.57291106	1.410107092	2.3 (1.4 to 3.6)
YLDs	Iraq	Male	Age-standardized	Urolithiasis	Rate	2021	3.327180637	5.054581281	2.15399173	3.3 (2.2 to 5.1)
YLDs	Iraq	Female	Age-standardized	Urolithiasis	Rate	2021	1.258076722	1.832464547	0.819149736	1.3 (0.8 to 1.8)
YLDs	Iraq	Both	Age-standardized	Urolithiasis	Rate	2021	2.333079234	3.454459605	1.542804394	2.3 (1.5 to 3.5)
YLDs	Türkiye	Male	Age-standardized	Urolithiasis	Rate	1990	3.200264555	4.792375806	1.96826095	3.2 (2.0 to 4.8)
YLDs	Türkiye	Female	Age-standardized	Urolithiasis	Rate	1990	1.204306595	1.793019957	0.780862584	1.2 (0.8 to 1.8)
YLDs	Türkiye	Both	Age-standardized	Urolithiasis	Rate	1990	2.203554075	3.213544491	1.403274403	2.2 (1.4 to 3.2)
YLDs	Türkiye	Male	Age-standardized	Urolithiasis	Rate	2021	3.568676934	5.537078939	2.169972199	3.6 (2.2 to 5.5)
YLDs	Türkiye	Female	Age-standardized	Urolithiasis	Rate	2021	1.32630843	1.95966585	0.868486147	1.3 (0.9 to 2.0)
YLDs	Türkiye	Both	Age-standardized	Urolithiasis	Rate	2021	2.444476283	3.774065754	1.522180125	2.4 (1.5 to 3.8)
YLDs	Egypt	Male	Age-standardized	Urolithiasis	Rate	1990	3.174354028	4.828777968	1.983752564	3.2 (2.0 to 4.8)
YLDs	Egypt	Female	Age-standardized	Urolithiasis	Rate	1990	1.178381311	1.75460101	0.753431404	1.2 (0.8 to 1.8)
YLDs	Egypt	Both	Age-standardized	Urolithiasis	Rate	1990	2.192157469	3.280731847	1.41949031	2.2 (1.4 to 3.3)
YLDs	Egypt	Male	Age-standardized	Urolithiasis	Rate	2021	3.347422252	5.116364273	2.082160587	3.3 (2.1 to 5.1)
YLDs	Egypt	Female	Age-standardized	Urolithiasis	Rate	2021	1.263023601	1.867458128	0.819452123	1.3 (0.8 to 1.9)
YLDs	Egypt	Both	Age-standardized	Urolithiasis	Rate	2021	2.34849535	3.513130148	1.505231569	2.3 (1.5 to 3.5)
YLLs	Lebanon	Male	Age-standardized	Urolithiasis	Rate	1990	4.426003923	7.866239829	1.70703798	4.4 (1.7 to 7.9)
YLLs	Lebanon	Female	Age-standardized	Urolithiasis	Rate	1990	1.563771205	2.718936334	0.75083665	1.6 (0.8 to 2.7)
YLLs	Lebanon	Both	Age-standardized	Urolithiasis	Rate	1990	2.926256806	4.749880522	1.358601511	2.9 (1.4 to 4.7)
YLLs	Oman	Male	Age-standardized	Urolithiasis	Rate	1990	0.328653174	0.731922038	0.138050142	0.3 (0.1 to 0.7)
YLLs	Oman	Female	Age-standardized	Urolithiasis	Rate	1990	0.256207579	0.597438094	0.13247429	0.3 (0.1 to 0.6)
YLLs	Oman	Both	Age-standardized	Urolithiasis	Rate	1990	0.291426259	0.611772871	0.156335938	0.3 (0.2 to 0.6)
YLLs	Qatar	Male	Age-standardized	Urolithiasis	Rate	1990	2.304797316	4.293721	0.412570338	2.3 (0.4 to 4.3)
YLLs	Qatar	Female	Age-standardized	Urolithiasis	Rate	1990	0.705829645	1.683524195	0.301688876	0.7 (0.3 to 1.7)
YLLs	Qatar	Both	Age-standardized	Urolithiasis	Rate	1990	1.652717674	2.889787569	0.443397853	1.7 (0.4 to 2.9)
YLLs	Egypt	Male	Age-standardized	Urolithiasis	Rate	1990	1.837793033	3.589807813	0.921597218	1.8 (0.9 to 3.6)
YLLs	Egypt	Female	Age-standardized	Urolithiasis	Rate	1990	1.030758031	2.484366214	0.558458796	1.0 (0.6 to 2.5)
YLLs	Egypt	Both	Age-standardized	Urolithiasis	Rate	1990	1.451853238	2.901621315	0.831872643	1.5 (0.8 to 2.9)
YLLs	Türkiye	Male	Age-standardized	Urolithiasis	Rate	1990	2.631558108	4.735825265	1.0775606	2.6 (1.1 to 4.7)
YLLs	Türkiye	Female	Age-standardized	Urolithiasis	Rate	1990	1.760292682	2.888720122	0.895184875	1.8 (0.9 to 2.9)
YLLs	Türkiye	Both	Age-standardized	Urolithiasis	Rate	1990	2.159878159	3.512871716	1.25282875	2.2 (1.3 to 3.5)
YLLs	Afghanistan	Male	Age-standardized	Urolithiasis	Rate	1990	0.968241335	2.28583247	0.331539573	1.0 (0.3 to 2.3)
YLLs	Afghanistan	Female	Age-standardized	Urolithiasis	Rate	1990	1.935117535	4.494804308	0.46919084	1.9 (0.5 to 4.5)
YLLs	Afghanistan	Both	Age-standardized	Urolithiasis	Rate	1990	1.466318349	2.995970088	0.521246971	1.5 (0.5 to 3.0)
YLLs	Sudan	Male	Age-standardized	Urolithiasis	Rate	1990	0.79816906	1.621412839	0.35986457	0.8 (0.4 to 1.6)
YLLs	Sudan	Female	Age-standardized	Urolithiasis	Rate	1990	0.973277848	2.084247288	0.249343347	1.0 (0.2 to 2.1)
YLLs	Sudan	Both	Age-standardized	Urolithiasis	Rate	1990	0.88035973	1.511945107	0.378367933	0.9 (0.4 to 1.5)
YLLs	Morocco	Male	Age-standardized	Urolithiasis	Rate	1990	0.517951707	1.067087134	0.20581363	0.5 (0.2 to 1.1)
YLLs	Morocco	Female	Age-standardized	Urolithiasis	Rate	1990	0.555353634	1.138651745	0.274694349	0.6 (0.3 to 1.1)
YLLs	Morocco	Both	Age-standardized	Urolithiasis	Rate	1990	0.53668326	0.967048919	0.294764926	0.5 (0.3 to 1.0)
YLLs	Palestine	Male	Age-standardized	Urolithiasis	Rate	1990	1.649900315	3.011270298	0.826152743	1.6 (0.8 to 3.0)
YLLs	Palestine	Female	Age-standardized	Urolithiasis	Rate	1990	0.345317541	0.597672306	0.127999026	0.3 (0.1 to 0.6)
YLLs	Palestine	Both	Age-standardized	Urolithiasis	Rate	1990	0.909127194	1.487003866	0.493597022	0.9 (0.5 to 1.5)
YLLs	Libya	Male	Age-standardized	Urolithiasis	Rate	1990	0.493971059	1.099848366	0.223322445	0.5 (0.2 to 1.1)
YLLs	Libya	Female	Age-standardized	Urolithiasis	Rate	1990	0.574792807	1.233497877	0.268185868	0.6 (0.3 to 1.2)
YLLs	Libya	Both	Age-standardized	Urolithiasis	Rate	1990	0.528486749	1.010738689	0.301439381	0.5 (0.3 to 1.0)
YLLs	Tunisia	Male	Age-standardized	Urolithiasis	Rate	1990	0.426915425	0.880849895	0.198164057	0.4 (0.2 to 0.9)
YLLs	Tunisia	Female	Age-standardized	Urolithiasis	Rate	1990	0.32817428	0.666967115	0.16852701	0.3 (0.2 to 0.7)
YLLs	Tunisia	Both	Age-standardized	Urolithiasis	Rate	1990	0.375156115	0.683752919	0.220247721	0.4 (0.2 to 0.7)
YLLs	Syria	Male	Age-standardized	Urolithiasis	Rate	1990	3.684975105	6.973268812	1.644090501	3.7 (1.6 to 7.0)
YLLs	Syria	Female	Age-standardized	Urolithiasis	Rate	1990	1.138583371	1.805589202	0.564116545	1.1 (0.6 to 1.8)
YLLs	Syria	Both	Age-standardized	Urolithiasis	Rate	1990	2.467811211	4.150990427	1.239147908	2.5 (1.2 to 4.2)
YLLs	Algeria	Male	Age-standardized	Urolithiasis	Rate	1990	0.502932656	0.986958626	0.211093084	0.5 (0.2 to 1.0)
YLLs	Algeria	Female	Age-standardized	Urolithiasis	Rate	1990	0.54032713	1.088181051	0.236401772	0.5 (0.2 to 1.1)
YLLs	Algeria	Both	Age-standardized	Urolithiasis	Rate	1990	0.521284524	0.872437403	0.285622245	0.5 (0.3 to 0.9)
YLLs	Bahrain	Male	Age-standardized	Urolithiasis	Rate	1990	1.021978318	3.236225419	0.47503464	1.0 (0.5 to 3.2)
YLLs	Bahrain	Female	Age-standardized	Urolithiasis	Rate	1990	0.560426478	2.254926942	0.213296642	0.6 (0.2 to 2.3)
YLLs	Bahrain	Both	Age-standardized	Urolithiasis	Rate	1990	0.767069498	2.46500783	0.376823229	0.8 (0.4 to 2.5)
YLLs	Saudi Arabia	Male	Age-standardized	Urolithiasis	Rate	1990	0.020349807	0.07471188	0.005954582	0.0 (0.0 to 0.1)
YLLs	Saudi Arabia	Female	Age-standardized	Urolithiasis	Rate	1990	0.069714617	0.169062096	0.030327071	0.1 (0.0 to 0.2)
YLLs	Saudi Arabia	Both	Age-standardized	Urolithiasis	Rate	1990	0.040663042	0.099181575	0.01867499	0.0 (0.0 to 0.1)
YLLs	Iraq	Male	Age-standardized	Urolithiasis	Rate	1990	2.894158911	5.066839646	1.416753206	2.9 (1.4 to 5.1)
YLLs	Iraq	Female	Age-standardized	Urolithiasis	Rate	1990	1.171681304	2.028584309	0.457910576	1.2 (0.5 to 2.0)
YLLs	Iraq	Both	Age-standardized	Urolithiasis	Rate	1990	2.016377533	3.218018764	1.050041917	2.0 (1.1 to 3.2)
YLLs	Yemen	Male	Age-standardized	Urolithiasis	Rate	1990	0.675544145	1.500886444	0.287855834	0.7 (0.3 to 1.5)
YLLs	Yemen	Female	Age-standardized	Urolithiasis	Rate	1990	0.480627486	0.986665575	0.179031692	0.5 (0.2 to 1.0)
YLLs	Yemen	Both	Age-standardized	Urolithiasis	Rate	1990	0.560421775	1.009558963	0.266056514	0.6 (0.3 to 1.0)
YLLs	Jordan	Male	Age-standardized	Urolithiasis	Rate	1990	0.036164215	0.101989476	0.016370589	0.0 (0.0 to 0.1)
YLLs	Jordan	Female	Age-standardized	Urolithiasis	Rate	1990	0.360432913	0.830472852	0.18948174	0.4 (0.2 to 0.8)
YLLs	Jordan	Both	Age-standardized	Urolithiasis	Rate	1990	0.194902318	0.438996305	0.103487944	0.2 (0.1 to 0.4)
YLLs	United Arab Emirates	Male	Age-standardized	Urolithiasis	Rate	1990	0.000544107	0.001627683	0.000111597	0.0 (0.0 to 0.0)
YLLs	United Arab Emirates	Female	Age-standardized	Urolithiasis	Rate	1990	4.172215378	9.008953676	1.572237387	4.2 (1.6 to 9.0)
YLLs	United Arab Emirates	Both	Age-standardized	Urolithiasis	Rate	1990	1.637071705	3.704734548	0.626493013	1.6 (0.6 to 3.7)
YLLs	Kuwait	Male	Age-standardized	Urolithiasis	Rate	1990	0.00327451	0.003982982	0.002772447	0.0 (0.0 to 0.0)
YLLs	Kuwait	Female	Age-standardized	Urolithiasis	Rate	1990	0.004716917	0.005613016	0.003660064	0.0 (0.0 to 0.0)
YLLs	Kuwait	Both	Age-standardized	Urolithiasis	Rate	1990	0.003812892	0.0043324	0.003175531	0.0 (0.0 to 0.0)
YLLs	Iran	Male	Age-standardized	Urolithiasis	Rate	1990	9.172820175	13.86975827	3.306974981	9.2 (3.3 to 13.9)
YLLs	Iran	Female	Age-standardized	Urolithiasis	Rate	1990	4.838519962	7.270495015	1.302747606	4.8 (1.3 to 7.3)
YLLs	Iran	Both	Age-standardized	Urolithiasis	Rate	1990	7.013935933	10.13017051	2.909986693	7.0 (2.9 to 10.1)
YLLs	Kuwait	Male	Age-standardized	Urolithiasis	Rate	2021	0.888647067	1.297651523	0.61243709	0.9 (0.6 to 1.3)
YLLs	Kuwait	Female	Age-standardized	Urolithiasis	Rate	2021	0.439135147	0.546007244	0.349804798	0.4 (0.3 to 0.5)
YLLs	Kuwait	Both	Age-standardized	Urolithiasis	Rate	2021	0.691872718	0.953440677	0.508051974	0.7 (0.5 to 1.0)
YLLs	Bahrain	Male	Age-standardized	Urolithiasis	Rate	2021	2.975560547	7.014306153	0.689468024	3.0 (0.7 to 7.0)
YLLs	Bahrain	Female	Age-standardized	Urolithiasis	Rate	2021	2.266111536	5.121686895	0.365500443	2.3 (0.4 to 5.1)
YLLs	Bahrain	Both	Age-standardized	Urolithiasis	Rate	2021	2.573057694	5.647173037	0.707812699	2.6 (0.7 to 5.6)
YLLs	Morocco	Male	Age-standardized	Urolithiasis	Rate	2021	1.811171236	3.457749926	0.231534645	1.8 (0.2 to 3.5)
YLLs	Morocco	Female	Age-standardized	Urolithiasis	Rate	2021	2.559890969	4.865286175	0.510473113	2.6 (0.5 to 4.9)
YLLs	Morocco	Both	Age-standardized	Urolithiasis	Rate	2021	2.177985524	3.849138138	0.444480449	2.2 (0.4 to 3.8)
YLLs	Palestine	Male	Age-standardized	Urolithiasis	Rate	2021	1.124326743	2.206402786	0.587693042	1.1 (0.6 to 2.2)
YLLs	Palestine	Female	Age-standardized	Urolithiasis	Rate	2021	0.240366039	0.408977576	0.095347076	0.2 (0.1 to 0.4)
YLLs	Palestine	Both	Age-standardized	Urolithiasis	Rate	2021	0.624167389	1.147097984	0.349289883	0.6 (0.3 to 1.1)
YLLs	Sudan	Male	Age-standardized	Urolithiasis	Rate	2021	2.473054363	4.913487381	0.397277375	2.5 (0.4 to 4.9)
YLLs	Sudan	Female	Age-standardized	Urolithiasis	Rate	2021	2.119182144	4.29190658	0.397941173	2.1 (0.4 to 4.3)
YLLs	Sudan	Both	Age-standardized	Urolithiasis	Rate	2021	2.31320375	4.155372739	0.49681336	2.3 (0.5 to 4.2)
YLLs	Algeria	Male	Age-standardized	Urolithiasis	Rate	2021	1.405929823	2.918159797	0.192427687	1.4 (0.2 to 2.9)
YLLs	Algeria	Female	Age-standardized	Urolithiasis	Rate	2021	1.702873007	3.087337677	0.392865657	1.7 (0.4 to 3.1)
YLLs	Algeria	Both	Age-standardized	Urolithiasis	Rate	2021	1.567734874	2.799658572	0.325383047	1.6 (0.3 to 2.8)
YLLs	Lebanon	Male	Age-standardized	Urolithiasis	Rate	2021	2.807657044	4.368051768	1.511374912	2.8 (1.5 to 4.4)
YLLs	Lebanon	Female	Age-standardized	Urolithiasis	Rate	2021	0.691069924	1.046022406	0.365663002	0.7 (0.4 to 1.0)
YLLs	Lebanon	Both	Age-standardized	Urolithiasis	Rate	2021	1.670435264	2.475912417	1.011732598	1.7 (1.0 to 2.5)
YLLs	Libya	Male	Age-standardized	Urolithiasis	Rate	2021	2.338517695	4.675353588	0.343689683	2.3 (0.3 to 4.7)
YLLs	Libya	Female	Age-standardized	Urolithiasis	Rate	2021	3.836712657	7.268416621	0.87927211	3.8 (0.9 to 7.3)
YLLs	Libya	Both	Age-standardized	Urolithiasis	Rate	2021	3.072301551	5.184017268	0.666994405	3.1 (0.7 to 5.2)
YLLs	Egypt	Male	Age-standardized	Urolithiasis	Rate	2021	3.105886571	4.513139184	1.516405135	3.1 (1.5 to 4.5)
YLLs	Egypt	Female	Age-standardized	Urolithiasis	Rate	2021	3.184038499	4.783264261	1.39933689	3.2 (1.4 to 4.8)
YLLs	Egypt	Both	Age-standardized	Urolithiasis	Rate	2021	3.034586125	4.15382957	1.62281952	3.0 (1.6 to 4.2)
YLLs	Iraq	Male	Age-standardized	Urolithiasis	Rate	2021	2.546854892	3.994543464	1.166115127	2.5 (1.2 to 4.0)
YLLs	Iraq	Female	Age-standardized	Urolithiasis	Rate	2021	1.105393504	1.876087047	0.364799155	1.1 (0.4 to 1.9)
YLLs	Iraq	Both	Age-standardized	Urolithiasis	Rate	2021	1.790886283	2.568245534	0.802771901	1.8 (0.8 to 2.6)
YLLs	Tunisia	Male	Age-standardized	Urolithiasis	Rate	2021	1.415243954	2.594087087	0.201807954	1.4 (0.2 to 2.6)
YLLs	Tunisia	Female	Age-standardized	Urolithiasis	Rate	2021	1.006250978	2.068955502	0.192692188	1.0 (0.2 to 2.1)
YLLs	Tunisia	Both	Age-standardized	Urolithiasis	Rate	2021	1.188924813	2.142305166	0.228515348	1.2 (0.2 to 2.1)
YLLs	Syria	Male	Age-standardized	Urolithiasis	Rate	2021	2.715504822	4.540539248	1.25654852	2.7 (1.3 to 4.5)
YLLs	Syria	Female	Age-standardized	Urolithiasis	Rate	2021	0.703757436	1.188674792	0.375823924	0.7 (0.4 to 1.2)
YLLs	Syria	Both	Age-standardized	Urolithiasis	Rate	2021	1.739015157	2.808039592	0.931749825	1.7 (0.9 to 2.8)
YLLs	Jordan	Male	Age-standardized	Urolithiasis	Rate	2021	0.096219855	0.160100576	0.02663231	0.1 (0.0 to 0.2)
YLLs	Jordan	Female	Age-standardized	Urolithiasis	Rate	2021	0.577324007	0.927306163	0.180570116	0.6 (0.2 to 0.9)
YLLs	Jordan	Both	Age-standardized	Urolithiasis	Rate	2021	0.323482273	0.507343164	0.114351777	0.3 (0.1 to 0.5)
YLLs	Oman	Male	Age-standardized	Urolithiasis	Rate	2021	0.945765693	1.783178607	0.168562841	0.9 (0.2 to 1.8)
YLLs	Oman	Female	Age-standardized	Urolithiasis	Rate	2021	0.495997226	0.839304021	0.174789016	0.5 (0.2 to 0.8)
YLLs	Oman	Both	Age-standardized	Urolithiasis	Rate	2021	0.723895249	1.197605014	0.21062804	0.7 (0.2 to 1.2)
YLLs	Yemen	Male	Age-standardized	Urolithiasis	Rate	2021	2.27595257	6.123810027	0.257807183	2.3 (0.3 to 6.1)
YLLs	Yemen	Female	Age-standardized	Urolithiasis	Rate	2021	1.439968375	3.370239083	0.234713113	1.4 (0.2 to 3.4)
YLLs	Yemen	Both	Age-standardized	Urolithiasis	Rate	2021	1.8415826	4.138842519	0.289033994	1.8 (0.3 to 4.1)
YLLs	Qatar	Male	Age-standardized	Urolithiasis	Rate	2021	1.282529268	3.071220199	0.304853062	1.3 (0.3 to 3.1)
YLLs	Qatar	Female	Age-standardized	Urolithiasis	Rate	2021	0.858483544	2.245508766	0.240234047	0.9 (0.2 to 2.2)
YLLs	Qatar	Both	Age-standardized	Urolithiasis	Rate	2021	1.071092917	2.493886835	0.357204525	1.1 (0.4 to 2.5)
YLLs	Iran	Male	Age-standardized	Urolithiasis	Rate	2021	4.432453639	6.765288863	2.396823723	4.4 (2.4 to 6.8)
YLLs	Iran	Female	Age-standardized	Urolithiasis	Rate	2021	2.760461699	4.063496726	0.943077885	2.8 (0.9 to 4.1)
YLLs	Iran	Both	Age-standardized	Urolithiasis	Rate	2021	3.608133981	4.553624951	1.901040738	3.6 (1.9 to 4.6)
YLLs	Saudi Arabia	Male	Age-standardized	Urolithiasis	Rate	2021	0.10010044	0.199810037	0.018091312	0.1 (0.0 to 0.2)
YLLs	Saudi Arabia	Female	Age-standardized	Urolithiasis	Rate	2021	0.330061933	0.581800152	0.095798002	0.3 (0.1 to 0.6)
YLLs	Saudi Arabia	Both	Age-standardized	Urolithiasis	Rate	2021	0.191394629	0.324314525	0.05935169	0.2 (0.1 to 0.3)
YLLs	Türkiye	Male	Age-standardized	Urolithiasis	Rate	2021	1.643196873	2.641417856	0.915761978	1.6 (0.9 to 2.6)
YLLs	Türkiye	Female	Age-standardized	Urolithiasis	Rate	2021	1.073017225	1.686664618	0.597413094	1.1 (0.6 to 1.7)
YLLs	Türkiye	Both	Age-standardized	Urolithiasis	Rate	2021	1.342575535	2.02354264	0.824609309	1.3 (0.8 to 2.0)
YLLs	Afghanistan	Male	Age-standardized	Urolithiasis	Rate	2021	3.014809026	7.526640258	0.341917575	3.0 (0.3 to 7.5)
YLLs	Afghanistan	Female	Age-standardized	Urolithiasis	Rate	2021	5.635712629	11.9226397	0.984475033	5.6 (1.0 to 11.9)
YLLs	Afghanistan	Both	Age-standardized	Urolithiasis	Rate	2021	4.372471457	8.851380137	0.963796409	4.4 (1.0 to 8.9)
YLLs	United Arab Emirates	Male	Age-standardized	Urolithiasis	Rate	2021	0.000257046	0.000425658	8.65E-05	0.0 (0.0 to 0.0)
YLLs	United Arab Emirates	Female	Age-standardized	Urolithiasis	Rate	2021	9.074281316	15.97332934	4.755446417	9.1 (4.8 to 16.0)
YLLs	United Arab Emirates	Both	Age-standardized	Urolithiasis	Rate	2021	1.782782514	3.246869217	0.946538319	1.8 (0.9 to 3.2)
Prevalence	Qatar	Male	Age-standardized	Urolithiasis	Rate	1990	43.45873115	55.32329842	34.37741866	43.5 (34.4 to 55.3)
Prevalence	Qatar	Female	Age-standardized	Urolithiasis	Rate	1990	15.38824867	19.53220979	12.10384516	15.4 (12.1 to 19.5)
Prevalence	Qatar	Both	Age-standardized	Urolithiasis	Rate	1990	35.79623604	45.89288267	28.32638169	35.8 (28.3 to 45.9)
Prevalence	Qatar	Male	Age-standardized	Urolithiasis	Rate	2021	46.7228485	60.44455616	37.18785233	46.7 (37.2 to 60.4)
Prevalence	Qatar	Female	Age-standardized	Urolithiasis	Rate	2021	16.87295494	21.16202683	13.47204616	16.9 (13.5 to 21.2)
Prevalence	Qatar	Both	Age-standardized	Urolithiasis	Rate	2021	38.60303273	50.03903645	30.66065473	38.6 (30.7 to 50.0)
Prevalence	Tunisia	Male	Age-standardized	Urolithiasis	Rate	1990	43.5338731	56.34308721	34.76014776	43.5 (34.8 to 56.3)
Prevalence	Tunisia	Female	Age-standardized	Urolithiasis	Rate	1990	15.37838406	20.10231851	12.26683663	15.4 (12.3 to 20.1)
Prevalence	Tunisia	Both	Age-standardized	Urolithiasis	Rate	1990	29.52033489	38.28950861	23.58060108	29.5 (23.6 to 38.3)
Prevalence	Tunisia	Male	Age-standardized	Urolithiasis	Rate	2021	46.21097076	58.15431734	36.64254246	46.2 (36.6 to 58.2)
Prevalence	Tunisia	Female	Age-standardized	Urolithiasis	Rate	2021	16.46251391	21.07210566	13.21114677	16.5 (13.2 to 21.1)
Prevalence	Tunisia	Both	Age-standardized	Urolithiasis	Rate	2021	31.05943375	39.14452446	24.90260318	31.1 (24.9 to 39.1)
Prevalence	Syria	Male	Age-standardized	Urolithiasis	Rate	1990	44.24175306	56.49119739	35.03353184	44.2 (35.0 to 56.5)
Prevalence	Syria	Female	Age-standardized	Urolithiasis	Rate	1990	15.27952991	19.53705151	12.14015789	15.3 (12.1 to 19.5)
Prevalence	Syria	Both	Age-standardized	Urolithiasis	Rate	1990	30.12183058	38.32090336	24.09890018	30.1 (24.1 to 38.3)
Prevalence	Syria	Male	Age-standardized	Urolithiasis	Rate	2021	46.7129606	59.99272329	37.1785586	46.7 (37.2 to 60.0)
Prevalence	Syria	Female	Age-standardized	Urolithiasis	Rate	2021	16.45920086	20.90700153	13.0023867	16.5 (13.0 to 20.9)
Prevalence	Syria	Both	Age-standardized	Urolithiasis	Rate	2021	30.67237512	39.08544588	24.40687452	30.7 (24.4 to 39.1)
Prevalence	Palestine	Male	Age-standardized	Urolithiasis	Rate	1990	43.29075241	54.88732766	34.47134897	43.3 (34.5 to 54.9)
Prevalence	Palestine	Female	Age-standardized	Urolithiasis	Rate	1990	15.39007329	19.56336057	12.24683714	15.4 (12.2 to 19.6)
Prevalence	Palestine	Both	Age-standardized	Urolithiasis	Rate	1990	28.46939527	36.05540588	22.65986975	28.5 (22.7 to 36.1)
Prevalence	Palestine	Male	Age-standardized	Urolithiasis	Rate	2021	45.99747901	58.48862843	36.9392791	46.0 (36.9 to 58.5)
Prevalence	Palestine	Female	Age-standardized	Urolithiasis	Rate	2021	16.37832168	21.01603257	13.11319342	16.4 (13.1 to 21.0)
Prevalence	Palestine	Both	Age-standardized	Urolithiasis	Rate	2021	31.36800997	40.03931772	25.17586249	31.4 (25.2 to 40.0)
Prevalence	Oman	Male	Age-standardized	Urolithiasis	Rate	1990	43.575383	54.99676262	34.98684967	43.6 (35.0 to 55.0)
Prevalence	Oman	Female	Age-standardized	Urolithiasis	Rate	1990	15.38604715	19.3087318	12.23578444	15.4 (12.2 to 19.3)
Prevalence	Oman	Both	Age-standardized	Urolithiasis	Rate	1990	33.40168692	42.54643183	26.78184	33.4 (26.8 to 42.5)
Prevalence	Oman	Male	Age-standardized	Urolithiasis	Rate	2021	47.07329938	59.77758726	37.63054339	47.1 (37.6 to 59.8)
Prevalence	Oman	Female	Age-standardized	Urolithiasis	Rate	2021	16.88014	21.41033215	13.53360347	16.9 (13.5 to 21.4)
Prevalence	Oman	Both	Age-standardized	Urolithiasis	Rate	2021	36.18553085	46.11223704	28.91974881	36.2 (28.9 to 46.1)
Prevalence	Saudi Arabia	Male	Age-standardized	Urolithiasis	Rate	1990	43.46085362	55.62686376	34.88694778	43.5 (34.9 to 55.6)
Prevalence	Saudi Arabia	Female	Age-standardized	Urolithiasis	Rate	1990	15.34597086	19.54868901	12.2177948	15.3 (12.2 to 19.5)
Prevalence	Saudi Arabia	Both	Age-standardized	Urolithiasis	Rate	1990	32.56363014	41.60175271	26.04071484	32.6 (26.0 to 41.6)
Prevalence	Saudi Arabia	Male	Age-standardized	Urolithiasis	Rate	2021	46.4477781	58.26750922	37.23651794	46.4 (37.2 to 58.3)
Prevalence	Saudi Arabia	Female	Age-standardized	Urolithiasis	Rate	2021	16.56239029	21.13106724	13.21072005	16.6 (13.2 to 21.1)
Prevalence	Saudi Arabia	Both	Age-standardized	Urolithiasis	Rate	2021	34.64176097	43.75599966	27.81045688	34.6 (27.8 to 43.8)
Prevalence	Morocco	Male	Age-standardized	Urolithiasis	Rate	1990	43.05864685	54.88158054	34.11905347	43.1 (34.1 to 54.9)
Prevalence	Morocco	Female	Age-standardized	Urolithiasis	Rate	1990	15.19240115	19.65867218	12.10701271	15.2 (12.1 to 19.7)
Prevalence	Morocco	Both	Age-standardized	Urolithiasis	Rate	1990	28.93991371	36.75728938	22.91131349	28.9 (22.9 to 36.8)
Prevalence	Morocco	Male	Age-standardized	Urolithiasis	Rate	2021	45.03215063	56.04834763	35.99222603	45.0 (36.0 to 56.0)
Prevalence	Morocco	Female	Age-standardized	Urolithiasis	Rate	2021	16.19442498	20.40759263	12.94033484	16.2 (12.9 to 20.4)
Prevalence	Morocco	Both	Age-standardized	Urolithiasis	Rate	2021	30.60916766	38.14165313	24.68060778	30.6 (24.7 to 38.1)
Prevalence	Lebanon	Male	Age-standardized	Urolithiasis	Rate	1990	43.48498111	54.79031375	34.95283252	43.5 (35.0 to 54.8)
Prevalence	Lebanon	Female	Age-standardized	Urolithiasis	Rate	1990	15.38132991	19.65397099	12.27824675	15.4 (12.3 to 19.7)
Prevalence	Lebanon	Both	Age-standardized	Urolithiasis	Rate	1990	28.93121778	36.57586164	23.31674438	28.9 (23.3 to 36.6)
Prevalence	Lebanon	Male	Age-standardized	Urolithiasis	Rate	2021	46.41880321	58.96474905	37.26566696	46.4 (37.3 to 59.0)
Prevalence	Lebanon	Female	Age-standardized	Urolithiasis	Rate	2021	16.60346106	21.30826311	13.37984986	16.6 (13.4 to 21.3)
Prevalence	Lebanon	Both	Age-standardized	Urolithiasis	Rate	2021	30.87119497	39.41680512	24.87820578	30.9 (24.9 to 39.4)
Prevalence	Libya	Male	Age-standardized	Urolithiasis	Rate	1990	43.49981511	55.45076029	34.90362047	43.5 (34.9 to 55.5)
Prevalence	Libya	Female	Age-standardized	Urolithiasis	Rate	1990	15.32843413	19.05353142	12.19897565	15.3 (12.2 to 19.1)
Prevalence	Libya	Both	Age-standardized	Urolithiasis	Rate	1990	31.01283547	39.44804468	24.73397999	31.0 (24.7 to 39.4)
Prevalence	Libya	Male	Age-standardized	Urolithiasis	Rate	2021	45.71527237	58.0069609	36.35416045	45.7 (36.4 to 58.0)
Prevalence	Libya	Female	Age-standardized	Urolithiasis	Rate	2021	16.39874469	20.57500787	13.2764668	16.4 (13.3 to 20.6)
Prevalence	Libya	Both	Age-standardized	Urolithiasis	Rate	2021	31.51851225	39.8169698	25.3470479	31.5 (25.3 to 39.8)
Prevalence	Afghanistan	Male	Age-standardized	Urolithiasis	Rate	1990	42.14510939	54.4266806	33.83019868	42.1 (33.8 to 54.4)
Prevalence	Afghanistan	Female	Age-standardized	Urolithiasis	Rate	1990	14.85655991	18.71647589	11.74083783	14.9 (11.7 to 18.7)
Prevalence	Afghanistan	Both	Age-standardized	Urolithiasis	Rate	1990	27.46779547	34.97924253	21.88675722	27.5 (21.9 to 35.0)
Prevalence	Afghanistan	Male	Age-standardized	Urolithiasis	Rate	2021	43.28448612	54.49850429	34.31900197	43.3 (34.3 to 54.5)
Prevalence	Afghanistan	Female	Age-standardized	Urolithiasis	Rate	2021	15.57831262	19.37346621	12.51161422	15.6 (12.5 to 19.4)
Prevalence	Afghanistan	Both	Age-standardized	Urolithiasis	Rate	2021	28.96717417	36.00037532	22.94024341	29.0 (22.9 to 36.0)
Prevalence	Jordan	Male	Age-standardized	Urolithiasis	Rate	1990	43.37352628	56.15873896	34.52779038	43.4 (34.5 to 56.2)
Prevalence	Jordan	Female	Age-standardized	Urolithiasis	Rate	1990	15.33736636	19.03982059	12.11198655	15.3 (12.1 to 19.0)
Prevalence	Jordan	Both	Age-standardized	Urolithiasis	Rate	1990	30.0191315	38.61620363	23.90672938	30.0 (23.9 to 38.6)
Prevalence	Jordan	Male	Age-standardized	Urolithiasis	Rate	2021	59.65881587	75.3711922	47.90847225	59.7 (47.9 to 75.4)
Prevalence	Jordan	Female	Age-standardized	Urolithiasis	Rate	2021	16.45657448	20.94491063	13.10040683	16.5 (13.1 to 20.9)
Prevalence	Jordan	Both	Age-standardized	Urolithiasis	Rate	2021	40.06628646	50.93433217	32.29325222	40.1 (32.3 to 50.9)
Prevalence	Kuwait	Male	Age-standardized	Urolithiasis	Rate	1990	43.65754688	57.13286213	34.84367359	43.7 (34.8 to 57.1)
Prevalence	Kuwait	Female	Age-standardized	Urolithiasis	Rate	1990	15.50000034	20.04929909	12.32370368	15.5 (12.3 to 20.0)
Prevalence	Kuwait	Both	Age-standardized	Urolithiasis	Rate	1990	33.38312853	43.57941599	26.52657924	33.4 (26.5 to 43.6)
Prevalence	Kuwait	Male	Age-standardized	Urolithiasis	Rate	2021	46.95446009	59.83634185	37.32182818	47.0 (37.3 to 59.8)
Prevalence	Kuwait	Female	Age-standardized	Urolithiasis	Rate	2021	16.67089071	21.21480116	13.36664048	16.7 (13.4 to 21.2)
Prevalence	Kuwait	Both	Age-standardized	Urolithiasis	Rate	2021	33.23824821	42.3119174	26.42875612	33.2 (26.4 to 42.3)
Prevalence	Iraq	Male	Age-standardized	Urolithiasis	Rate	1990	45.83725064	58.45544031	36.88538275	45.8 (36.9 to 58.5)
Prevalence	Iraq	Female	Age-standardized	Urolithiasis	Rate	1990	15.29990421	19.5219045	12.19891247	15.3 (12.2 to 19.5)
Prevalence	Iraq	Both	Age-standardized	Urolithiasis	Rate	1990	30.87226337	39.32448922	24.79526978	30.9 (24.8 to 39.3)
Prevalence	Iraq	Male	Age-standardized	Urolithiasis	Rate	2021	46.27821769	57.52160384	37.08458556	46.3 (37.1 to 57.5)
Prevalence	Iraq	Female	Age-standardized	Urolithiasis	Rate	2021	16.30020085	20.65429234	13.04732512	16.3 (13.0 to 20.7)
Prevalence	Iraq	Both	Age-standardized	Urolithiasis	Rate	2021	31.86991974	40.01054027	25.59830248	31.9 (25.6 to 40.0)
Prevalence	Iran	Male	Age-standardized	Urolithiasis	Rate	1990	46.49197545	59.5406386	37.3593038	46.5 (37.4 to 59.5)
Prevalence	Iran	Female	Age-standardized	Urolithiasis	Rate	1990	16.68279923	21.04784687	13.35553379	16.7 (13.4 to 21.0)
Prevalence	Iran	Both	Age-standardized	Urolithiasis	Rate	1990	32.02320296	40.88830819	25.7611124	32.0 (25.8 to 40.9)
Prevalence	Iran	Male	Age-standardized	Urolithiasis	Rate	2021	47.56358142	59.68788065	38.19552973	47.6 (38.2 to 59.7)
Prevalence	Iran	Female	Age-standardized	Urolithiasis	Rate	2021	17.24133032	21.67023621	13.9218734	17.2 (13.9 to 21.7)
Prevalence	Iran	Both	Age-standardized	Urolithiasis	Rate	2021	32.56587552	40.81398547	26.19085854	32.6 (26.2 to 40.8)
Prevalence	Bahrain	Male	Age-standardized	Urolithiasis	Rate	1990	43.49455919	55.63528515	34.30047169	43.5 (34.3 to 55.6)
Prevalence	Bahrain	Female	Age-standardized	Urolithiasis	Rate	1990	15.28808479	19.15513512	12.11486206	15.3 (12.1 to 19.2)
Prevalence	Bahrain	Both	Age-standardized	Urolithiasis	Rate	1990	32.55054175	41.58272349	25.6614271	32.6 (25.7 to 41.6)
Prevalence	Bahrain	Male	Age-standardized	Urolithiasis	Rate	2021	46.80653764	58.63140942	37.32551428	46.8 (37.3 to 58.6)
Prevalence	Bahrain	Female	Age-standardized	Urolithiasis	Rate	2021	16.67056204	21.56103301	13.26698693	16.7 (13.3 to 21.6)
Prevalence	Bahrain	Both	Age-standardized	Urolithiasis	Rate	2021	36.30639549	45.96011616	28.90268015	36.3 (28.9 to 46.0)
Prevalence	Yemen	Male	Age-standardized	Urolithiasis	Rate	1990	42.88864272	53.77682932	34.22303294	42.9 (34.2 to 53.8)
Prevalence	Yemen	Female	Age-standardized	Urolithiasis	Rate	1990	15.15538812	19.45587941	12.04992275	15.2 (12.0 to 19.5)
Prevalence	Yemen	Both	Age-standardized	Urolithiasis	Rate	1990	29.14132972	36.57408133	23.33196669	29.1 (23.3 to 36.6)
Prevalence	Yemen	Male	Age-standardized	Urolithiasis	Rate	2021	44.44387479	56.66079405	35.81292807	44.4 (35.8 to 56.7)
Prevalence	Yemen	Female	Age-standardized	Urolithiasis	Rate	2021	15.78686225	19.93856641	12.61667876	15.8 (12.6 to 19.9)
Prevalence	Yemen	Both	Age-standardized	Urolithiasis	Rate	2021	30.01044906	38.16068412	24.10980362	30.0 (24.1 to 38.2)
Prevalence	Egypt	Male	Age-standardized	Urolithiasis	Rate	1990	43.116272	54.41849583	34.6869855	43.1 (34.7 to 54.4)
Prevalence	Egypt	Female	Age-standardized	Urolithiasis	Rate	1990	15.24404771	19.47571065	11.9318644	15.2 (11.9 to 19.5)
Prevalence	Egypt	Both	Age-standardized	Urolithiasis	Rate	1990	29.39599718	37.10341365	23.59932416	29.4 (23.6 to 37.1)
Prevalence	Egypt	Male	Age-standardized	Urolithiasis	Rate	2021	45.66865787	58.12260796	36.78448851	45.7 (36.8 to 58.1)
Prevalence	Egypt	Female	Age-standardized	Urolithiasis	Rate	2021	16.35503642	20.71642668	13.06752188	16.4 (13.1 to 20.7)
Prevalence	Egypt	Both	Age-standardized	Urolithiasis	Rate	2021	31.62820543	39.92805009	25.5432772	31.6 (25.5 to 39.9)
Prevalence	Türkiye	Male	Age-standardized	Urolithiasis	Rate	1990	43.29887853	54.31092055	34.72508144	43.3 (34.7 to 54.3)
Prevalence	Türkiye	Female	Age-standardized	Urolithiasis	Rate	1990	15.57496497	19.66698135	12.53513073	15.6 (12.5 to 19.7)
Prevalence	Türkiye	Both	Age-standardized	Urolithiasis	Rate	1990	29.45473479	36.79372227	23.67961005	29.5 (23.7 to 36.8)
Prevalence	Türkiye	Male	Age-standardized	Urolithiasis	Rate	2021	48.3991655	61.77996235	38.44619757	48.4 (38.4 to 61.8)
Prevalence	Türkiye	Female	Age-standardized	Urolithiasis	Rate	2021	17.16304391	21.25623728	13.57269064	17.2 (13.6 to 21.3)
Prevalence	Türkiye	Both	Age-standardized	Urolithiasis	Rate	2021	32.73080299	41.64702203	26.13098463	32.7 (26.1 to 41.6)
Prevalence	United Arab Emirates	Male	Age-standardized	Urolithiasis	Rate	1990	43.13396274	54.35278027	34.54357256	43.1 (34.5 to 54.4)
Prevalence	United Arab Emirates	Female	Age-standardized	Urolithiasis	Rate	1990	15.20817004	19.3494205	12.01786524	15.2 (12.0 to 19.3)
Prevalence	United Arab Emirates	Both	Age-standardized	Urolithiasis	Rate	1990	35.15973725	44.5623599	28.11239892	35.2 (28.1 to 44.6)
Prevalence	United Arab Emirates	Male	Age-standardized	Urolithiasis	Rate	2021	45.92311158	57.64205704	36.30762974	45.9 (36.3 to 57.6)
Prevalence	United Arab Emirates	Female	Age-standardized	Urolithiasis	Rate	2021	16.49596895	20.76493925	13.16842377	16.5 (13.2 to 20.8)
Prevalence	United Arab Emirates	Both	Age-standardized	Urolithiasis	Rate	2021	38.56283971	48.64244464	30.62421637	38.6 (30.6 to 48.6)
Prevalence	Algeria	Male	Age-standardized	Urolithiasis	Rate	1990	43.39718218	54.85317602	34.49135633	43.4 (34.5 to 54.9)
Prevalence	Algeria	Female	Age-standardized	Urolithiasis	Rate	1990	15.3204039	19.51876435	12.15454546	15.3 (12.2 to 19.5)
Prevalence	Algeria	Both	Age-standardized	Urolithiasis	Rate	1990	29.26691727	36.9576414	23.35001826	29.3 (23.4 to 37.0)
Prevalence	Algeria	Male	Age-standardized	Urolithiasis	Rate	2021	45.93238987	59.07556395	36.40137975	45.9 (36.4 to 59.1)
Prevalence	Algeria	Female	Age-standardized	Urolithiasis	Rate	2021	16.43879276	20.87636112	13.18277813	16.4 (13.2 to 20.9)
Prevalence	Algeria	Both	Age-standardized	Urolithiasis	Rate	2021	31.29845517	39.98667579	24.87119191	31.3 (24.9 to 40.0)
Prevalence	Sudan	Male	Age-standardized	Urolithiasis	Rate	1990	42.69182107	54.41151519	33.9545085	42.7 (34.0 to 54.4)
Prevalence	Sudan	Female	Age-standardized	Urolithiasis	Rate	1990	15.18600211	19.57524277	12.14794431	15.2 (12.1 to 19.6)
Prevalence	Sudan	Both	Age-standardized	Urolithiasis	Rate	1990	28.9988529	37.24676721	23.19625063	29.0 (23.2 to 37.2)
Prevalence	Sudan	Male	Age-standardized	Urolithiasis	Rate	2021	44.9565711	57.23996265	35.74592259	45.0 (35.7 to 57.2)
Prevalence	Sudan	Female	Age-standardized	Urolithiasis	Rate	2021	15.94249698	20.0808122	12.73108205	15.9 (12.7 to 20.1)
Prevalence	Sudan	Both	Age-standardized	Urolithiasis	Rate	2021	30.60037376	38.83154353	24.31207398	30.6 (24.3 to 38.8)
Incidence	Oman	Male	Age-standardized	Urolithiasis	Rate	1990	1146.310974	1460.128932	917.5751978	1146.3 (917.6 to 1460.1)
Incidence	Oman	Female	Age-standardized	Urolithiasis	Rate	1990	404.6674691	515.3823211	319.0946372	404.7 (319.1 to 515.4)
Incidence	Oman	Both	Age-standardized	Urolithiasis	Rate	1990	879.381784	1122.431245	702.3322203	879.4 (702.3 to 1122.4)
Incidence	Oman	Male	Age-standardized	Urolithiasis	Rate	2021	1239.541406	1585.940686	992.0905878	1239.5 (992.1 to 1585.9)
Incidence	Oman	Female	Age-standardized	Urolithiasis	Rate	2021	444.3117278	566.3530888	356.1218332	444.3 (356.1 to 566.4)
Incidence	Oman	Both	Age-standardized	Urolithiasis	Rate	2021	953.3346139	1223.12553	764.2697483	953.3 (764.3 to 1223.1)
Incidence	Iraq	Male	Age-standardized	Urolithiasis	Rate	1990	1206.015867	1547.768727	968.2860798	1206.0 (968.3 to 1547.8)
Incidence	Iraq	Female	Age-standardized	Urolithiasis	Rate	1990	402.4116813	512.1843739	320.2937337	402.4 (320.3 to 512.2)
Incidence	Iraq	Both	Age-standardized	Urolithiasis	Rate	1990	812.4639501	1041.200225	652.5944508	812.5 (652.6 to 1041.2)
Incidence	Iraq	Male	Age-standardized	Urolithiasis	Rate	2021	1218.254868	1537.701087	976.9169002	1218.3 (976.9 to 1537.7)
Incidence	Iraq	Female	Age-standardized	Urolithiasis	Rate	2021	428.9637023	549.5323163	341.9900537	429.0 (342.0 to 549.5)
Incidence	Iraq	Both	Age-standardized	Urolithiasis	Rate	2021	839.1127345	1056.839862	673.9473472	839.1 (673.9 to 1056.8)
Incidence	Kuwait	Male	Age-standardized	Urolithiasis	Rate	1990	1148.565638	1490.263673	917.8131618	1148.6 (917.8 to 1490.3)
Incidence	Kuwait	Female	Age-standardized	Urolithiasis	Rate	1990	407.6650727	526.4320068	322.9672581	407.7 (323.0 to 526.4)
Incidence	Kuwait	Both	Age-standardized	Urolithiasis	Rate	1990	877.7558163	1143.820452	704.4977348	877.8 (704.5 to 1143.8)
Incidence	Kuwait	Male	Age-standardized	Urolithiasis	Rate	2021	1235.993592	1581.940249	983.6563521	1236.0 (983.7 to 1581.9)
Incidence	Kuwait	Female	Age-standardized	Urolithiasis	Rate	2021	438.7165682	566.5920578	349.7938833	438.7 (349.8 to 566.6)
Incidence	Kuwait	Both	Age-standardized	Urolithiasis	Rate	2021	874.2509656	1110.623418	702.0077227	874.3 (702.0 to 1110.6)
Incidence	Saudi Arabia	Male	Age-standardized	Urolithiasis	Rate	1990	1143.401677	1471.461355	922.3066549	1143.4 (922.3 to 1471.5)
Incidence	Saudi Arabia	Female	Age-standardized	Urolithiasis	Rate	1990	403.6263292	509.5500412	320.200459	403.6 (320.2 to 509.6)
Incidence	Saudi Arabia	Both	Age-standardized	Urolithiasis	Rate	1990	856.5937864	1103.12637	689.0796728	856.6 (689.1 to 1103.1)
Incidence	Saudi Arabia	Male	Age-standardized	Urolithiasis	Rate	2021	1222.62614	1543.309306	973.7223327	1222.6 (973.7 to 1543.3)
Incidence	Saudi Arabia	Female	Age-standardized	Urolithiasis	Rate	2021	435.8033238	561.8402839	349.3386721	435.8 (349.3 to 561.8)
Incidence	Saudi Arabia	Both	Age-standardized	Urolithiasis	Rate	2021	911.598224	1150.845541	729.4073711	911.6 (729.4 to 1150.8)
Incidence	Tunisia	Male	Age-standardized	Urolithiasis	Rate	1990	1145.288509	1479.565578	919.0876677	1145.3 (919.1 to 1479.6)
Incidence	Tunisia	Female	Age-standardized	Urolithiasis	Rate	1990	404.4745874	531.0138262	320.4958021	404.5 (320.5 to 531.0)
Incidence	Tunisia	Both	Age-standardized	Urolithiasis	Rate	1990	776.4679287	1000.422957	627.6176215	776.5 (627.6 to 1000.4)
Incidence	Tunisia	Male	Age-standardized	Urolithiasis	Rate	2021	1216.334145	1531.58355	968.0367515	1216.3 (968.0 to 1531.6)
Incidence	Tunisia	Female	Age-standardized	Urolithiasis	Rate	2021	433.2223401	551.6618793	348.828641	433.2 (348.8 to 551.7)
Incidence	Tunisia	Both	Age-standardized	Urolithiasis	Rate	2021	817.5115841	1030.019075	657.3102848	817.5 (657.3 to 1030.0)
Incidence	Bahrain	Male	Age-standardized	Urolithiasis	Rate	1990	1144.419578	1472.510811	910.2102437	1144.4 (910.2 to 1472.5)
Incidence	Bahrain	Female	Age-standardized	Urolithiasis	Rate	1990	402.1053624	508.8801983	319.3612839	402.1 (319.4 to 508.9)
Incidence	Bahrain	Both	Age-standardized	Urolithiasis	Rate	1990	856.8335198	1104.181719	681.5263005	856.8 (681.5 to 1104.2)
Incidence	Bahrain	Male	Age-standardized	Urolithiasis	Rate	2021	1232.562589	1562.175532	982.6379569	1232.6 (982.6 to 1562.2)
Incidence	Bahrain	Female	Age-standardized	Urolithiasis	Rate	2021	438.8587363	566.5805924	347.2309222	438.9 (347.2 to 566.6)
Incidence	Bahrain	Both	Age-standardized	Urolithiasis	Rate	2021	956.3364165	1214.041203	762.4640322	956.3 (762.5 to 1214.0)
Incidence	Libya	Male	Age-standardized	Urolithiasis	Rate	1990	1144.446943	1467.094953	916.8623193	1144.4 (916.9 to 1467.1)
Incidence	Libya	Female	Age-standardized	Urolithiasis	Rate	1990	403.1553647	502.337786	320.7318923	403.2 (320.7 to 502.3)
Incidence	Libya	Both	Age-standardized	Urolithiasis	Rate	1990	815.8898027	1040.937462	650.8977817	815.9 (650.9 to 1040.9)
Incidence	Libya	Male	Age-standardized	Urolithiasis	Rate	2021	1203.472131	1538.82617	960.0072447	1203.5 (960.0 to 1538.8)
Incidence	Libya	Female	Age-standardized	Urolithiasis	Rate	2021	431.5516988	539.909454	347.3607907	431.6 (347.4 to 539.9)
Incidence	Libya	Both	Age-standardized	Urolithiasis	Rate	2021	829.7518865	1055.838117	667.0926867	829.8 (667.1 to 1055.8)
Incidence	Palestine	Male	Age-standardized	Urolithiasis	Rate	1990	1139.07542	1460.458514	909.9315936	1139.1 (909.9 to 1460.5)
Incidence	Palestine	Female	Age-standardized	Urolithiasis	Rate	1990	404.8005554	511.0143511	321.658795	404.8 (321.7 to 511.0)
Incidence	Palestine	Both	Age-standardized	Urolithiasis	Rate	1990	749.4870782	952.9795436	601.6031523	749.5 (601.6 to 953.0)
Incidence	Palestine	Male	Age-standardized	Urolithiasis	Rate	2021	1211.041755	1529.231817	980.9990014	1211.0 (981.0 to 1529.2)
Incidence	Palestine	Female	Age-standardized	Urolithiasis	Rate	2021	431.0464989	550.0608188	342.1450475	431.0 (342.1 to 550.1)
Incidence	Palestine	Both	Age-standardized	Urolithiasis	Rate	2021	825.889663	1047.2379	669.3409592	825.9 (669.3 to 1047.2)
Incidence	Iran	Male	Age-standardized	Urolithiasis	Rate	1990	1222.978615	1555.656823	985.1331306	1223.0 (985.1 to 1555.7)
Incidence	Iran	Female	Age-standardized	Urolithiasis	Rate	1990	438.6890365	553.779961	350.4728379	438.7 (350.5 to 553.8)
Incidence	Iran	Both	Age-standardized	Urolithiasis	Rate	1990	842.0969767	1071.015732	677.4630464	842.1 (677.5 to 1071.0)
Incidence	Iran	Male	Age-standardized	Urolithiasis	Rate	2021	1251.9873	1580.682436	1011.325585	1252.0 (1011.3 to 1580.7)
Incidence	Iran	Female	Age-standardized	Urolithiasis	Rate	2021	453.7422932	569.9841401	365.1178541	453.7 (365.1 to 570.0)
Incidence	Iran	Both	Age-standardized	Urolithiasis	Rate	2021	857.2895545	1081.103618	693.1117411	857.3 (693.1 to 1081.1)
Incidence	United Arab Emirates	Male	Age-standardized	Urolithiasis	Rate	1990	1134.735823	1443.472011	913.1641045	1134.7 (913.2 to 1443.5)
Incidence	United Arab Emirates	Female	Age-standardized	Urolithiasis	Rate	1990	400.0095581	510.0483519	317.7236646	400.0 (317.7 to 510.0)
Incidence	United Arab Emirates	Both	Age-standardized	Urolithiasis	Rate	1990	925.1627314	1186.522514	742.7445358	925.2 (742.7 to 1186.5)
Incidence	United Arab Emirates	Male	Age-standardized	Urolithiasis	Rate	2021	1208.958834	1517.646341	969.6893219	1209.0 (969.7 to 1517.6)
Incidence	United Arab Emirates	Female	Age-standardized	Urolithiasis	Rate	2021	434.1368749	546.5540843	348.2399377	434.1 (348.2 to 546.6)
Incidence	United Arab Emirates	Both	Age-standardized	Urolithiasis	Rate	2021	1014.036822	1280.461157	810.992983	1014.0 (811.0 to 1280.5)
Incidence	Sudan	Male	Age-standardized	Urolithiasis	Rate	1990	1123.279372	1456.199602	896.5733263	1123.3 (896.6 to 1456.2)
Incidence	Sudan	Female	Age-standardized	Urolithiasis	Rate	1990	399.4767834	516.9397271	315.885699	399.5 (315.9 to 516.9)
Incidence	Sudan	Both	Age-standardized	Urolithiasis	Rate	1990	762.6046896	990.1375691	608.3150118	762.6 (608.3 to 990.1)
Incidence	Sudan	Male	Age-standardized	Urolithiasis	Rate	2021	1183.512567	1512.095607	943.8284773	1183.5 (943.8 to 1512.1)
Incidence	Sudan	Female	Age-standardized	Urolithiasis	Rate	2021	419.5873433	525.8136049	335.7736943	419.6 (335.8 to 525.8)
Incidence	Sudan	Both	Age-standardized	Urolithiasis	Rate	2021	805.0967059	1014.398973	645.003973	805.1 (645.0 to 1014.4)
Incidence	Qatar	Male	Age-standardized	Urolithiasis	Rate	1990	1143.309114	1456.537366	901.8818397	1143.3 (901.9 to 1456.5)
Incidence	Qatar	Female	Age-standardized	Urolithiasis	Rate	1990	404.7062041	516.0343207	318.6107062	404.7 (318.6 to 516.0)
Incidence	Qatar	Both	Age-standardized	Urolithiasis	Rate	1990	941.7710246	1206.018341	742.9573793	941.8 (743.0 to 1206.0)
Incidence	Qatar	Male	Age-standardized	Urolithiasis	Rate	2021	1229.959294	1590.57674	988.693222	1230.0 (988.7 to 1590.6)
Incidence	Qatar	Female	Age-standardized	Urolithiasis	Rate	2021	444.1867892	562.2234946	353.8202291	444.2 (353.8 to 562.2)
Incidence	Qatar	Both	Age-standardized	Urolithiasis	Rate	2021	1016.505808	1317.396148	815.6977078	1016.5 (815.7 to 1317.4)
Incidence	Lebanon	Male	Age-standardized	Urolithiasis	Rate	1990	1143.98216	1452.094	926.0942414	1144.0 (926.1 to 1452.1)
Incidence	Lebanon	Female	Age-standardized	Urolithiasis	Rate	1990	404.542277	520.0749202	324.3391395	404.5 (324.3 to 520.1)
Incidence	Lebanon	Both	Age-standardized	Urolithiasis	Rate	1990	760.8961674	968.0159348	614.9625552	760.9 (615.0 to 968.0)
Incidence	Lebanon	Male	Age-standardized	Urolithiasis	Rate	2021	1221.816751	1553.974747	984.438397	1221.8 (984.4 to 1554.0)
Incidence	Lebanon	Female	Age-standardized	Urolithiasis	Rate	2021	436.9417942	564.5628393	352.9942981	436.9 (353.0 to 564.6)
Incidence	Lebanon	Both	Age-standardized	Urolithiasis	Rate	2021	813.0879268	1030.373197	655.4135341	813.1 (655.4 to 1030.4)
Incidence	Jordan	Male	Age-standardized	Urolithiasis	Rate	1990	1141.161905	1474.668991	913.7647409	1141.2 (913.8 to 1474.7)
Incidence	Jordan	Female	Age-standardized	Urolithiasis	Rate	1990	403.401024	504.1359922	318.5235382	403.4 (318.5 to 504.1)
Incidence	Jordan	Both	Age-standardized	Urolithiasis	Rate	1990	789.8689501	1007.115643	632.0115959	789.9 (632.0 to 1007.1)
Incidence	Jordan	Male	Age-standardized	Urolithiasis	Rate	2021	1573.20497	1983.723366	1273.196267	1573.2 (1273.2 to 1983.7)
Incidence	Jordan	Female	Age-standardized	Urolithiasis	Rate	2021	433.094616	555.895548	344.0765194	433.1 (344.1 to 555.9)
Incidence	Jordan	Both	Age-standardized	Urolithiasis	Rate	2021	1056.361899	1338.872883	853.9794262	1056.4 (854.0 to 1338.9)
Incidence	Syria	Male	Age-standardized	Urolithiasis	Rate	1990	1163.893002	1475.332688	920.8481481	1163.9 (920.8 to 1475.3)
Incidence	Syria	Female	Age-standardized	Urolithiasis	Rate	1990	401.8965499	518.3748557	320.6539899	401.9 (320.7 to 518.4)
Incidence	Syria	Both	Age-standardized	Urolithiasis	Rate	1990	792.2454071	1008.988709	633.227754	792.2 (633.2 to 1009.0)
Incidence	Syria	Male	Age-standardized	Urolithiasis	Rate	2021	1229.709808	1593.617139	974.7110861	1229.7 (974.7 to 1593.6)
Incidence	Syria	Female	Age-standardized	Urolithiasis	Rate	2021	433.1633169	557.6782591	339.5866527	433.2 (339.6 to 557.7)
Incidence	Syria	Both	Age-standardized	Urolithiasis	Rate	2021	806.5671594	1039.697243	639.710323	806.6 (639.7 to 1039.7)
Incidence	Afghanistan	Male	Age-standardized	Urolithiasis	Rate	1990	1108.908682	1440.144796	885.0708352	1108.9 (885.1 to 1440.1)
Incidence	Afghanistan	Female	Age-standardized	Urolithiasis	Rate	1990	390.8477353	499.3228272	310.3274916	390.8 (310.3 to 499.3)
Incidence	Afghanistan	Both	Age-standardized	Urolithiasis	Rate	1990	721.8967656	927.436254	578.3860692	721.9 (578.4 to 927.4)
Incidence	Afghanistan	Male	Age-standardized	Urolithiasis	Rate	2021	1139.64868	1437.510818	908.0108539	1139.6 (908.0 to 1437.5)
Incidence	Afghanistan	Female	Age-standardized	Urolithiasis	Rate	2021	410.0868254	513.8939779	329.6244011	410.1 (329.6 to 513.9)
Incidence	Afghanistan	Both	Age-standardized	Urolithiasis	Rate	2021	763.2986029	958.7106906	607.7569808	763.3 (607.8 to 958.7)
Incidence	Yemen	Male	Age-standardized	Urolithiasis	Rate	1990	1128.474296	1420.461605	903.2340111	1128.5 (903.2 to 1420.5)
Incidence	Yemen	Female	Age-standardized	Urolithiasis	Rate	1990	398.6987921	511.305352	316.8709147	398.7 (316.9 to 511.3)
Incidence	Yemen	Both	Age-standardized	Urolithiasis	Rate	1990	766.6636217	975.8657659	614.0610332	766.7 (614.1 to 975.9)
Incidence	Yemen	Male	Age-standardized	Urolithiasis	Rate	2021	1169.993722	1497.092668	938.3613866	1170.0 (938.4 to 1497.1)
Incidence	Yemen	Female	Age-standardized	Urolithiasis	Rate	2021	415.5166936	524.9383286	333.310896	415.5 (333.3 to 524.9)
Incidence	Yemen	Both	Age-standardized	Urolithiasis	Rate	2021	790.0644572	1010.80928	637.0631779	790.1 (637.1 to 1010.8)
Incidence	Algeria	Male	Age-standardized	Urolithiasis	Rate	1990	1141.793294	1455.332244	902.0833281	1141.8 (902.1 to 1455.3)
Incidence	Algeria	Female	Age-standardized	Urolithiasis	Rate	1990	402.9686387	517.4446281	318.191002	403.0 (318.2 to 517.4)
Incidence	Algeria	Both	Age-standardized	Urolithiasis	Rate	1990	770.1344112	987.5102961	613.3559512	770.1 (613.4 to 987.5)
Incidence	Algeria	Male	Age-standardized	Urolithiasis	Rate	2021	1209.143725	1555.377346	957.0216894	1209.1 (957.0 to 1555.4)
Incidence	Algeria	Female	Age-standardized	Urolithiasis	Rate	2021	432.6860572	545.7445864	346.340662	432.7 (346.3 to 545.7)
Incidence	Algeria	Both	Age-standardized	Urolithiasis	Rate	2021	823.8762307	1053.836859	655.6810015	823.9 (655.7 to 1053.8)
Incidence	Morocco	Male	Age-standardized	Urolithiasis	Rate	1990	1132.728545	1444.034976	898.1258952	1132.7 (898.1 to 1444.0)
Incidence	Morocco	Female	Age-standardized	Urolithiasis	Rate	1990	399.6202884	518.1929829	320.611602	399.6 (320.6 to 518.2)
Incidence	Morocco	Both	Age-standardized	Urolithiasis	Rate	1990	761.2628485	967.8273473	603.9852575	761.3 (604.0 to 967.8)
Incidence	Morocco	Male	Age-standardized	Urolithiasis	Rate	2021	1185.485093	1493.956043	954.3293576	1185.5 (954.3 to 1494.0)
Incidence	Morocco	Female	Age-standardized	Urolithiasis	Rate	2021	426.2246336	540.4936929	342.2956269	426.2 (342.3 to 540.5)
Incidence	Morocco	Both	Age-standardized	Urolithiasis	Rate	2021	805.7658853	1020.392181	649.2883853	805.8 (649.3 to 1020.4)
Incidence	Egypt	Male	Age-standardized	Urolithiasis	Rate	1990	1134.325237	1436.4933	908.4535921	1134.3 (908.5 to 1436.5)
Incidence	Egypt	Female	Age-standardized	Urolithiasis	Rate	1990	400.9805531	516.1762223	314.1257893	401.0 (314.1 to 516.2)
Incidence	Egypt	Both	Age-standardized	Urolithiasis	Rate	1990	773.3528391	986.5305398	616.0030311	773.4 (616.0 to 986.5)
Incidence	Egypt	Male	Age-standardized	Urolithiasis	Rate	2021	1202.229	1544.766881	968.7185124	1202.2 (968.7 to 1544.8)
Incidence	Egypt	Female	Age-standardized	Urolithiasis	Rate	2021	430.4420355	546.0440544	343.93082	430.4 (343.9 to 546.0)
Incidence	Egypt	Both	Age-standardized	Urolithiasis	Rate	2021	832.3902921	1060.600878	672.0687378	832.4 (672.1 to 1060.6)
Incidence	Türkiye	Male	Age-standardized	Urolithiasis	Rate	1990	1139.005631	1436.084046	914.1237402	1139.0 (914.1 to 1436.1)
Incidence	Türkiye	Female	Age-standardized	Urolithiasis	Rate	1990	409.6512799	511.0274454	328.7516462	409.7 (328.8 to 511.0)
Incidence	Türkiye	Both	Age-standardized	Urolithiasis	Rate	1990	775.0205884	968.8057733	624.3576432	775.0 (624.4 to 968.8)
Incidence	Türkiye	Male	Age-standardized	Urolithiasis	Rate	2021	1274.411441	1621.339364	1021.105615	1274.4 (1021.1 to 1621.3)
Incidence	Türkiye	Female	Age-standardized	Urolithiasis	Rate	2021	451.8659731	570.1199248	360.2105443	451.9 (360.2 to 570.1)
Incidence	Türkiye	Both	Age-standardized	Urolithiasis	Rate	2021	862.0815575	1093.698099	690.7913022	862.1 (690.8 to 1093.7)
