# Supplementary material for: A 30-year analysis of urolithiasis burden in the North Africa and Middle East region: Findings from the global burden of disease study 2021
Source: PLoS One. 2026 May 4;21(5):e0343341. doi: 10.1371/journal.pone.0343341 (PMC13138644; doi:10.1371/journal.pone.0343341)
Supplement: S6 File — Complete age-stratified rates (per 100,000) for incidence, prevalence, deaths, YLDs, YLLs, and DALYs in the NAME region, by sex and 5-year age groups. Used to generate Figure 4. (CSV) [file pone.0343341.s006.csv]

measure_name	location_name	sex_name	age_name	cause_name	metric_name	year	val	upper	lower
Incidence	North Africa and Middle East	Both	2-4 years	Urolithiasis	Rate	2021	32.60441436	58.67013517	14.33807261
YLLs	North Africa and Middle East	Both	2-4 years	Urolithiasis	Rate	1990	2.461695483	4.149718519	0.718757746
YLLs	North Africa and Middle East	Female	2-4 years	Urolithiasis	Rate	1990	2.508684446	4.74388599	0.419896306
YLLs	North Africa and Middle East	Male	2-4 years	Urolithiasis	Rate	1990	2.416892821	4.703966681	0.492716059
Deaths	North Africa and Middle East	Female	2-4 years	Urolithiasis	Rate	2021	0.005253356	0.009573735	0.001368756
Incidence	North Africa and Middle East	Female	2-4 years	Urolithiasis	Rate	2021	24.32954346	45.18751847	9.208381396
YLDs	North Africa and Middle East	Both	2-4 years	Urolithiasis	Rate	2021	0.091048947	0.177299443	0.038008951
YLDs	North Africa and Middle East	Female	2-4 years	Urolithiasis	Rate	2021	0.06863087	0.140396042	0.026725788
YLDs	North Africa and Middle East	Male	2-4 years	Urolithiasis	Rate	2021	0.112192627	0.216651799	0.048431596
YLDs	North Africa and Middle East	Both	2-4 years	Urolithiasis	Rate	1990	0.093595217	0.181138161	0.039374742
YLDs	North Africa and Middle East	Female	2-4 years	Urolithiasis	Rate	1990	0.070299258	0.141713142	0.028281306
YLDs	North Africa and Middle East	Male	2-4 years	Urolithiasis	Rate	1990	0.115807261	0.224987849	0.051425359
DALYs	North Africa and Middle East	Both	2-4 years	Urolithiasis	Rate	2021	0.660931775	1.022858274	0.243947638
DALYs	North Africa and Middle East	Female	2-4 years	Urolithiasis	Rate	2021	0.523555374	0.900725637	0.177082758
DALYs	North Africa and Middle East	Male	2-4 years	Urolithiasis	Rate	2021	0.790498763	1.318927218	0.244281207
DALYs	North Africa and Middle East	Both	2-4 years	Urolithiasis	Rate	1990	2.5552907	4.238832467	0.821941554
Deaths	North Africa and Middle East	Male	2-4 years	Urolithiasis	Rate	1990	0.027858096	0.054218869	0.005679592
Deaths	North Africa and Middle East	Female	2-4 years	Urolithiasis	Rate	1990	0.028896084	0.05463713	0.004837645
Deaths	North Africa and Middle East	Both	2-4 years	Urolithiasis	Rate	1990	0.028364729	0.047812093	0.008283566
DALYs	North Africa and Middle East	Female	2-4 years	Urolithiasis	Rate	1990	2.578983704	4.807562925	0.490289029
DALYs	North Africa and Middle East	Male	2-4 years	Urolithiasis	Rate	1990	2.532700082	4.82258386	0.573328629
Deaths	North Africa and Middle East	Both	2-4 years	Urolithiasis	Rate	2021	0.006581125	0.010546536	0.001725047
YLLs	North Africa and Middle East	Male	2-4 years	Urolithiasis	Rate	2021	0.678306135	1.174037998	0.145355484
YLLs	North Africa and Middle East	Female	2-4 years	Urolithiasis	Rate	2021	0.454924504	0.829076692	0.118528106
Deaths	North Africa and Middle East	Male	2-4 years	Urolithiasis	Rate	2021	0.007833413	0.013557697	0.001678769
Prevalence	North Africa and Middle East	Male	2-4 years	Urolithiasis	Rate	1990	1.490045739	2.570090174	0.701304616
YLLs	North Africa and Middle East	Both	2-4 years	Urolithiasis	Rate	2021	0.569882828	0.913293656	0.149370581
Incidence	North Africa and Middle East	Male	2-4 years	Urolithiasis	Rate	1990	41.69798795	73.22609147	19.14293168
Incidence	North Africa and Middle East	Female	2-4 years	Urolithiasis	Rate	1990	24.91141709	45.68284692	9.835920263
Incidence	North Africa and Middle East	Both	2-4 years	Urolithiasis	Rate	1990	33.50461456	60.2342175	15.02629733
Prevalence	North Africa and Middle East	Female	2-4 years	Urolithiasis	Rate	2021	0.883654412	1.629202859	0.364385544
Prevalence	North Africa and Middle East	Both	2-4 years	Urolithiasis	Rate	2021	1.171769095	2.091310502	0.524268744
Prevalence	North Africa and Middle East	Both	2-4 years	Urolithiasis	Rate	1990	1.204636032	2.124890414	0.548681888
Prevalence	North Africa and Middle East	Female	2-4 years	Urolithiasis	Rate	1990	0.905298768	1.661300763	0.368697762
Incidence	North Africa and Middle East	Male	2-4 years	Urolithiasis	Rate	2021	40.40888505	71.04478891	18.39454443
Prevalence	North Africa and Middle East	Male	2-4 years	Urolithiasis	Rate	2021	1.443505371	2.514027671	0.672658993
DALYs	North Africa and Middle East	Both	5-9 years	Urolithiasis	Rate	1990	1.398334867	2.027583412	0.617442036
Incidence	North Africa and Middle East	Both	5-9 years	Urolithiasis	Rate	1990	68.37652368	123.5215871	33.42344985
DALYs	North Africa and Middle East	Female	5-9 years	Urolithiasis	Rate	1990	1.021335244	1.452539368	0.336628502
DALYs	North Africa and Middle East	Male	5-9 years	Urolithiasis	Rate	1990	1.757749437	2.707540252	0.680394529
Incidence	North Africa and Middle East	Both	5-9 years	Urolithiasis	Rate	2021	67.49875314	123.0870422	32.65383085
Incidence	North Africa and Middle East	Female	5-9 years	Urolithiasis	Rate	2021	43.1403709	78.50425455	17.96300672
Incidence	North Africa and Middle East	Male	5-9 years	Urolithiasis	Rate	2021	90.42604551	165.235637	44.18965508
DALYs	North Africa and Middle East	Male	5-9 years	Urolithiasis	Rate	2021	0.77337195	1.123167113	0.370664147
DALYs	North Africa and Middle East	Female	5-9 years	Urolithiasis	Rate	2021	0.415673497	0.688686986	0.17458591
DALYs	North Africa and Middle East	Both	5-9 years	Urolithiasis	Rate	2021	0.599935553	0.867734414	0.291865443
Incidence	North Africa and Middle East	Female	5-9 years	Urolithiasis	Rate	1990	43.6343364	78.9838674	19.39514041
YLDs	North Africa and Middle East	Both	5-9 years	Urolithiasis	Rate	2021	0.186918898	0.352650479	0.079501847
YLDs	North Africa and Middle East	Male	5-9 years	Urolithiasis	Rate	2021	0.248718879	0.467337747	0.11284804
YLLs	North Africa and Middle East	Both	5-9 years	Urolithiasis	Rate	2021	0.413016655	0.60638352	0.140531436
YLLs	North Africa and Middle East	Female	5-9 years	Urolithiasis	Rate	2021	0.29441205	0.490991049	0.066448336
YLLs	North Africa and Middle East	Male	5-9 years	Urolithiasis	Rate	2021	0.52465307	0.798514168	0.161173372
YLLs	North Africa and Middle East	Female	5-9 years	Urolithiasis	Rate	1990	0.898538472	1.323270322	0.214557495
YLLs	North Africa and Middle East	Male	5-9 years	Urolithiasis	Rate	1990	1.504472038	2.44274277	0.449041682
YLDs	North Africa and Middle East	Female	5-9 years	Urolithiasis	Rate	1990	0.122796772	0.235719926	0.048551551
Incidence	North Africa and Middle East	Male	5-9 years	Urolithiasis	Rate	1990	91.96461785	164.2617674	45.5136616
YLDs	North Africa and Middle East	Male	5-9 years	Urolithiasis	Rate	1990	0.253277399	0.475435908	0.115960839
Prevalence	North Africa and Middle East	Female	5-9 years	Urolithiasis	Rate	1990	1.577058335	2.843571652	0.680662092
Prevalence	North Africa and Middle East	Both	5-9 years	Urolithiasis	Rate	1990	2.433780163	4.326087447	1.193654188
Prevalence	North Africa and Middle East	Male	5-9 years	Urolithiasis	Rate	2021	3.191275745	5.667114491	1.619281616
Prevalence	North Africa and Middle East	Female	5-9 years	Urolithiasis	Rate	2021	1.55702968	2.84063094	0.653787536
Prevalence	North Africa and Middle East	Both	5-9 years	Urolithiasis	Rate	2021	2.39888275	4.317655941	1.171388826
YLDs	North Africa and Middle East	Female	5-9 years	Urolithiasis	Rate	2021	0.121261447	0.232619425	0.047732572
Prevalence	North Africa and Middle East	Male	5-9 years	Urolithiasis	Rate	1990	3.250540416	5.695198208	1.656725666
YLLs	North Africa and Middle East	Both	5-9 years	Urolithiasis	Rate	1990	1.208739889	1.787806499	0.460485469
Deaths	North Africa and Middle East	Male	5-9 years	Urolithiasis	Rate	1990	0.018159509	0.02948435	0.005420554
YLDs	North Africa and Middle East	Both	5-9 years	Urolithiasis	Rate	1990	0.189594978	0.354438003	0.082431987
Deaths	North Africa and Middle East	Both	5-9 years	Urolithiasis	Rate	2021	0.004988095	0.007323345	0.001697314
Deaths	North Africa and Middle East	Male	5-9 years	Urolithiasis	Rate	2021	0.00633826	0.009647156	0.001947307
Deaths	North Africa and Middle East	Female	5-9 years	Urolithiasis	Rate	2021	0.003553655	0.005926351	0.000802055
Deaths	North Africa and Middle East	Both	5-9 years	Urolithiasis	Rate	1990	0.01458736	0.021576364	0.005556954
Deaths	North Africa and Middle East	Female	5-9 years	Urolithiasis	Rate	1990	0.010840437	0.015964477	0.002588529
YLDs	North Africa and Middle East	Male	10-14 years	Urolithiasis	Rate	1990	0.549430442	0.981843063	0.248880823
Prevalence	North Africa and Middle East	Male	10-14 years	Urolithiasis	Rate	1990	7.057523819	11.09582396	3.615977452
DALYs	North Africa and Middle East	Female	10-14 years	Urolithiasis	Rate	2021	0.685121769	1.086460171	0.230238774
YLLs	North Africa and Middle East	Both	10-14 years	Urolithiasis	Rate	2021	0.427693186	0.658084115	0.118741895
YLLs	North Africa and Middle East	Female	10-14 years	Urolithiasis	Rate	2021	0.454103554	0.767420675	0.054428275
YLLs	North Africa and Middle East	Male	10-14 years	Urolithiasis	Rate	2021	0.402972394	0.620460384	0.131119021
Deaths	North Africa and Middle East	Both	10-14 years	Urolithiasis	Rate	2021	0.005515985	0.008486357	0.001531728
YLLs	North Africa and Middle East	Both	10-14 years	Urolithiasis	Rate	1990	0.755159353	1.151899532	0.239937142
YLLs	North Africa and Middle East	Female	10-14 years	Urolithiasis	Rate	1990	0.766205723	1.17580103	0.102500257
YLLs	North Africa and Middle East	Male	10-14 years	Urolithiasis	Rate	1990	0.74469919	1.340027292	0.282754177
Deaths	North Africa and Middle East	Female	10-14 years	Urolithiasis	Rate	2021	0.005855347	0.009894827	0.000701903
Deaths	North Africa and Middle East	Male	10-14 years	Urolithiasis	Rate	2021	0.005198334	0.008004548	0.001691651
Prevalence	North Africa and Middle East	Female	10-14 years	Urolithiasis	Rate	1990	2.948236893	4.886823838	1.300886295
DALYs	North Africa and Middle East	Male	10-14 years	Urolithiasis	Rate	1990	1.294129631	2.043717356	0.745178718
DALYs	North Africa and Middle East	Female	10-14 years	Urolithiasis	Rate	1990	0.995758842	1.47754685	0.305570557
DALYs	North Africa and Middle East	Both	10-14 years	Urolithiasis	Rate	1990	1.149010602	1.692417685	0.600414748
YLDs	North Africa and Middle East	Both	10-14 years	Urolithiasis	Rate	2021	0.39628227	0.706877469	0.173107241
YLDs	North Africa and Middle East	Female	10-14 years	Urolithiasis	Rate	2021	0.231018215	0.426500026	0.09064101
YLDs	North Africa and Middle East	Male	10-14 years	Urolithiasis	Rate	2021	0.550973729	0.991430979	0.25155768
YLDs	North Africa and Middle East	Both	10-14 years	Urolithiasis	Rate	1990	0.393851248	0.698305022	0.171029523
YLDs	North Africa and Middle East	Female	10-14 years	Urolithiasis	Rate	1990	0.229553119	0.425468908	0.090328688
DALYs	North Africa and Middle East	Both	10-14 years	Urolithiasis	Rate	2021	0.823975456	1.274013051	0.431286907
Prevalence	North Africa and Middle East	Both	10-14 years	Urolithiasis	Rate	1990	5.058884031	7.977642461	2.457313627
DALYs	North Africa and Middle East	Male	10-14 years	Urolithiasis	Rate	2021	0.953946123	1.46927002	0.556392765
Prevalence	North Africa and Middle East	Female	10-14 years	Urolithiasis	Rate	2021	2.966913022	4.889776472	1.294461349
Deaths	North Africa and Middle East	Male	10-14 years	Urolithiasis	Rate	1990	0.009594869	0.017264071	0.003643758
Deaths	North Africa and Middle East	Female	10-14 years	Urolithiasis	Rate	1990	0.009871675	0.015147191	0.001321235
Incidence	North Africa and Middle East	Both	10-14 years	Urolithiasis	Rate	2021	141.088321	223.837545	67.52641791
Incidence	North Africa and Middle East	Female	10-14 years	Urolithiasis	Rate	2021	81.81196079	137.5261542	36.17101033
Incidence	North Africa and Middle East	Male	10-14 years	Urolithiasis	Rate	2021	196.5725378	310.9330734	97.64251592
Incidence	North Africa and Middle East	Both	10-14 years	Urolithiasis	Rate	1990	140.0153234	223.9037073	67.18446549
Prevalence	North Africa and Middle East	Male	10-14 years	Urolithiasis	Rate	2021	7.076756841	11.19076989	3.641618483
Incidence	North Africa and Middle East	Male	10-14 years	Urolithiasis	Rate	1990	195.7087244	310.5971195	97.6814304
Deaths	North Africa and Middle East	Both	10-14 years	Urolithiasis	Rate	1990	0.0097295	0.014840832	0.003092202
Incidence	North Africa and Middle East	Female	10-14 years	Urolithiasis	Rate	1990	81.20076462	135.0184037	36.33218635
Prevalence	North Africa and Middle East	Both	10-14 years	Urolithiasis	Rate	2021	5.08973768	8.008253845	2.473718821
YLLs	North Africa and Middle East	Female	15-19 years	Urolithiasis	Rate	1990	0.294991162	0.458814822	0.058098327
DALYs	North Africa and Middle East	Male	15-19 years	Urolithiasis	Rate	2021	1.01310917	1.802593569	0.522386211
DALYs	North Africa and Middle East	Female	15-19 years	Urolithiasis	Rate	2021	0.650339817	1.045714686	0.332931558
DALYs	North Africa and Middle East	Both	15-19 years	Urolithiasis	Rate	2021	0.83779312	1.420472544	0.47479271
Prevalence	North Africa and Middle East	Male	15-19 years	Urolithiasis	Rate	1990	12.88709439	21.05062578	6.968308721
Incidence	North Africa and Middle East	Both	15-19 years	Urolithiasis	Rate	2021	256.4022261	423.9876091	137.5709629
Incidence	North Africa and Middle East	Female	15-19 years	Urolithiasis	Rate	2021	147.7966393	258.8588096	73.95852422
Incidence	North Africa and Middle East	Male	15-19 years	Urolithiasis	Rate	2021	357.9758035	585.6936388	192.3093374
Incidence	North Africa and Middle East	Both	15-19 years	Urolithiasis	Rate	1990	252.1295581	424.6576514	133.1826461
Incidence	North Africa and Middle East	Female	15-19 years	Urolithiasis	Rate	1990	145.5087583	257.5586457	72.29661172
Incidence	North Africa and Middle East	Male	15-19 years	Urolithiasis	Rate	1990	353.6941381	585.0888536	190.3338606
YLLs	North Africa and Middle East	Both	15-19 years	Urolithiasis	Rate	2021	0.114570577	0.203867828	0.020302444
YLLs	North Africa and Middle East	Female	15-19 years	Urolithiasis	Rate	2021	0.234033847	0.418493791	0.039135459
YLLs	North Africa and Middle East	Both	15-19 years	Urolithiasis	Rate	1990	0.146158232	0.226390177	0.030228488
YLDs	North Africa and Middle East	Male	15-19 years	Urolithiasis	Rate	1990	0.998800431	1.806590726	0.510423664
Prevalence	North Africa and Middle East	Both	15-19 years	Urolithiasis	Rate	1990	9.181736363	15.05773924	4.920346292
YLDs	North Africa and Middle East	Female	15-19 years	Urolithiasis	Rate	1990	0.410185314	0.761326964	0.194119879
YLDs	North Africa and Middle East	Both	15-19 years	Urolithiasis	Rate	1990	0.711640751	1.294308801	0.36002283
YLDs	North Africa and Middle East	Male	15-19 years	Urolithiasis	Rate	2021	1.010266839	1.800157471	0.520401842
Prevalence	North Africa and Middle East	Male	15-19 years	Urolithiasis	Rate	2021	13.03878703	21.19290045	7.043925772
Prevalence	North Africa and Middle East	Female	15-19 years	Urolithiasis	Rate	2021	5.371714188	9.130743187	2.78089234
Prevalence	North Africa and Middle East	Both	15-19 years	Urolithiasis	Rate	2021	9.333510064	15.2950362	5.009828847
YLDs	North Africa and Middle East	Female	15-19 years	Urolithiasis	Rate	2021	0.41630597	0.762913698	0.198832733
YLDs	North Africa and Middle East	Both	15-19 years	Urolithiasis	Rate	2021	0.723222543	1.304236371	0.365941109
Deaths	North Africa and Middle East	Male	15-19 years	Urolithiasis	Rate	1990	6.03E-05	0.000106422	2.95E-05
Deaths	North Africa and Middle East	Female	15-19 years	Urolithiasis	Rate	1990	0.004059634	0.006315141	0.000799701
Deaths	North Africa and Middle East	Both	15-19 years	Urolithiasis	Rate	1990	0.002011424	0.003116067	0.000416108
YLLs	North Africa and Middle East	Male	15-19 years	Urolithiasis	Rate	1990	0.004383325	0.007730467	0.002144535
Prevalence	North Africa and Middle East	Female	15-19 years	Urolithiasis	Rate	1990	5.291913384	9.119983146	2.71432793
YLLs	North Africa and Middle East	Male	15-19 years	Urolithiasis	Rate	2021	0.002842331	0.004769303	0.001357372
Deaths	North Africa and Middle East	Male	15-19 years	Urolithiasis	Rate	2021	3.92E-05	6.57E-05	1.87E-05
DALYs	North Africa and Middle East	Female	15-19 years	Urolithiasis	Rate	1990	0.705176477	1.126196347	0.362095379
Deaths	North Africa and Middle East	Female	15-19 years	Urolithiasis	Rate	2021	0.003223852	0.005765678	0.000539021
Deaths	North Africa and Middle East	Both	15-19 years	Urolithiasis	Rate	2021	0.001578239	0.00280874	0.000279641
DALYs	North Africa and Middle East	Male	15-19 years	Urolithiasis	Rate	1990	1.003183756	1.809858142	0.513854782
DALYs	North Africa and Middle East	Both	15-19 years	Urolithiasis	Rate	1990	0.857798983	1.450608808	0.490900058
Deaths	North Africa and Middle East	Both	20-24 years	Urolithiasis	Rate	2021	0.006792263	0.01016371	0.002794459
YLLs	North Africa and Middle East	Male	20-24 years	Urolithiasis	Rate	1990	0.313820428	0.532862753	0.126251623
DALYs	North Africa and Middle East	Male	20-24 years	Urolithiasis	Rate	1990	2.11258547	3.458271445	1.184895246
DALYs	North Africa and Middle East	Female	20-24 years	Urolithiasis	Rate	1990	1.398667579	2.15884004	0.906185197
DALYs	North Africa and Middle East	Both	20-24 years	Urolithiasis	Rate	1990	1.761392426	2.726595976	1.109619255
YLLs	North Africa and Middle East	Female	20-24 years	Urolithiasis	Rate	2021	0.670680201	1.075331127	0.235851972
YLLs	North Africa and Middle East	Both	20-24 years	Urolithiasis	Rate	2021	0.459645992	0.687824827	0.189100369
Deaths	North Africa and Middle East	Male	20-24 years	Urolithiasis	Rate	1990	0.004630935	0.00786295	0.001863582
Deaths	North Africa and Middle East	Both	20-24 years	Urolithiasis	Rate	1990	0.007121042	0.010450183	0.003905019
Incidence	North Africa and Middle East	Male	20-24 years	Urolithiasis	Rate	1990	641.9244676	1096.593958	346.3764345
Prevalence	North Africa and Middle East	Male	20-24 years	Urolithiasis	Rate	1990	23.241255	40.18511479	12.66390092
Prevalence	North Africa and Middle East	Female	20-24 years	Urolithiasis	Rate	1990	9.568886077	17.16052375	4.992259775
Prevalence	North Africa and Middle East	Both	20-24 years	Urolithiasis	Rate	1990	16.51549435	28.63592323	8.962919147
Prevalence	North Africa and Middle East	Male	20-24 years	Urolithiasis	Rate	2021	23.68326335	40.92010243	12.95123335
DALYs	North Africa and Middle East	Male	20-24 years	Urolithiasis	Rate	2021	2.093241898	3.470821701	1.138928983
DALYs	North Africa and Middle East	Female	20-24 years	Urolithiasis	Rate	2021	1.430164773	2.148210906	0.847049658
DALYs	North Africa and Middle East	Both	20-24 years	Urolithiasis	Rate	2021	1.7711439	2.782114247	1.039850136
Prevalence	North Africa and Middle East	Female	20-24 years	Urolithiasis	Rate	2021	9.789843278	17.30867454	5.201360858
Prevalence	North Africa and Middle East	Both	20-24 years	Urolithiasis	Rate	2021	16.93436096	29.35971945	9.269558234
Deaths	North Africa and Middle East	Female	20-24 years	Urolithiasis	Rate	1990	0.009692914	0.01690529	0.004314045
Incidence	North Africa and Middle East	Female	20-24 years	Urolithiasis	Rate	1990	263.981029	474.5485683	135.7633409
YLLs	North Africa and Middle East	Male	20-24 years	Urolithiasis	Rate	2021	0.260297436	0.385011491	0.096309406
Incidence	North Africa and Middle East	Male	20-24 years	Urolithiasis	Rate	2021	654.7757441	1117.367727	355.1197877
Incidence	North Africa and Middle East	Female	20-24 years	Urolithiasis	Rate	2021	270.2829238	470.6913998	140.5594985
Incidence	North Africa and Middle East	Both	20-24 years	Urolithiasis	Rate	2021	468.0035526	804.3094932	252.1319987
YLLs	North Africa and Middle East	Both	20-24 years	Urolithiasis	Rate	1990	0.482245221	0.707591873	0.264458771
YLDs	North Africa and Middle East	Male	20-24 years	Urolithiasis	Rate	1990	1.798765042	3.146010927	0.84375016
YLDs	North Africa and Middle East	Female	20-24 years	Urolithiasis	Rate	1990	0.742467154	1.321752712	0.337320709
YLDs	North Africa and Middle East	Both	20-24 years	Urolithiasis	Rate	1990	1.279147205	2.236465982	0.600449956
YLDs	North Africa and Middle East	Male	20-24 years	Urolithiasis	Rate	2021	1.832944462	3.215902535	0.877186236
YLDs	North Africa and Middle East	Female	20-24 years	Urolithiasis	Rate	2021	0.759484571	1.369424819	0.343844613
Incidence	North Africa and Middle East	Both	20-24 years	Urolithiasis	Rate	1990	456.0051786	788.0055728	244.9304851
YLLs	North Africa and Middle East	Female	20-24 years	Urolithiasis	Rate	1990	0.656200424	1.144441526	0.2920415
YLDs	North Africa and Middle East	Both	20-24 years	Urolithiasis	Rate	2021	1.311497908	2.329032033	0.619398579
Deaths	North Africa and Middle East	Male	20-24 years	Urolithiasis	Rate	2021	0.003846997	0.005690355	0.001423343
Deaths	North Africa and Middle East	Female	20-24 years	Urolithiasis	Rate	2021	0.009910178	0.015889045	0.003485012
YLLs	North Africa and Middle East	Male	25-29 years	Urolithiasis	Rate	1990	0.808635619	1.398022778	0.397394797
Prevalence	North Africa and Middle East	Female	25-29 years	Urolithiasis	Rate	1990	15.43413733	25.67888987	8.386748721
YLDs	North Africa and Middle East	Both	25-29 years	Urolithiasis	Rate	2021	2.215394415	3.983587038	1.092108407
Prevalence	North Africa and Middle East	Both	25-29 years	Urolithiasis	Rate	1990	27.69771825	45.92555458	15.57830309
Prevalence	North Africa and Middle East	Male	25-29 years	Urolithiasis	Rate	2021	40.40667063	66.46605449	22.68960599
Prevalence	North Africa and Middle East	Male	25-29 years	Urolithiasis	Rate	1990	39.45411603	65.42196212	22.16432238
YLDs	North Africa and Middle East	Female	25-29 years	Urolithiasis	Rate	2021	1.227750502	2.200845314	0.590336359
Deaths	North Africa and Middle East	Female	25-29 years	Urolithiasis	Rate	1990	0.003896862	0.009142146	0.001880797
YLDs	North Africa and Middle East	Both	25-29 years	Urolithiasis	Rate	1990	2.151538218	3.874957262	1.075662598
YLDs	North Africa and Middle East	Female	25-29 years	Urolithiasis	Rate	1990	1.201254328	2.17044261	0.580893034
Deaths	North Africa and Middle East	Male	25-29 years	Urolithiasis	Rate	1990	0.012877037	0.022261751	0.006328587
Deaths	North Africa and Middle East	Both	25-29 years	Urolithiasis	Rate	1990	0.008481758	0.014036397	0.004876108
YLLs	North Africa and Middle East	Both	25-29 years	Urolithiasis	Rate	2021	0.452010367	0.655018339	0.220593444
YLDs	North Africa and Middle East	Male	25-29 years	Urolithiasis	Rate	1990	3.062521356	5.476327808	1.544317116
YLLs	North Africa and Middle East	Female	25-29 years	Urolithiasis	Rate	2021	0.192084375	0.392846574	0.091460493
YLLs	North Africa and Middle East	Male	25-29 years	Urolithiasis	Rate	2021	0.695221352	1.073428892	0.296867472
YLLs	North Africa and Middle East	Female	25-29 years	Urolithiasis	Rate	1990	0.244588979	0.57388167	0.118059375
YLLs	North Africa and Middle East	Both	25-29 years	Urolithiasis	Rate	1990	0.532567236	0.881413865	0.306166576
YLDs	North Africa and Middle East	Male	25-29 years	Urolithiasis	Rate	2021	3.139526115	5.623123407	1.56838904
Prevalence	North Africa and Middle East	Both	25-29 years	Urolithiasis	Rate	2021	28.52561175	46.96723351	16.1008649
Prevalence	North Africa and Middle East	Female	25-29 years	Urolithiasis	Rate	2021	15.82801087	26.1726744	8.697760119
DALYs	North Africa and Middle East	Both	25-29 years	Urolithiasis	Rate	1990	2.684105454	4.383437778	1.521899208
DALYs	North Africa and Middle East	Female	25-29 years	Urolithiasis	Rate	1990	1.445843307	2.409015701	0.77347939
DALYs	North Africa and Middle East	Male	25-29 years	Urolithiasis	Rate	1990	3.871156975	6.381393837	2.155092125
DALYs	North Africa and Middle East	Male	25-29 years	Urolithiasis	Rate	2021	3.834747468	6.378404812	2.092061511
DALYs	North Africa and Middle East	Female	25-29 years	Urolithiasis	Rate	2021	1.419834878	2.390213761	0.769288119
DALYs	North Africa and Middle East	Both	25-29 years	Urolithiasis	Rate	2021	2.667404783	4.464593889	1.462641032
Incidence	North Africa and Middle East	Male	25-29 years	Urolithiasis	Rate	2021	1098.38335	1824.115465	616.4239594
Incidence	North Africa and Middle East	Both	25-29 years	Urolithiasis	Rate	1990	751.3024564	1255.642084	415.3550494
Incidence	North Africa and Middle East	Female	25-29 years	Urolithiasis	Rate	1990	416.3265857	691.801405	229.1463427
Incidence	North Africa and Middle East	Male	25-29 years	Urolithiasis	Rate	1990	1072.424779	1772.883266	592.2371122
Deaths	North Africa and Middle East	Male	25-29 years	Urolithiasis	Rate	2021	0.011086675	0.017116563	0.004735208
Deaths	North Africa and Middle East	Female	25-29 years	Urolithiasis	Rate	2021	0.003063943	0.006265613	0.001458897
Deaths	North Africa and Middle East	Both	25-29 years	Urolithiasis	Rate	2021	0.007208573	0.010446537	0.003518648
Incidence	North Africa and Middle East	Female	25-29 years	Urolithiasis	Rate	2021	426.8399268	719.8083349	237.9583269
Incidence	North Africa and Middle East	Both	25-29 years	Urolithiasis	Rate	2021	773.7665064	1293.75661	433.9096976
YLLs	North Africa and Middle East	Male	30-34 years	Urolithiasis	Rate	1990	1.0392207	1.681022231	0.448961447
YLLs	North Africa and Middle East	Female	30-34 years	Urolithiasis	Rate	1990	0.586207048	1.093875174	0.260443133
YLLs	North Africa and Middle East	Both	30-34 years	Urolithiasis	Rate	1990	0.819956321	1.19441059	0.462713811
Prevalence	North Africa and Middle East	Both	30-34 years	Urolithiasis	Rate	2021	40.63673427	65.61772759	23.28987973
Incidence	North Africa and Middle East	Female	30-34 years	Urolithiasis	Rate	1990	548.0437543	858.1896539	312.9502152
Deaths	North Africa and Middle East	Male	30-34 years	Urolithiasis	Rate	2021	0.014964671	0.02104535	0.006724083
Incidence	North Africa and Middle East	Both	30-34 years	Urolithiasis	Rate	1990	1060.487426	1669.754916	607.987258
Incidence	North Africa and Middle East	Male	30-34 years	Urolithiasis	Rate	2021	1569.443889	2509.279557	901.7129844
Incidence	North Africa and Middle East	Female	30-34 years	Urolithiasis	Rate	2021	557.6046213	874.7796892	316.1099449
Incidence	North Africa and Middle East	Both	30-34 years	Urolithiasis	Rate	2021	1088.042085	1725.743453	621.4837534
YLDs	North Africa and Middle East	Male	30-34 years	Urolithiasis	Rate	1990	4.39315199	7.653676137	2.282621997
YLDs	North Africa and Middle East	Female	30-34 years	Urolithiasis	Rate	1990	1.598391835	2.835958164	0.799966218
YLDs	North Africa and Middle East	Both	30-34 years	Urolithiasis	Rate	1990	3.040452467	5.320918989	1.567118816
YLDs	North Africa and Middle East	Male	30-34 years	Urolithiasis	Rate	2021	4.48545955	7.897226715	2.194661228
YLDs	North Africa and Middle East	Female	30-34 years	Urolithiasis	Rate	2021	1.627099156	2.83045259	0.820497254
YLDs	North Africa and Middle East	Both	30-34 years	Urolithiasis	Rate	2021	3.12554015	5.509312505	1.54473255
Incidence	North Africa and Middle East	Male	30-34 years	Urolithiasis	Rate	1990	1541.176167	2431.545848	884.257473
Deaths	North Africa and Middle East	Female	30-34 years	Urolithiasis	Rate	2021	0.009445762	0.015197444	0.003758198
Deaths	North Africa and Middle East	Both	30-34 years	Urolithiasis	Rate	2021	0.012338945	0.017009147	0.006452669
DALYs	North Africa and Middle East	Male	30-34 years	Urolithiasis	Rate	2021	5.349207124	9.012432274	3.031630396
Deaths	North Africa and Middle East	Female	30-34 years	Urolithiasis	Rate	1990	0.01014715	0.018933584	0.004508368
Deaths	North Africa and Middle East	Male	30-34 years	Urolithiasis	Rate	1990	0.017986882	0.029099133	0.007771525
DALYs	North Africa and Middle East	Male	30-34 years	Urolithiasis	Rate	1990	5.43237269	8.900209342	3.173323387
DALYs	North Africa and Middle East	Female	30-34 years	Urolithiasis	Rate	2021	2.172249218	3.436225916	1.258778955
Prevalence	North Africa and Middle East	Male	30-34 years	Urolithiasis	Rate	1990	57.39585208	91.50595	32.99189024
YLLs	North Africa and Middle East	Both	30-34 years	Urolithiasis	Rate	2021	0.71216874	0.981785258	0.372289079
Deaths	North Africa and Middle East	Both	30-34 years	Urolithiasis	Rate	1990	0.014192352	0.020674078	0.008008621
YLLs	North Africa and Middle East	Female	30-34 years	Urolithiasis	Rate	2021	0.545150062	0.87719682	0.216820313
Prevalence	North Africa and Middle East	Both	30-34 years	Urolithiasis	Rate	1990	39.58253947	63.58897997	22.60515444
Prevalence	North Africa and Middle East	Male	30-34 years	Urolithiasis	Rate	2021	58.48509063	94.14805183	33.95469681
Prevalence	North Africa and Middle East	Female	30-34 years	Urolithiasis	Rate	2021	20.97034166	33.91386625	12.02746373
YLLs	North Africa and Middle East	Male	30-34 years	Urolithiasis	Rate	2021	0.863747575	1.214828044	0.387911716
DALYs	North Africa and Middle East	Both	30-34 years	Urolithiasis	Rate	1990	3.860408788	6.205311867	2.275624095
DALYs	North Africa and Middle East	Female	30-34 years	Urolithiasis	Rate	1990	2.184598883	3.473962731	1.287900868
Prevalence	North Africa and Middle East	Female	30-34 years	Urolithiasis	Rate	1990	20.59245602	33.31790414	11.91177624
DALYs	North Africa and Middle East	Both	30-34 years	Urolithiasis	Rate	2021	3.83770889	6.329570105	2.2087859
Prevalence	North Africa and Middle East	Both	35-39 years	Urolithiasis	Rate	2021	52.29295134	82.06646691	29.02432622
Incidence	North Africa and Middle East	Male	35-39 years	Urolithiasis	Rate	1990	1979.626813	3123.758833	1062.064301
Incidence	North Africa and Middle East	Female	35-39 years	Urolithiasis	Rate	1990	656.7683841	1029.471867	357.7260804
Prevalence	North Africa and Middle East	Female	35-39 years	Urolithiasis	Rate	1990	24.82253741	39.30190317	13.71374957
Incidence	North Africa and Middle East	Male	35-39 years	Urolithiasis	Rate	2021	2028.62896	3182.786512	1110.691412
Incidence	North Africa and Middle East	Female	35-39 years	Urolithiasis	Rate	2021	671.4118023	1059.324803	366.7418185
Incidence	North Africa and Middle East	Both	35-39 years	Urolithiasis	Rate	2021	1391.447355	2171.873375	756.5621813
Prevalence	North Africa and Middle East	Both	35-39 years	Urolithiasis	Rate	1990	50.39036962	79.11716683	27.91499882
Incidence	North Africa and Middle East	Both	35-39 years	Urolithiasis	Rate	1990	1338.394369	2109.255444	723.1348583
Prevalence	North Africa and Middle East	Male	35-39 years	Urolithiasis	Rate	2021	76.14769544	119.3211441	42.3934823
Deaths	North Africa and Middle East	Male	35-39 years	Urolithiasis	Rate	1990	0.02966705	0.045991643	0.012599647
Deaths	North Africa and Middle East	Female	35-39 years	Urolithiasis	Rate	1990	0.010861623	0.018748846	0.004417235
YLLs	North Africa and Middle East	Male	35-39 years	Urolithiasis	Rate	1990	1.566982803	2.429391002	0.665517464
Deaths	North Africa and Middle East	Both	35-39 years	Urolithiasis	Rate	1990	0.020551449	0.029474484	0.010321278
YLLs	North Africa and Middle East	Both	35-39 years	Urolithiasis	Rate	2021	0.927159833	1.247011546	0.366523615
YLLs	North Africa and Middle East	Female	35-39 years	Urolithiasis	Rate	2021	0.560467034	0.886989789	0.192376431
YLLs	North Africa and Middle East	Male	35-39 years	Urolithiasis	Rate	2021	1.251657569	1.743646314	0.442259778
YLLs	North Africa and Middle East	Female	35-39 years	Urolithiasis	Rate	1990	0.573782084	0.990296052	0.233345811
YLLs	North Africa and Middle East	Both	35-39 years	Urolithiasis	Rate	1990	1.085546158	1.556890272	0.545120974
DALYs	North Africa and Middle East	Male	35-39 years	Urolithiasis	Rate	1990	7.051513558	11.41636808	3.959730923
Prevalence	North Africa and Middle East	Male	35-39 years	Urolithiasis	Rate	1990	74.44303764	116.805944	41.40781835
Deaths	North Africa and Middle East	Male	35-39 years	Urolithiasis	Rate	2021	0.023696958	0.03301137	0.008374477
Deaths	North Africa and Middle East	Female	35-39 years	Urolithiasis	Rate	2021	0.010617938	0.016804127	0.003644976
Deaths	North Africa and Middle East	Both	35-39 years	Urolithiasis	Rate	2021	0.017556665	0.02361324	0.006942221
Prevalence	North Africa and Middle East	Female	35-39 years	Urolithiasis	Rate	2021	25.33632905	40.23743403	13.97547193
YLDs	North Africa and Middle East	Both	35-39 years	Urolithiasis	Rate	2021	3.868996145	6.72182156	1.917042825
DALYs	North Africa and Middle East	Female	35-39 years	Urolithiasis	Rate	1990	2.49155479	4.006125963	1.463839369
YLDs	North Africa and Middle East	Male	35-39 years	Urolithiasis	Rate	2021	5.559642815	9.822035951	2.662008834
DALYs	North Africa and Middle East	Female	35-39 years	Urolithiasis	Rate	2021	2.518978475	4.03411256	1.442561543
DALYs	North Africa and Middle East	Both	35-39 years	Urolithiasis	Rate	2021	4.796155979	7.639769205	2.828492206
YLDs	North Africa and Middle East	Female	35-39 years	Urolithiasis	Rate	2021	1.958511441	3.372372372	0.990296835
DALYs	North Africa and Middle East	Male	35-39 years	Urolithiasis	Rate	2021	6.811300385	11.04924289	3.913104229
YLDs	North Africa and Middle East	Both	35-39 years	Urolithiasis	Rate	1990	3.755607289	6.53261109	1.846596732
YLDs	North Africa and Middle East	Male	35-39 years	Urolithiasis	Rate	1990	5.484530755	9.546871733	2.542437691
YLDs	North Africa and Middle East	Female	35-39 years	Urolithiasis	Rate	1990	1.917772706	3.331641484	0.965245152
DALYs	North Africa and Middle East	Both	35-39 years	Urolithiasis	Rate	1990	4.841153447	7.649014697	2.780040002
YLLs	North Africa and Middle East	Both	40-44 years	Urolithiasis	Rate	1990	1.490002515	2.10593306	0.735440857
YLLs	North Africa and Middle East	Male	40-44 years	Urolithiasis	Rate	2021	1.11652038	1.621732492	0.361478509
YLLs	North Africa and Middle East	Female	40-44 years	Urolithiasis	Rate	2021	1.678777291	2.727365492	0.454507267
YLLs	North Africa and Middle East	Male	40-44 years	Urolithiasis	Rate	1990	1.509399972	2.437844515	0.488313841
Deaths	North Africa and Middle East	Both	40-44 years	Urolithiasis	Rate	1990	0.031114133	0.043978589	0.015361107
Deaths	North Africa and Middle East	Female	40-44 years	Urolithiasis	Rate	1990	0.030678733	0.046739008	0.011877916
DALYs	North Africa and Middle East	Both	40-44 years	Urolithiasis	Rate	2021	6.156919308	10.11076504	3.661108652
DALYs	North Africa and Middle East	Female	40-44 years	Urolithiasis	Rate	2021	4.030562748	6.302221792	2.164720908
DALYs	North Africa and Middle East	Male	40-44 years	Urolithiasis	Rate	2021	8.027478224	13.73583317	4.575073585
YLLs	North Africa and Middle East	Female	40-44 years	Urolithiasis	Rate	1990	1.4690562	2.238102116	0.568662107
YLLs	North Africa and Middle East	Both	40-44 years	Urolithiasis	Rate	2021	1.379656962	1.989031294	0.503857099
YLDs	North Africa and Middle East	Male	40-44 years	Urolithiasis	Rate	1990	6.566963896	12.15166485	2.949318975
Prevalence	North Africa and Middle East	Both	40-44 years	Urolithiasis	Rate	1990	61.09229937	100.7999036	35.31047951
DALYs	North Africa and Middle East	Male	40-44 years	Urolithiasis	Rate	1990	8.076363868	13.62536698	4.475645632
DALYs	North Africa and Middle East	Female	40-44 years	Urolithiasis	Rate	1990	3.737912309	5.72848288	2.205362239
DALYs	North Africa and Middle East	Both	40-44 years	Urolithiasis	Rate	1990	5.990417902	9.766705252	3.598553839
Incidence	North Africa and Middle East	Both	40-44 years	Urolithiasis	Rate	2021	1705.193588	2683.723665	986.7744684
Incidence	North Africa and Middle East	Female	40-44 years	Urolithiasis	Rate	2021	810.0929092	1293.816217	464.7726285
Incidence	North Africa and Middle East	Male	40-44 years	Urolithiasis	Rate	2021	2492.614939	3898.78405	1444.553256
Incidence	North Africa and Middle East	Both	40-44 years	Urolithiasis	Rate	1990	1615.761527	2575.505255	930.2494507
Incidence	North Africa and Middle East	Female	40-44 years	Urolithiasis	Rate	1990	779.6309834	1255.799853	442.1352519
Incidence	North Africa and Middle East	Male	40-44 years	Urolithiasis	Rate	1990	2390.065103	3802.852556	1378.764283
Deaths	North Africa and Middle East	Male	40-44 years	Urolithiasis	Rate	2021	0.023293723	0.033836453	0.007539902
Deaths	North Africa and Middle East	Female	40-44 years	Urolithiasis	Rate	2021	0.035059589	0.056975363	0.009489602
Deaths	North Africa and Middle East	Both	40-44 years	Urolithiasis	Rate	2021	0.028800155	0.04153497	0.010512612
Prevalence	North Africa and Middle East	Both	40-44 years	Urolithiasis	Rate	2021	64.34776901	105.9903013	37.47972231
Prevalence	North Africa and Middle East	Female	40-44 years	Urolithiasis	Rate	2021	30.55530851	50.49052862	17.76003734
Prevalence	North Africa and Middle East	Male	40-44 years	Urolithiasis	Rate	2021	94.07504498	153.762565	54.80444583
Prevalence	North Africa and Middle East	Female	40-44 years	Urolithiasis	Rate	1990	29.45982058	48.99474151	16.98763711
Prevalence	North Africa and Middle East	Male	40-44 years	Urolithiasis	Rate	1990	90.38574117	148.432869	52.49013503
Deaths	North Africa and Middle East	Male	40-44 years	Urolithiasis	Rate	1990	0.031517337	0.050909383	0.010198103
YLDs	North Africa and Middle East	Female	40-44 years	Urolithiasis	Rate	1990	2.268856109	4.054889359	1.20668286
YLDs	North Africa and Middle East	Both	40-44 years	Urolithiasis	Rate	1990	4.500415387	8.269609497	2.140030394
YLDs	North Africa and Middle East	Male	40-44 years	Urolithiasis	Rate	2021	6.910957844	12.53225782	3.475877721
YLDs	North Africa and Middle East	Female	40-44 years	Urolithiasis	Rate	2021	2.351785457	4.132217691	1.256871714
YLDs	North Africa and Middle East	Both	40-44 years	Urolithiasis	Rate	2021	4.777262346	8.677167678	2.490473838
Deaths	North Africa and Middle East	Female	45-49 years	Urolithiasis	Rate	1990	0.047531878	0.074842828	0.017645076
YLDs	North Africa and Middle East	Male	45-49 years	Urolithiasis	Rate	1990	7.315029515	12.89502844	3.225397795
YLDs	North Africa and Middle East	Female	45-49 years	Urolithiasis	Rate	1990	2.595692007	4.37901089	1.219015373
YLLs	North Africa and Middle East	Female	45-49 years	Urolithiasis	Rate	1990	2.041085138	3.213557208	0.757549998
YLDs	North Africa and Middle East	Male	45-49 years	Urolithiasis	Rate	2021	7.651743078	13.07404519	3.520196126
YLDs	North Africa and Middle East	Female	45-49 years	Urolithiasis	Rate	2021	2.738493423	4.584243727	1.290595849
DALYs	North Africa and Middle East	Male	45-49 years	Urolithiasis	Rate	1990	9.815098113	15.59446857	5.396052447
DALYs	North Africa and Middle East	Female	45-49 years	Urolithiasis	Rate	1990	4.636777145	6.825566816	2.848932373
DALYs	North Africa and Middle East	Both	45-49 years	Urolithiasis	Rate	1990	7.283079308	11.01321753	4.404840234
Prevalence	North Africa and Middle East	Male	45-49 years	Urolithiasis	Rate	1990	100.8863538	154.4209933	51.28685304
Prevalence	North Africa and Middle East	Male	45-49 years	Urolithiasis	Rate	2021	106.6271012	164.9316148	54.01982993
Prevalence	North Africa and Middle East	Both	45-49 years	Urolithiasis	Rate	1990	68.0398122	104.7438741	34.48763078
Prevalence	North Africa and Middle East	Female	45-49 years	Urolithiasis	Rate	2021	35.54015561	55.63138272	17.7608143
YLDs	North Africa and Middle East	Both	45-49 years	Urolithiasis	Rate	2021	5.359891329	9.029397132	2.496307259
Prevalence	North Africa and Middle East	Both	45-49 years	Urolithiasis	Rate	2021	73.46763403	113.440297	37.12315134
Deaths	North Africa and Middle East	Male	45-49 years	Urolithiasis	Rate	2021	0.04463425	0.064857189	0.018773846
Deaths	North Africa and Middle East	Female	45-49 years	Urolithiasis	Rate	2021	0.062315825	0.107508279	0.017154202
Deaths	North Africa and Middle East	Both	45-49 years	Urolithiasis	Rate	2021	0.05288206	0.078529336	0.021751822
Deaths	North Africa and Middle East	Male	45-49 years	Urolithiasis	Rate	1990	0.058220388	0.097532202	0.02708289
YLLs	North Africa and Middle East	Both	45-49 years	Urolithiasis	Rate	1990	2.275641654	3.19558011	1.235859851
Prevalence	North Africa and Middle East	Female	45-49 years	Urolithiasis	Rate	1990	33.71073299	52.63603342	16.77240782
Incidence	North Africa and Middle East	Male	45-49 years	Urolithiasis	Rate	1990	2634.300054	4085.604785	1324.675215
YLDs	North Africa and Middle East	Both	45-49 years	Urolithiasis	Rate	1990	5.007437654	8.654906935	2.285290963
Incidence	North Africa and Middle East	Both	45-49 years	Urolithiasis	Rate	1990	1778.508238	2768.40245	888.8819041
YLLs	North Africa and Middle East	Both	45-49 years	Urolithiasis	Rate	2021	2.272952335	3.375032838	0.935057985
YLLs	North Africa and Middle East	Female	45-49 years	Urolithiasis	Rate	2021	2.677521066	4.617647109	0.737073138
YLLs	North Africa and Middle East	Male	45-49 years	Urolithiasis	Rate	2021	1.919243518	2.78894577	0.807223804
Incidence	North Africa and Middle East	Female	45-49 years	Urolithiasis	Rate	1990	884.0900256	1377.88772	433.4189429
DALYs	North Africa and Middle East	Both	45-49 years	Urolithiasis	Rate	2021	7.632843665	11.6058916	4.506608722
DALYs	North Africa and Middle East	Female	45-49 years	Urolithiasis	Rate	2021	5.416014489	8.030645712	2.856973197
YLLs	North Africa and Middle East	Male	45-49 years	Urolithiasis	Rate	1990	2.500068598	4.18834097	1.163072734
Deaths	North Africa and Middle East	Both	45-49 years	Urolithiasis	Rate	1990	0.052994079	0.07441237	0.028782545
Incidence	North Africa and Middle East	Male	45-49 years	Urolithiasis	Rate	2021	2789.856386	4353.938618	1415.161672
Incidence	North Africa and Middle East	Female	45-49 years	Urolithiasis	Rate	2021	933.7950911	1439.00495	460.5233322
Incidence	North Africa and Middle East	Both	45-49 years	Urolithiasis	Rate	2021	1924.071493	2990.870067	972.278488
DALYs	North Africa and Middle East	Male	45-49 years	Urolithiasis	Rate	2021	9.570986596	15.36891805	5.279222042
YLLs	North Africa and Middle East	Both	50-54 years	Urolithiasis	Rate	2021	3.514159072	5.100703686	1.511784759
YLLs	North Africa and Middle East	Female	50-54 years	Urolithiasis	Rate	2021	3.698700943	6.072644461	0.975334041
YLLs	North Africa and Middle East	Female	50-54 years	Urolithiasis	Rate	1990	2.7953638	4.325076004	1.02228053
YLLs	North Africa and Middle East	Both	50-54 years	Urolithiasis	Rate	1990	3.623642159	5.443067067	1.962424908
Prevalence	North Africa and Middle East	Both	50-54 years	Urolithiasis	Rate	2021	77.61918286	120.8144502	43.52064596
Prevalence	North Africa and Middle East	Female	50-54 years	Urolithiasis	Rate	2021	39.01029857	60.95560966	22.07201315
Prevalence	North Africa and Middle East	Male	50-54 years	Urolithiasis	Rate	2021	112.412416	174.5291796	62.84954642
Prevalence	North Africa and Middle East	Both	50-54 years	Urolithiasis	Rate	1990	71.02940975	111.2333018	39.24707078
Prevalence	North Africa and Middle East	Female	50-54 years	Urolithiasis	Rate	1990	36.28495956	57.39909034	20.12794915
YLLs	North Africa and Middle East	Male	50-54 years	Urolithiasis	Rate	2021	3.347855164	4.840066115	1.528954066
Prevalence	North Africa and Middle East	Male	50-54 years	Urolithiasis	Rate	1990	104.3172864	163.9668919	57.40837267
Deaths	North Africa and Middle East	Female	50-54 years	Urolithiasis	Rate	2021	0.096652358	0.158615564	0.025495689
Deaths	North Africa and Middle East	Female	50-54 years	Urolithiasis	Rate	1990	0.07324834	0.113301095	0.026778779
DALYs	North Africa and Middle East	Both	50-54 years	Urolithiasis	Rate	2021	9.189031884	13.93123367	5.787315071
DALYs	North Africa and Middle East	Female	50-54 years	Urolithiasis	Rate	2021	6.709101009	10.10087536	3.52439961
DALYs	North Africa and Middle East	Male	50-54 years	Urolithiasis	Rate	2021	11.42387536	17.83482944	6.688641431
YLDs	North Africa and Middle East	Both	50-54 years	Urolithiasis	Rate	1990	5.228206915	8.873081895	2.498102191
YLDs	North Africa and Middle East	Male	50-54 years	Urolithiasis	Rate	2021	8.076020192	14.57710401	3.864152671
YLDs	North Africa and Middle East	Female	50-54 years	Urolithiasis	Rate	2021	3.010400066	5.001932561	1.413870257
YLDs	North Africa and Middle East	Both	50-54 years	Urolithiasis	Rate	2021	5.674872812	10.06137271	2.721772832
Deaths	North Africa and Middle East	Both	50-54 years	Urolithiasis	Rate	1990	0.0950013	0.142711862	0.051434337
Deaths	North Africa and Middle East	Male	50-54 years	Urolithiasis	Rate	1990	0.115842322	0.202009335	0.055183599
Deaths	North Africa and Middle East	Both	50-54 years	Urolithiasis	Rate	2021	0.091851338	0.133303635	0.039523362
Deaths	North Africa and Middle East	Male	50-54 years	Urolithiasis	Rate	2021	0.087524794	0.126586208	0.039976085
YLLs	North Africa and Middle East	Male	50-54 years	Urolithiasis	Rate	1990	4.417197033	7.702734054	2.104274969
Incidence	North Africa and Middle East	Male	50-54 years	Urolithiasis	Rate	1990	2720.374041	4280.295481	1546.930691
Incidence	North Africa and Middle East	Female	50-54 years	Urolithiasis	Rate	1990	949.6369983	1498.127654	543.0956147
DALYs	North Africa and Middle East	Female	50-54 years	Urolithiasis	Rate	1990	5.595165719	8.107574701	3.505456968
DALYs	North Africa and Middle East	Both	50-54 years	Urolithiasis	Rate	1990	8.851849074	13.06102869	5.644097097
Incidence	North Africa and Middle East	Both	50-54 years	Urolithiasis	Rate	1990	1853.961279	2928.226383	1058.789954
Incidence	North Africa and Middle East	Male	50-54 years	Urolithiasis	Rate	2021	2939.831199	4646.448683	1682.49657
Incidence	North Africa and Middle East	Female	50-54 years	Urolithiasis	Rate	2021	1023.879896	1601.849222	582.2515698
Incidence	North Africa and Middle East	Both	50-54 years	Urolithiasis	Rate	2021	2031.653851	3199.038845	1164.206712
DALYs	North Africa and Middle East	Male	50-54 years	Urolithiasis	Rate	1990	11.97200418	18.09010809	7.257630336
YLDs	North Africa and Middle East	Female	50-54 years	Urolithiasis	Rate	1990	2.799801919	4.691020795	1.294102107
YLDs	North Africa and Middle East	Male	50-54 years	Urolithiasis	Rate	1990	7.554807147	13.15934281	3.625489976
DALYs	North Africa and Middle East	Female	55-59 years	Urolithiasis	Rate	2021	6.260570831	9.044001989	3.12518761
YLDs	North Africa and Middle East	Both	55-59 years	Urolithiasis	Rate	2021	5.560915183	9.627079403	2.937874597
Prevalence	North Africa and Middle East	Female	55-59 years	Urolithiasis	Rate	1990	36.14564368	57.22029022	20.83466833
YLLs	North Africa and Middle East	Both	55-59 years	Urolithiasis	Rate	2021	3.969594489	5.503618489	1.811738459
YLLs	North Africa and Middle East	Female	55-59 years	Urolithiasis	Rate	2021	3.178980312	4.963399829	0.864568675
YLLs	North Africa and Middle East	Male	55-59 years	Urolithiasis	Rate	2021	4.71218294	6.701510353	2.097284352
Deaths	North Africa and Middle East	Both	55-59 years	Urolithiasis	Rate	2021	0.118321102	0.16406034	0.054011181
Deaths	North Africa and Middle East	Female	55-59 years	Urolithiasis	Rate	2021	0.094774871	0.147908919	0.025786593
Deaths	North Africa and Middle East	Male	55-59 years	Urolithiasis	Rate	2021	0.140437022	0.199685346	0.062505499
Incidence	North Africa and Middle East	Both	55-59 years	Urolithiasis	Rate	2021	1991.253254	3114.274641	1182.371386
Incidence	North Africa and Middle East	Male	55-59 years	Urolithiasis	Rate	1990	2609.719592	4170.564198	1531.10767
Incidence	North Africa and Middle East	Female	55-59 years	Urolithiasis	Rate	1990	931.9171484	1467.303551	543.5658192
Incidence	North Africa and Middle East	Both	55-59 years	Urolithiasis	Rate	1990	1794.437637	2858.684455	1053.46301
Incidence	North Africa and Middle East	Female	55-59 years	Urolithiasis	Rate	2021	1033.723875	1620.743228	609.1263969
Incidence	North Africa and Middle East	Male	55-59 years	Urolithiasis	Rate	2021	2890.617671	4542.343781	1716.414412
DALYs	North Africa and Middle East	Male	55-59 years	Urolithiasis	Rate	2021	12.60181662	18.7500559	7.925525557
DALYs	North Africa and Middle East	Both	55-59 years	Urolithiasis	Rate	2021	9.530509672	13.7330257	6.117937603
Deaths	North Africa and Middle East	Male	55-59 years	Urolithiasis	Rate	1990	0.180077248	0.31949807	0.083247562
Prevalence	North Africa and Middle East	Both	55-59 years	Urolithiasis	Rate	1990	69.69599978	110.491244	40.37899495
YLDs	North Africa and Middle East	Female	55-59 years	Urolithiasis	Rate	2021	3.081590519	5.473981407	1.57399744
Prevalence	North Africa and Middle East	Male	55-59 years	Urolithiasis	Rate	2021	112.0245283	174.377082	65.25945874
Prevalence	North Africa and Middle East	Female	55-59 years	Urolithiasis	Rate	2021	39.97163004	62.50787387	22.9476346
Prevalence	North Africa and Middle East	Both	55-59 years	Urolithiasis	Rate	2021	77.12656429	119.9216566	44.66743354
YLLs	North Africa and Middle East	Male	55-59 years	Urolithiasis	Rate	1990	6.027061001	10.69447918	2.786521813
YLLs	North Africa and Middle East	Female	55-59 years	Urolithiasis	Rate	1990	2.613920121	4.032351699	0.911677947
Prevalence	North Africa and Middle East	Male	55-59 years	Urolithiasis	Rate	1990	101.4088695	161.4664441	58.87950682
Deaths	North Africa and Middle East	Female	55-59 years	Urolithiasis	Rate	1990	0.078115889	0.120482602	0.027240136
DALYs	North Africa and Middle East	Both	55-59 years	Urolithiasis	Rate	1990	9.424969304	14.10629047	5.855244336
YLLs	North Africa and Middle East	Both	55-59 years	Urolithiasis	Rate	1990	4.368539058	6.895637766	2.404588749
DALYs	North Africa and Middle East	Female	55-59 years	Urolithiasis	Rate	1990	5.405535339	8.184640063	3.166518466
YLDs	North Africa and Middle East	Female	55-59 years	Urolithiasis	Rate	1990	2.791615218	5.113016375	1.427168772
YLDs	North Africa and Middle East	Male	55-59 years	Urolithiasis	Rate	2021	7.889633684	13.68714132	4.088905326
YLDs	North Africa and Middle East	Both	55-59 years	Urolithiasis	Rate	1990	5.056430245	8.930556643	2.600802602
YLDs	North Africa and Middle East	Male	55-59 years	Urolithiasis	Rate	1990	7.197205851	12.91086765	3.66093417
DALYs	North Africa and Middle East	Male	55-59 years	Urolithiasis	Rate	1990	13.22426685	20.55198502	7.945835813
Deaths	North Africa and Middle East	Both	55-59 years	Urolithiasis	Rate	1990	0.130531929	0.206037589	0.071831149
Incidence	North Africa and Middle East	Male	60-64 years	Urolithiasis	Rate	1990	2210.793906	3462.264469	1224.192387
Incidence	North Africa and Middle East	Female	60-64 years	Urolithiasis	Rate	1990	796.7564565	1231.115802	438.35922
Incidence	North Africa and Middle East	Male	60-64 years	Urolithiasis	Rate	2021	2503.171256	3808.309116	1419.976845
Incidence	North Africa and Middle East	Female	60-64 years	Urolithiasis	Rate	2021	911.4235959	1394.073371	510.4467329
Incidence	North Africa and Middle East	Both	60-64 years	Urolithiasis	Rate	2021	1727.002904	2646.357745	975.4898464
YLDs	North Africa and Middle East	Male	60-64 years	Urolithiasis	Rate	1990	6.124740328	10.69490418	2.846602276
YLDs	North Africa and Middle East	Male	60-64 years	Urolithiasis	Rate	2021	6.872343732	11.80345081	3.484241711
YLDs	North Africa and Middle East	Female	60-64 years	Urolithiasis	Rate	2021	2.754557973	4.782612857	1.443697232
Incidence	North Africa and Middle East	Both	60-64 years	Urolithiasis	Rate	1990	1526.384609	2389.771024	847.4303457
YLDs	North Africa and Middle East	Both	60-64 years	Urolithiasis	Rate	1990	4.328959223	7.581991345	2.146969798
Prevalence	North Africa and Middle East	Male	60-64 years	Urolithiasis	Rate	1990	86.83036134	138.4441803	48.04221863
Deaths	North Africa and Middle East	Male	60-64 years	Urolithiasis	Rate	2021	0.221932501	0.335505389	0.092497217
YLDs	North Africa and Middle East	Female	60-64 years	Urolithiasis	Rate	1990	2.414531034	4.242988175	1.233242832
Prevalence	North Africa and Middle East	Female	60-64 years	Urolithiasis	Rate	1990	31.27013203	49.58721916	17.23891226
DALYs	North Africa and Middle East	Both	60-64 years	Urolithiasis	Rate	2021	9.787348377	13.82878939	5.832752973
DALYs	North Africa and Middle East	Female	60-64 years	Urolithiasis	Rate	2021	6.108958491	8.976577039	2.991030683
DALYs	North Africa and Middle East	Male	60-64 years	Urolithiasis	Rate	2021	13.2879887	19.62743018	8.114492976
Prevalence	North Africa and Middle East	Male	60-64 years	Urolithiasis	Rate	2021	98.08827785	151.3198362	55.13489755
Prevalence	North Africa and Middle East	Female	60-64 years	Urolithiasis	Rate	2021	35.65637785	55.01668417	19.99765878
Prevalence	North Africa and Middle East	Both	60-64 years	Urolithiasis	Rate	2021	67.64522074	104.289349	37.89075783
DALYs	North Africa and Middle East	Both	60-64 years	Urolithiasis	Rate	1990	9.645939012	14.1469259	5.981373978
DALYs	North Africa and Middle East	Female	60-64 years	Urolithiasis	Rate	1990	5.050822325	7.371688585	2.749632046
DALYs	North Africa and Middle East	Male	60-64 years	Urolithiasis	Rate	1990	13.95627239	20.65332915	7.831564496
Deaths	North Africa and Middle East	Female	60-64 years	Urolithiasis	Rate	2021	0.116125339	0.179477867	0.028831784
Prevalence	North Africa and Middle East	Both	60-64 years	Urolithiasis	Rate	1990	59.93861425	95.07828594	33.07497906
Deaths	North Africa and Middle East	Both	60-64 years	Urolithiasis	Rate	2021	0.170338789	0.234354485	0.074744792
YLLs	North Africa and Middle East	Both	60-64 years	Urolithiasis	Rate	2021	4.922920262	6.773417353	2.160379435
YLLs	North Africa and Middle East	Male	60-64 years	Urolithiasis	Rate	2021	6.41564497	9.698809909	2.674094278
YLDs	North Africa and Middle East	Both	60-64 years	Urolithiasis	Rate	2021	4.864428115	8.46329106	2.52587603
Deaths	North Africa and Middle East	Male	60-64 years	Urolithiasis	Rate	1990	0.271046063	0.464287186	0.116015766
Deaths	North Africa and Middle East	Female	60-64 years	Urolithiasis	Rate	1990	0.091325742	0.147114132	0.029783983
Deaths	North Africa and Middle East	Both	60-64 years	Urolithiasis	Rate	1990	0.1840595	0.288423236	0.090248061
YLLs	North Africa and Middle East	Female	60-64 years	Urolithiasis	Rate	2021	3.354400518	5.185188215	0.832850331
YLLs	North Africa and Middle East	Male	60-64 years	Urolithiasis	Rate	1990	7.831532063	13.41562373	3.352032275
YLLs	North Africa and Middle East	Both	60-64 years	Urolithiasis	Rate	1990	5.316979789	8.331983706	2.606780988
YLLs	North Africa and Middle East	Female	60-64 years	Urolithiasis	Rate	1990	2.63629129	4.247483133	0.859885162
Prevalence	North Africa and Middle East	Female	65-69 years	Urolithiasis	Rate	1990	24.71926572	38.75678021	13.45694903
Prevalence	North Africa and Middle East	Both	65-69 years	Urolithiasis	Rate	1990	47.19005673	74.74277924	25.74566287
YLLs	North Africa and Middle East	Both	65-69 years	Urolithiasis	Rate	2021	7.509018483	10.26564653	2.814099127
Prevalence	North Africa and Middle East	Both	65-69 years	Urolithiasis	Rate	2021	54.55521976	84.83341928	30.4649442
YLLs	North Africa and Middle East	Female	65-69 years	Urolithiasis	Rate	2021	6.953485943	10.48974802	1.840264699
Prevalence	North Africa and Middle East	Male	65-69 years	Urolithiasis	Rate	2021	79.22316429	123.4325461	44.22950831
Prevalence	North Africa and Middle East	Female	65-69 years	Urolithiasis	Rate	2021	29.18637033	45.66593883	16.22595501
YLDs	North Africa and Middle East	Female	65-69 years	Urolithiasis	Rate	2021	2.246278684	3.977918082	1.108958919
DALYs	North Africa and Middle East	Female	65-69 years	Urolithiasis	Rate	2021	9.199764627	13.14398629	3.908983586
YLDs	North Africa and Middle East	Male	65-69 years	Urolithiasis	Rate	2021	5.457206486	9.731135032	2.613997402
YLDs	North Africa and Middle East	Both	65-69 years	Urolithiasis	Rate	1990	3.491908683	6.274553478	1.677077486
YLLs	North Africa and Middle East	Male	65-69 years	Urolithiasis	Rate	1990	9.588920464	15.86825039	3.371519147
YLLs	North Africa and Middle East	Female	65-69 years	Urolithiasis	Rate	1990	5.071519038	8.499179878	1.650799352
Deaths	North Africa and Middle East	Both	65-69 years	Urolithiasis	Rate	2021	0.308206827	0.421342683	0.115447592
Deaths	North Africa and Middle East	Female	65-69 years	Urolithiasis	Rate	2021	0.28580289	0.431093441	0.075677713
Deaths	North Africa and Middle East	Male	65-69 years	Urolithiasis	Rate	2021	0.329991775	0.484568924	0.113385252
YLLs	North Africa and Middle East	Both	65-69 years	Urolithiasis	Rate	1990	7.376848058	10.86518341	3.247847182
YLDs	North Africa and Middle East	Male	65-69 years	Urolithiasis	Rate	1990	5.013209156	8.979747868	2.40291721
YLDs	North Africa and Middle East	Female	65-69 years	Urolithiasis	Rate	1990	1.90647318	3.410990826	0.947501423
DALYs	North Africa and Middle East	Both	65-69 years	Urolithiasis	Rate	2021	11.38325007	15.45545801	5.908026118
Prevalence	North Africa and Middle East	Male	65-69 years	Urolithiasis	Rate	1990	68.75184523	110.1126598	37.60883765
YLDs	North Africa and Middle East	Both	65-69 years	Urolithiasis	Rate	2021	3.874231587	6.871801095	1.857454541
DALYs	North Africa and Middle East	Male	65-69 years	Urolithiasis	Rate	2021	13.50640894	19.52261912	7.138289308
Incidence	North Africa and Middle East	Male	65-69 years	Urolithiasis	Rate	1990	1740.566905	2806.563818	961.9748637
Incidence	North Africa and Middle East	Male	65-69 years	Urolithiasis	Rate	2021	2010.563668	3199.823558	1128.78509
Incidence	North Africa and Middle East	Both	65-69 years	Urolithiasis	Rate	1990	1194.594435	1907.914369	663.8883982
Incidence	North Africa and Middle East	Female	65-69 years	Urolithiasis	Rate	1990	625.6048419	991.5143503	345.3532574
YLLs	North Africa and Middle East	Male	65-69 years	Urolithiasis	Rate	2021	8.049202457	11.81669911	2.766269341
Deaths	North Africa and Middle East	Both	65-69 years	Urolithiasis	Rate	1990	0.303130045	0.446422394	0.133500229
Deaths	North Africa and Middle East	Female	65-69 years	Urolithiasis	Rate	1990	0.208561631	0.349482757	0.067904712
Incidence	North Africa and Middle East	Female	65-69 years	Urolithiasis	Rate	2021	741.6642158	1170.634184	414.3051434
DALYs	North Africa and Middle East	Male	65-69 years	Urolithiasis	Rate	1990	14.60212962	22.84011481	7.947404904
DALYs	North Africa and Middle East	Female	65-69 years	Urolithiasis	Rate	1990	6.977992218	10.67615745	3.201585256
Deaths	North Africa and Middle East	Male	65-69 years	Urolithiasis	Rate	1990	0.393872919	0.65166646	0.138511524
DALYs	North Africa and Middle East	Both	65-69 years	Urolithiasis	Rate	1990	10.86875674	15.79573819	6.184057148
Incidence	North Africa and Middle East	Both	65-69 years	Urolithiasis	Rate	2021	1385.001181	2210.877887	780.168553
YLLs	North Africa and Middle East	Male	70-74 years	Urolithiasis	Rate	1990	11.18036375	17.78030356	3.753754518
YLLs	North Africa and Middle East	Female	70-74 years	Urolithiasis	Rate	1990	6.643323399	11.17968379	1.792409367
YLLs	North Africa and Middle East	Both	70-74 years	Urolithiasis	Rate	1990	8.9558848	13.02571824	3.883562504
Incidence	North Africa and Middle East	Female	70-74 years	Urolithiasis	Rate	2021	523.3891258	867.3805716	321.7101871
Deaths	North Africa and Middle East	Both	70-74 years	Urolithiasis	Rate	2021	0.483139369	0.661716421	0.178579922
Incidence	North Africa and Middle East	Male	70-74 years	Urolithiasis	Rate	2021	1412.695382	2342.084222	856.0439424
Incidence	North Africa and Middle East	Both	70-74 years	Urolithiasis	Rate	1990	803.6335322	1353.058666	467.9660921
Incidence	North Africa and Middle East	Female	70-74 years	Urolithiasis	Rate	1990	411.5444245	710.9402552	243.4127726
Deaths	North Africa and Middle East	Female	70-74 years	Urolithiasis	Rate	2021	0.464341335	0.715690999	0.117859175
Deaths	North Africa and Middle East	Male	70-74 years	Urolithiasis	Rate	2021	0.502399652	0.743107742	0.172346907
YLDs	North Africa and Middle East	Both	70-74 years	Urolithiasis	Rate	2021	2.892048209	5.326882899	1.478856352
Incidence	North Africa and Middle East	Both	70-74 years	Urolithiasis	Rate	2021	962.6415941	1596.328138	584.8360868
YLDs	North Africa and Middle East	Female	70-74 years	Urolithiasis	Rate	1990	1.286503728	2.376683638	0.640366727
YLDs	North Africa and Middle East	Both	70-74 years	Urolithiasis	Rate	1990	2.469906199	4.566831148	1.217231088
Deaths	North Africa and Middle East	Both	70-74 years	Urolithiasis	Rate	1990	0.446822508	0.649614044	0.193849026
Deaths	North Africa and Middle East	Female	70-74 years	Urolithiasis	Rate	1990	0.332113124	0.559019746	0.089607718
Deaths	North Africa and Middle East	Male	70-74 years	Urolithiasis	Rate	1990	0.557162761	0.885980094	0.187095154
Prevalence	North Africa and Middle East	Female	70-74 years	Urolithiasis	Rate	1990	16.73063318	29.29073585	9.674018649
DALYs	North Africa and Middle East	Male	70-74 years	Urolithiasis	Rate	1990	14.78859815	22.50561053	7.543192362
Prevalence	North Africa and Middle East	Both	70-74 years	Urolithiasis	Rate	1990	32.54655184	56.13064727	18.73368316
Prevalence	North Africa and Middle East	Male	70-74 years	Urolithiasis	Rate	2021	56.8322871	97.62520089	34.39103054
Prevalence	North Africa and Middle East	Female	70-74 years	Urolithiasis	Rate	2021	21.07100705	35.63474397	12.68804202
DALYs	North Africa and Middle East	Female	70-74 years	Urolithiasis	Rate	1990	7.929827128	12.52992053	3.102992657
DALYs	North Africa and Middle East	Both	70-74 years	Urolithiasis	Rate	1990	11.425791	16.15856252	6.307780755
YLDs	North Africa and Middle East	Male	70-74 years	Urolithiasis	Rate	1990	3.608234409	6.661198261	1.78651586
Incidence	North Africa and Middle East	Male	70-74 years	Urolithiasis	Rate	1990	1180.788476	1983.028952	685.1331334
Prevalence	North Africa and Middle East	Both	70-74 years	Urolithiasis	Rate	2021	38.73447273	66.22643275	23.62432203
Prevalence	North Africa and Middle East	Male	70-74 years	Urolithiasis	Rate	1990	47.76006273	81.76882348	27.36466621
YLDs	North Africa and Middle East	Female	70-74 years	Urolithiasis	Rate	2021	1.618189561	2.927132376	0.850795312
DALYs	North Africa and Middle East	Both	70-74 years	Urolithiasis	Rate	2021	12.5801451	16.63653654	6.171058641
DALYs	North Africa and Middle East	Male	70-74 years	Urolithiasis	Rate	2021	14.28350999	20.42728571	7.141428005
YLDs	North Africa and Middle East	Male	70-74 years	Urolithiasis	Rate	2021	4.197231333	7.760268446	2.096218165
YLLs	North Africa and Middle East	Both	70-74 years	Urolithiasis	Rate	2021	9.688096896	13.26782196	3.581520956
YLLs	North Africa and Middle East	Female	70-74 years	Urolithiasis	Rate	2021	9.299471526	14.33457604	2.360014803
DALYs	North Africa and Middle East	Female	70-74 years	Urolithiasis	Rate	2021	10.91766109	15.96493151	3.951479478
YLLs	North Africa and Middle East	Male	70-74 years	Urolithiasis	Rate	2021	10.08627865	14.91232422	3.459512139
DALYs	North Africa and Middle East	Female	75-79 years	Urolithiasis	Rate	2021	14.21857481	21.76573205	4.582783253
Deaths	North Africa and Middle East	Male	75-79 years	Urolithiasis	Rate	1990	0.93578515	1.596428562	0.337274827
YLDs	North Africa and Middle East	Male	75-79 years	Urolithiasis	Rate	2021	2.753579132	4.596439139	1.520379735
YLDs	North Africa and Middle East	Female	75-79 years	Urolithiasis	Rate	1990	0.703383022	1.168590303	0.352193959
YLDs	North Africa and Middle East	Male	75-79 years	Urolithiasis	Rate	1990	2.124230489	3.65003446	1.085197898
Prevalence	North Africa and Middle East	Both	75-79 years	Urolithiasis	Rate	2021	23.97568171	36.5930891	15.05986659
DALYs	North Africa and Middle East	Male	75-79 years	Urolithiasis	Rate	2021	21.72193292	30.58728436	9.70433019
YLDs	North Africa and Middle East	Female	75-79 years	Urolithiasis	Rate	2021	0.995015773	1.658050467	0.54984302
DALYs	North Africa and Middle East	Both	75-79 years	Urolithiasis	Rate	2021	17.84711467	24.48448954	8.644763703
YLDs	North Africa and Middle East	Both	75-79 years	Urolithiasis	Rate	2021	1.845437298	3.069625474	1.009355316
DALYs	North Africa and Middle East	Both	75-79 years	Urolithiasis	Rate	1990	13.06416023	19.54123576	6.936943034
DALYs	North Africa and Middle East	Female	75-79 years	Urolithiasis	Rate	1990	8.90680607	15.54799635	3.61491119
Deaths	North Africa and Middle East	Both	75-79 years	Urolithiasis	Rate	1990	0.72338245	1.119554191	0.359122192
DALYs	North Africa and Middle East	Male	75-79 years	Urolithiasis	Rate	1990	17.23766513	27.67961069	7.708786206
Deaths	North Africa and Middle East	Female	75-79 years	Urolithiasis	Rate	1990	0.511801711	0.937863154	0.181603022
YLLs	North Africa and Middle East	Female	75-79 years	Urolithiasis	Rate	1990	8.203423048	14.98883849	2.902705625
YLLs	North Africa and Middle East	Both	75-79 years	Urolithiasis	Rate	1990	11.65173074	18.02264063	5.770527933
YLLs	North Africa and Middle East	Male	75-79 years	Urolithiasis	Rate	1990	15.11343464	25.76088305	5.434282094
YLLs	North Africa and Middle East	Both	75-79 years	Urolithiasis	Rate	2021	16.00167737	22.22519837	6.896913098
Deaths	North Africa and Middle East	Male	75-79 years	Urolithiasis	Rate	2021	1.183870938	1.703028947	0.443280894
Deaths	North Africa and Middle East	Female	75-79 years	Urolithiasis	Rate	2021	0.828039634	1.284421251	0.227433555
Deaths	North Africa and Middle East	Both	75-79 years	Urolithiasis	Rate	2021	1.000115663	1.389407555	0.430919266
Prevalence	North Africa and Middle East	Female	75-79 years	Urolithiasis	Rate	2021	12.88420133	19.60606603	8.03567456
Prevalence	North Africa and Middle East	Male	75-79 years	Urolithiasis	Rate	2021	35.81996958	54.66045627	22.62500531
Prevalence	North Africa and Middle East	Both	75-79 years	Urolithiasis	Rate	1990	18.36348287	29.05557542	10.79442325
Incidence	North Africa and Middle East	Both	75-79 years	Urolithiasis	Rate	2021	600.4845129	901.2721214	376.1949783
Prevalence	North Africa and Middle East	Male	75-79 years	Urolithiasis	Rate	1990	27.68667097	43.66367491	16.43479728
Incidence	North Africa and Middle East	Male	75-79 years	Urolithiasis	Rate	2021	898.628929	1347.349941	566.7458183
Incidence	North Africa and Middle East	Female	75-79 years	Urolithiasis	Rate	2021	321.2897667	478.4915384	199.0024252
Incidence	North Africa and Middle East	Female	75-79 years	Urolithiasis	Rate	1990	223.558022	350.245479	128.4745824
Incidence	North Africa and Middle East	Male	75-79 years	Urolithiasis	Rate	1990	687.2383218	1089.865514	412.5928186
Prevalence	North Africa and Middle East	Female	75-79 years	Urolithiasis	Rate	1990	9.076373896	14.55086677	5.140214311
YLDs	North Africa and Middle East	Both	75-79 years	Urolithiasis	Rate	1990	1.412429482	2.394064467	0.725063586
YLLs	North Africa and Middle East	Male	75-79 years	Urolithiasis	Rate	2021	18.96835379	27.28756126	7.103199903
YLLs	North Africa and Middle East	Female	75-79 years	Urolithiasis	Rate	2021	13.22355904	20.50432257	3.632264599
Incidence	North Africa and Middle East	Both	75-79 years	Urolithiasis	Rate	1990	454.9487116	720.7982235	269.6414348
DALYs	North Africa and Middle East	Male	80-84 years	Urolithiasis	Rate	1990	15.22308198	26.72307745	5.959633482
DALYs	North Africa and Middle East	Both	80-84 years	Urolithiasis	Rate	1990	11.40656172	18.0865101	5.856804518
Deaths	North Africa and Middle East	Both	80-84 years	Urolithiasis	Rate	2021	1.395152812	1.875555399	0.54120328
Prevalence	North Africa and Middle East	Both	80-84 years	Urolithiasis	Rate	2021	15.00140736	22.16194737	9.758978519
Prevalence	North Africa and Middle East	Female	80-84 years	Urolithiasis	Rate	2021	7.881537755	11.6010795	5.076797476
Prevalence	North Africa and Middle East	Male	80-84 years	Urolithiasis	Rate	2021	22.82117131	33.82445636	14.81905502
Prevalence	North Africa and Middle East	Both	80-84 years	Urolithiasis	Rate	1990	10.21026351	16.23950658	6.107493131
Incidence	North Africa and Middle East	Male	80-84 years	Urolithiasis	Rate	2021	560.2500347	821.7828996	366.3912762
Prevalence	North Africa and Middle East	Male	80-84 years	Urolithiasis	Rate	1990	16.08462731	25.49361959	9.774835559
Incidence	North Africa and Middle East	Both	80-84 years	Urolithiasis	Rate	1990	249.3084136	396.4910486	149.3216019
Incidence	North Africa and Middle East	Female	80-84 years	Urolithiasis	Rate	1990	118.5197215	193.1435507	67.12585478
Incidence	North Africa and Middle East	Male	80-84 years	Urolithiasis	Rate	1990	393.1011579	620.3138631	240.5546992
Incidence	North Africa and Middle East	Both	80-84 years	Urolithiasis	Rate	2021	368.3809911	537.8516824	242.6550582
YLLs	North Africa and Middle East	Male	80-84 years	Urolithiasis	Rate	2021	20.67266532	30.54159825	6.589561065
YLLs	North Africa and Middle East	Female	80-84 years	Urolithiasis	Rate	2021	14.46157986	22.85044925	4.270083695
Prevalence	North Africa and Middle East	Female	80-84 years	Urolithiasis	Rate	1990	4.867154142	7.840702121	2.748087153
YLLs	North Africa and Middle East	Both	80-84 years	Urolithiasis	Rate	2021	17.42163363	23.43260534	6.759645918
YLDs	North Africa and Middle East	Male	80-84 years	Urolithiasis	Rate	1990	1.2453828	2.19106931	0.643648712
YLDs	North Africa and Middle East	Female	80-84 years	Urolithiasis	Rate	1990	0.378589945	0.673405747	0.18643641
YLDs	North Africa and Middle East	Both	80-84 years	Urolithiasis	Rate	1990	0.791460914	1.399193386	0.403507102
YLDs	North Africa and Middle East	Male	80-84 years	Urolithiasis	Rate	2021	1.755882676	2.944127225	0.987147968
YLDs	North Africa and Middle East	Female	80-84 years	Urolithiasis	Rate	2021	0.612513059	1.022984457	0.342870829
YLDs	North Africa and Middle East	Both	80-84 years	Urolithiasis	Rate	2021	1.157415486	1.928698531	0.650894772
Incidence	North Africa and Middle East	Female	80-84 years	Urolithiasis	Rate	2021	193.6848516	284.2932624	128.0383081
Deaths	North Africa and Middle East	Female	80-84 years	Urolithiasis	Rate	2021	1.159681028	1.832743301	0.342200466
Deaths	North Africa and Middle East	Both	80-84 years	Urolithiasis	Rate	1990	0.851003267	1.388467405	0.426033946
DALYs	North Africa and Middle East	Female	80-84 years	Urolithiasis	Rate	1990	7.935192603	15.58557552	3.210941787
DALYs	North Africa and Middle East	Female	80-84 years	Urolithiasis	Rate	2021	15.07409292	23.44725607	4.853910893
DALYs	North Africa and Middle East	Male	80-84 years	Urolithiasis	Rate	2021	22.428548	32.30861282	8.39755806
YLLs	North Africa and Middle East	Both	80-84 years	Urolithiasis	Rate	1990	10.61510081	17.32983115	5.324091467
DALYs	North Africa and Middle East	Both	80-84 years	Urolithiasis	Rate	2021	18.57904912	24.64031423	7.959731065
YLLs	North Africa and Middle East	Male	80-84 years	Urolithiasis	Rate	1990	13.97769917	25.61443695	4.900973009
Deaths	North Africa and Middle East	Male	80-84 years	Urolithiasis	Rate	2021	1.65377184	2.442266113	0.526835335
YLLs	North Africa and Middle East	Female	80-84 years	Urolithiasis	Rate	1990	7.556602659	15.22775109	3.0175044
Deaths	North Africa and Middle East	Female	80-84 years	Urolithiasis	Rate	1990	0.606700972	1.223003289	0.241810204
Deaths	North Africa and Middle East	Male	80-84 years	Urolithiasis	Rate	1990	1.11959604	2.048180388	0.391880298
DALYs	North Africa and Middle East	Female	85-89 years	Urolithiasis	Rate	2021	23.71972376	36.52757748	8.589331247
YLDs	North Africa and Middle East	Female	85-89 years	Urolithiasis	Rate	2021	0.31980975	0.548498526	0.175017289
Prevalence	North Africa and Middle East	Male	85-89 years	Urolithiasis	Rate	1990	8.051429129	12.87703356	4.853291738
YLDs	North Africa and Middle East	Male	85-89 years	Urolithiasis	Rate	2021	0.934701806	1.578782157	0.534463241
Deaths	North Africa and Middle East	Male	85-89 years	Urolithiasis	Rate	2021	2.030704061	2.970051471	0.627627104
Deaths	North Africa and Middle East	Female	85-89 years	Urolithiasis	Rate	2021	2.35645644	3.641271634	0.826378943
Deaths	North Africa and Middle East	Both	85-89 years	Urolithiasis	Rate	2021	2.195191968	2.996820026	0.937403861
Deaths	North Africa and Middle East	Both	85-89 years	Urolithiasis	Rate	1990	1.340929756	2.238274581	0.644074247
YLLs	North Africa and Middle East	Both	85-89 years	Urolithiasis	Rate	1990	13.24789266	22.12898693	6.370766595
YLLs	North Africa and Middle East	Male	85-89 years	Urolithiasis	Rate	1990	15.39178084	28.7350485	4.632901539
YLDs	North Africa and Middle East	Both	85-89 years	Urolithiasis	Rate	1990	0.379426765	0.691031328	0.196334648
YLDs	North Africa and Middle East	Female	85-89 years	Urolithiasis	Rate	1990	0.173180214	0.33251879	0.0815135
YLDs	North Africa and Middle East	Male	85-89 years	Urolithiasis	Rate	1990	0.625799776	1.1531298	0.331368826
DALYs	North Africa and Middle East	Both	85-89 years	Urolithiasis	Rate	2021	22.4069049	30.40052492	9.783075936
YLLs	North Africa and Middle East	Male	85-89 years	Urolithiasis	Rate	2021	20.13314295	29.44910468	6.220139474
YLLs	North Africa and Middle East	Female	85-89 years	Urolithiasis	Rate	2021	23.39991401	36.17720356	8.214537514
YLLs	North Africa and Middle East	Both	85-89 years	Urolithiasis	Rate	2021	21.7826914	29.72706379	9.302268941
YLLs	North Africa and Middle East	Female	85-89 years	Urolithiasis	Rate	1990	11.45317683	21.07880593	4.05392813
Prevalence	North Africa and Middle East	Both	85-89 years	Urolithiasis	Rate	1990	4.879723237	7.773154425	2.851855024
Prevalence	North Africa and Middle East	Female	85-89 years	Urolithiasis	Rate	1990	2.224589064	3.742379813	1.11887675
DALYs	North Africa and Middle East	Male	85-89 years	Urolithiasis	Rate	2021	21.06784475	30.57069249	7.079928574
Prevalence	North Africa and Middle East	Both	85-89 years	Urolithiasis	Rate	2021	8.067191724	12.01243381	5.308252514
Prevalence	North Africa and Middle East	Female	85-89 years	Urolithiasis	Rate	2021	4.11525005	6.13812807	2.657198957
Incidence	North Africa and Middle East	Both	85-89 years	Urolithiasis	Rate	2021	197.3699799	287.029128	131.090972
Incidence	North Africa and Middle East	Female	85-89 years	Urolithiasis	Rate	2021	100.2047291	147.1765978	65.85490956
Incidence	North Africa and Middle East	Male	85-89 years	Urolithiasis	Rate	2021	296.477418	429.0359874	198.1712729
Prevalence	North Africa and Middle East	Male	85-89 years	Urolithiasis	Rate	2021	12.09812677	17.95504582	8.030699738
Incidence	North Africa and Middle East	Female	85-89 years	Urolithiasis	Rate	1990	54.00197109	89.10231862	27.13499333
Incidence	North Africa and Middle East	Male	85-89 years	Urolithiasis	Rate	1990	195.8741546	311.8452201	118.791896
Deaths	North Africa and Middle East	Female	85-89 years	Urolithiasis	Rate	1990	1.159967163	2.133424137	0.410370862
Incidence	North Africa and Middle East	Both	85-89 years	Urolithiasis	Rate	1990	118.6493062	186.3644516	68.9900056
YLDs	North Africa and Middle East	Both	85-89 years	Urolithiasis	Rate	2021	0.624213491	1.053200761	0.358185296
DALYs	North Africa and Middle East	Both	85-89 years	Urolithiasis	Rate	1990	13.62731943	22.51484527	6.761612328
DALYs	North Africa and Middle East	Female	85-89 years	Urolithiasis	Rate	1990	11.62635705	21.18975679	4.205267412
DALYs	North Africa and Middle East	Male	85-89 years	Urolithiasis	Rate	1990	16.01758061	29.38042608	5.18043039
Deaths	North Africa and Middle East	Male	85-89 years	Urolithiasis	Rate	1990	1.557099669	2.906171055	0.467177688
Incidence	North Africa and Middle East	Both	90-94 years	Urolithiasis	Rate	2021	96.79828282	134.7982316	66.20115532
Incidence	North Africa and Middle East	Female	90-94 years	Urolithiasis	Rate	2021	42.34994746	62.67285709	25.34549303
Incidence	North Africa and Middle East	Male	90-94 years	Urolithiasis	Rate	2021	147.2838981	202.8001436	102.5033953
Incidence	North Africa and Middle East	Both	90-94 years	Urolithiasis	Rate	1990	53.65025563	85.09317618	31.22114189
Incidence	North Africa and Middle East	Female	90-94 years	Urolithiasis	Rate	1990	22.86543147	43.28174462	10.5547123
Incidence	North Africa and Middle East	Male	90-94 years	Urolithiasis	Rate	1990	92.88094325	140.7112192	54.90792901
DALYs	North Africa and Middle East	Both	90-94 years	Urolithiasis	Rate	2021	27.58741405	38.03572909	12.30776924
YLLs	North Africa and Middle East	Male	90-94 years	Urolithiasis	Rate	2021	38.30968004	55.23524532	12.43294496
DALYs	North Africa and Middle East	Female	90-94 years	Urolithiasis	Rate	2021	15.50913332	26.52566137	6.85070151
YLLs	North Africa and Middle East	Both	90-94 years	Urolithiasis	Rate	1990	19.12471697	33.72372463	7.673432183
DALYs	North Africa and Middle East	Male	90-94 years	Urolithiasis	Rate	2021	38.78664411	55.68092232	12.97348137
Deaths	North Africa and Middle East	Male	90-94 years	Urolithiasis	Rate	1990	3.900427449	6.97459598	1.16435893
Deaths	North Africa and Middle East	Female	90-94 years	Urolithiasis	Rate	1990	0.896975238	1.838101943	0.356887462
YLLs	North Africa and Middle East	Male	90-94 years	Urolithiasis	Rate	1990	33.64110246	60.15881612	10.04100734
YLLs	North Africa and Middle East	Female	90-94 years	Urolithiasis	Rate	1990	7.733522929	15.85075533	3.078019171
YLDs	North Africa and Middle East	Both	90-94 years	Urolithiasis	Rate	1990	0.172516281	0.306844145	0.09019437
YLDs	North Africa and Middle East	Female	90-94 years	Urolithiasis	Rate	1990	0.07272716	0.145421719	0.031441176
Prevalence	North Africa and Middle East	Female	90-94 years	Urolithiasis	Rate	2021	1.772282714	2.610136432	1.12128652
Prevalence	North Africa and Middle East	Both	90-94 years	Urolithiasis	Rate	2021	4.039620395	5.619325003	2.761552909
Deaths	North Africa and Middle East	Male	90-94 years	Urolithiasis	Rate	2021	4.44130776	6.403008779	1.441589755
YLDs	North Africa and Middle East	Male	90-94 years	Urolithiasis	Rate	1990	0.299682699	0.524273911	0.160529077
DALYs	North Africa and Middle East	Male	90-94 years	Urolithiasis	Rate	1990	33.94078516	60.40145014	10.25958061
DALYs	North Africa and Middle East	Female	90-94 years	Urolithiasis	Rate	1990	7.806250089	15.92685159	3.152548093
DALYs	North Africa and Middle East	Both	90-94 years	Urolithiasis	Rate	1990	19.29723325	33.8469497	7.794592439
Deaths	North Africa and Middle East	Both	90-94 years	Urolithiasis	Rate	1990	2.217550434	3.910376371	0.88974143
Prevalence	North Africa and Middle East	Both	90-94 years	Urolithiasis	Rate	1990	2.217841451	3.51938957	1.297098285
Prevalence	North Africa and Middle East	Male	90-94 years	Urolithiasis	Rate	1990	3.855265634	5.83299131	2.278730491
Prevalence	North Africa and Middle East	Male	90-94 years	Urolithiasis	Rate	2021	6.141942479	8.442535514	4.224145142
YLLs	North Africa and Middle East	Both	90-94 years	Urolithiasis	Rate	2021	27.27370318	37.69751131	11.89264654
Prevalence	North Africa and Middle East	Female	90-94 years	Urolithiasis	Rate	1990	0.932933675	1.693150417	0.444098556
Deaths	North Africa and Middle East	Female	90-94 years	Urolithiasis	Rate	2021	1.782361292	3.058779652	0.7751922
YLDs	North Africa and Middle East	Male	90-94 years	Urolithiasis	Rate	2021	0.476964063	0.762827345	0.282213425
YLDs	North Africa and Middle East	Female	90-94 years	Urolithiasis	Rate	2021	0.137643585	0.233871799	0.077498288
YLDs	North Africa and Middle East	Both	90-94 years	Urolithiasis	Rate	2021	0.313710864	0.511872139	0.185873396
Deaths	North Africa and Middle East	Both	90-94 years	Urolithiasis	Rate	2021	3.162040682	4.370138798	1.37902632
YLLs	North Africa and Middle East	Female	90-94 years	Urolithiasis	Rate	2021	15.37148973	26.37360821	6.685333518
DALYs	North Africa and Middle East	Male	95+ years	Urolithiasis	Rate	2021	30.53988757	47.6729903	7.306077504
DALYs	North Africa and Middle East	Female	95+ years	Urolithiasis	Rate	2021	6.356741244	12.53806963	2.503088768
DALYs	North Africa and Middle East	Both	95+ years	Urolithiasis	Rate	2021	17.8113757	27.46202146	6.337052907
Incidence	North Africa and Middle East	Male	95+ years	Urolithiasis	Rate	2021	70.75801132	109.8861104	42.91004284
Deaths	North Africa and Middle East	Female	95+ years	Urolithiasis	Rate	1990	0.259735232	0.586128067	0.081701801
Incidence	North Africa and Middle East	Female	95+ years	Urolithiasis	Rate	2021	19.14572549	31.74686756	11.00999581
DALYs	North Africa and Middle East	Male	95+ years	Urolithiasis	Rate	1990	27.62421224	60.80334946	6.00344983
Incidence	North Africa and Middle East	Male	95+ years	Urolithiasis	Rate	1990	46.19885735	86.05076246	21.21754044
Incidence	North Africa and Middle East	Both	95+ years	Urolithiasis	Rate	2021	43.59249762	67.33400664	26.2835608
DALYs	North Africa and Middle East	Both	95+ years	Urolithiasis	Rate	1990	11.52856473	23.37052667	3.290365754
DALYs	North Africa and Middle East	Female	95+ years	Urolithiasis	Rate	1990	2.136027313	4.777179441	0.698860167
Deaths	North Africa and Middle East	Male	95+ years	Urolithiasis	Rate	1990	3.392706281	7.500979205	0.723757913
YLLs	North Africa and Middle East	Both	95+ years	Urolithiasis	Rate	1990	11.45553133	23.32389446	3.21222437
Prevalence	North Africa and Middle East	Male	95+ years	Urolithiasis	Rate	1990	1.790580069	3.163833429	0.841491751
YLLs	North Africa and Middle East	Male	95+ years	Urolithiasis	Rate	1990	27.48433406	60.73837812	5.869155754
Incidence	North Africa and Middle East	Female	95+ years	Urolithiasis	Rate	1990	12.09757688	23.11158389	4.768981851
Deaths	North Africa and Middle East	Male	95+ years	Urolithiasis	Rate	2021	3.69808959	5.794733294	0.86086936
Deaths	North Africa and Middle East	Female	95+ years	Urolithiasis	Rate	2021	0.769337967	1.524405013	0.299110966
Deaths	North Africa and Middle East	Both	95+ years	Urolithiasis	Rate	2021	2.156575955	3.334108304	0.75773059
Deaths	North Africa and Middle East	Both	95+ years	Urolithiasis	Rate	1990	1.414252429	2.875893835	0.395704885
Prevalence	North Africa and Middle East	Female	95+ years	Urolithiasis	Rate	2021	0.734472252	1.14777364	0.423857422
Prevalence	North Africa and Middle East	Both	95+ years	Urolithiasis	Rate	2021	1.707861805	2.561148574	1.074724996
YLLs	North Africa and Middle East	Male	95+ years	Urolithiasis	Rate	2021	30.32234598	47.48292577	7.046326544
YLLs	North Africa and Middle East	Female	95+ years	Urolithiasis	Rate	2021	6.299412948	12.48390945	2.44639647
YLDs	North Africa and Middle East	Male	95+ years	Urolithiasis	Rate	1990	0.139878179	0.282968813	0.057583224
YLDs	North Africa and Middle East	Female	95+ years	Urolithiasis	Rate	1990	0.034026461	0.07218336	0.011666436
YLDs	North Africa and Middle East	Both	95+ years	Urolithiasis	Rate	1990	0.073033406	0.146333008	0.028767683
YLDs	North Africa and Middle East	Male	95+ years	Urolithiasis	Rate	2021	0.217541588	0.379341769	0.113117038
YLDs	North Africa and Middle East	Female	95+ years	Urolithiasis	Rate	2021	0.057328296	0.098473584	0.028685394
YLDs	North Africa and Middle East	Both	95+ years	Urolithiasis	Rate	2021	0.133215224	0.228199259	0.069729809
YLLs	North Africa and Middle East	Both	95+ years	Urolithiasis	Rate	2021	17.67816048	27.3266736	6.203522185
Prevalence	North Africa and Middle East	Male	95+ years	Urolithiasis	Rate	2021	2.789502649	4.146651925	1.748089705
Prevalence	North Africa and Middle East	Both	95+ years	Urolithiasis	Rate	1990	0.934194264	1.642346627	0.445526868
Prevalence	North Africa and Middle East	Female	95+ years	Urolithiasis	Rate	1990	0.43445446	0.814672749	0.176846829
YLLs	North Africa and Middle East	Female	95+ years	Urolithiasis	Rate	1990	2.102000852	4.75098713	0.663524551
Incidence	North Africa and Middle East	Both	95+ years	Urolithiasis	Rate	1990	24.66408775	45.24124268	11.23435351
