# Supplementary material for: A 30-year analysis of urolithiasis burden in the North Africa and Middle East region: Findings from the global burden of disease study 2021
Source: PLoS One. 2026 May 4;21(5):e0343341. doi: 10.1371/journal.pone.0343341 (PMC13138644; doi:10.1371/journal.pone.0343341)
Supplement: S7 File — Country-year level data for deaths and DALYs with corresponding Socio-demographic Index (SDI) values. Used to generate Figure 5. (CSV) [file pone.0343341.s007.csv]

measure_name	location_name	sex_name	age_name	cause_id	cause_name	metric_name	year	val	upper	lower	rep	sdi
Deaths	Lebanon	Both	Age-standardized	596	Urolithiasis	Rate	1990	0.126729986	0.213511214	0.058971625	0.1 (0.1 to 0.2)	0.536718969
Deaths	Türkiye	Both	Age-standardized	596	Urolithiasis	Rate	1991	0.083600029	0.135946534	0.048277673	0.1 (0.0 to 0.1)	0.469244066
Deaths	Egypt	Both	Age-standardized	596	Urolithiasis	Rate	1991	0.062758121	0.136729559	0.035633442	0.1 (0.0 to 0.1)	0.426909452
Deaths	Oman	Both	Age-standardized	596	Urolithiasis	Rate	1990	0.011650314	0.024365165	0.006383127	0.0 (0.0 to 0.0)	0.429270949
Deaths	Qatar	Both	Age-standardized	596	Urolithiasis	Rate	1990	0.08619389	0.149680469	0.025167667	0.1 (0.0 to 0.1)	0.651208376
Deaths	Egypt	Both	Age-standardized	596	Urolithiasis	Rate	1990	0.06452353	0.14130475	0.036715407	0.1 (0.0 to 0.1)	0.417182742
Deaths	Oman	Both	Age-standardized	596	Urolithiasis	Rate	1992	0.012492907	0.02466136	0.007074962	0.0 (0.0 to 0.0)	0.457737972
Deaths	Afghanistan	Both	Age-standardized	596	Urolithiasis	Rate	1991	0.049002945	0.096983055	0.023025499	0.0 (0.0 to 0.1)	0.17647255
Deaths	Qatar	Both	Age-standardized	596	Urolithiasis	Rate	1992	0.094859359	0.159455702	0.027312958	0.1 (0.0 to 0.2)	0.660673763
Deaths	Türkiye	Both	Age-standardized	596	Urolithiasis	Rate	1990	0.086555069	0.143719097	0.049658029	0.1 (0.0 to 0.1)	0.461606984
Deaths	Lebanon	Both	Age-standardized	596	Urolithiasis	Rate	1991	0.120079099	0.200637435	0.057917941	0.1 (0.1 to 0.2)	0.539197492
Deaths	Egypt	Both	Age-standardized	596	Urolithiasis	Rate	1992	0.060969453	0.13126347	0.03531309	0.1 (0.0 to 0.1)	0.437744555
Deaths	Oman	Both	Age-standardized	596	Urolithiasis	Rate	1994	0.013613329	0.025224262	0.007791625	0.0 (0.0 to 0.0)	0.493513107
Deaths	Oman	Both	Age-standardized	596	Urolithiasis	Rate	1991	0.012070948	0.024589224	0.006755864	0.0 (0.0 to 0.0)	0.442268122
Deaths	Türkiye	Both	Age-standardized	596	Urolithiasis	Rate	1992	0.081594341	0.134286518	0.046921873	0.1 (0.0 to 0.1)	0.476814569
Deaths	Afghanistan	Both	Age-standardized	596	Urolithiasis	Rate	1990	0.04822217	0.097005469	0.022335761	0.0 (0.0 to 0.1)	0.173832165
Deaths	Qatar	Both	Age-standardized	596	Urolithiasis	Rate	1994	0.089946394	0.148194855	0.024522456	0.1 (0.0 to 0.1)	0.672025384
Deaths	Qatar	Both	Age-standardized	596	Urolithiasis	Rate	1991	0.09129866	0.157058554	0.026277592	0.1 (0.0 to 0.2)	0.655338767
Deaths	Egypt	Both	Age-standardized	596	Urolithiasis	Rate	1994	0.063804793	0.135574105	0.037168586	0.1 (0.0 to 0.1)	0.458727004
Deaths	Lebanon	Both	Age-standardized	596	Urolithiasis	Rate	1992	0.117915594	0.193718198	0.057999395	0.1 (0.1 to 0.2)	0.541793516
Deaths	Türkiye	Both	Age-standardized	596	Urolithiasis	Rate	1994	0.079668579	0.126312836	0.046440173	0.1 (0.0 to 0.1)	0.49161995
Deaths	Afghanistan	Both	Age-standardized	596	Urolithiasis	Rate	1992	0.050031892	0.096509808	0.023339737	0.1 (0.0 to 0.1)	0.179633724
Deaths	Lebanon	Both	Age-standardized	596	Urolithiasis	Rate	1994	0.110593903	0.17939916	0.05669386	0.1 (0.1 to 0.2)	0.547684033
Deaths	Afghanistan	Both	Age-standardized	596	Urolithiasis	Rate	1994	0.0537022	0.098409027	0.024832727	0.1 (0.0 to 0.1)	0.17851866
Deaths	Egypt	Both	Age-standardized	596	Urolithiasis	Rate	1995	0.062620612	0.131914453	0.037100244	0.1 (0.0 to 0.1)	0.468035368
Deaths	Afghanistan	Both	Age-standardized	596	Urolithiasis	Rate	1995	0.055709612	0.098964532	0.025499505	0.1 (0.0 to 0.1)	0.178279128
Deaths	Lebanon	Both	Age-standardized	596	Urolithiasis	Rate	1995	0.106122044	0.173175926	0.056781035	0.1 (0.1 to 0.2)	0.55147172
Deaths	Oman	Both	Age-standardized	596	Urolithiasis	Rate	1995	0.014271668	0.02569562	0.008431078	0.0 (0.0 to 0.0)	0.513194359
Deaths	Qatar	Both	Age-standardized	596	Urolithiasis	Rate	1995	0.082589623	0.137567927	0.019981243	0.1 (0.0 to 0.1)	0.678320339
Deaths	Türkiye	Both	Age-standardized	596	Urolithiasis	Rate	1995	0.077430822	0.126289866	0.045352243	0.1 (0.0 to 0.1)	0.49882484
Deaths	Oman	Both	Age-standardized	596	Urolithiasis	Rate	1997	0.015740084	0.026772344	0.009451373	0.0 (0.0 to 0.0)	0.554315537
Deaths	Qatar	Both	Age-standardized	596	Urolithiasis	Rate	1997	0.127481745	0.219933966	0.036680809	0.1 (0.0 to 0.2)	0.693109654
Deaths	Egypt	Both	Age-standardized	596	Urolithiasis	Rate	1997	0.062376092	0.129572893	0.037551663	0.1 (0.0 to 0.1)	0.482970886
Deaths	Sudan	Both	Age-standardized	596	Urolithiasis	Rate	1991	0.026461365	0.047776637	0.014423172	0.0 (0.0 to 0.0)	0.296473446
Deaths	Türkiye	Both	Age-standardized	596	Urolithiasis	Rate	1997	0.072032474	0.116526668	0.042992418	0.1 (0.0 to 0.1)	0.513933356
Deaths	Lebanon	Both	Age-standardized	596	Urolithiasis	Rate	1997	0.101718928	0.165840161	0.054863282	0.1 (0.1 to 0.2)	0.562120818
Deaths	Afghanistan	Both	Age-standardized	596	Urolithiasis	Rate	1997	0.060837911	0.103851088	0.02658672	0.1 (0.0 to 0.1)	0.177884124
Deaths	Sudan	Both	Age-standardized	596	Urolithiasis	Rate	1990	0.025763749	0.048585552	0.013809106	0.0 (0.0 to 0.0)	0.292178643
Deaths	Sudan	Both	Age-standardized	596	Urolithiasis	Rate	1992	0.027197007	0.047714598	0.014990059	0.0 (0.0 to 0.0)	0.300863677
Deaths	Sudan	Both	Age-standardized	596	Urolithiasis	Rate	1994	0.02908289	0.047723849	0.016245289	0.0 (0.0 to 0.0)	0.31009643
Deaths	Afghanistan	Both	Age-standardized	596	Urolithiasis	Rate	1998	0.063841912	0.107430367	0.028387192	0.1 (0.0 to 0.1)	0.177513403
Deaths	Sudan	Both	Age-standardized	596	Urolithiasis	Rate	1995	0.030203112	0.049207632	0.016542062	0.0 (0.0 to 0.0)	0.315208259
Deaths	Lebanon	Both	Age-standardized	596	Urolithiasis	Rate	1998	0.100356179	0.163275381	0.054235418	0.1 (0.1 to 0.2)	0.56905907
Deaths	Morocco	Both	Age-standardized	596	Urolithiasis	Rate	1990	0.019096291	0.035445698	0.00980457	0.0 (0.0 to 0.0)	0.35807287
Deaths	Sudan	Both	Age-standardized	596	Urolithiasis	Rate	1997	0.032834743	0.055455862	0.017965391	0.0 (0.0 to 0.1)	0.326761462
Deaths	Oman	Both	Age-standardized	596	Urolithiasis	Rate	1998	0.016478545	0.027032932	0.009776014	0.0 (0.0 to 0.0)	0.574474902
Deaths	Egypt	Both	Age-standardized	596	Urolithiasis	Rate	1998	0.063640045	0.13204104	0.037661592	0.1 (0.0 to 0.1)	0.489184071
Deaths	Qatar	Both	Age-standardized	596	Urolithiasis	Rate	1998	0.134608237	0.230154932	0.038594704	0.1 (0.0 to 0.2)	0.701409064
Deaths	Türkiye	Both	Age-standardized	596	Urolithiasis	Rate	1998	0.06925477	0.111653944	0.041175025	0.1 (0.0 to 0.1)	0.521509898
Deaths	Libya	Both	Age-standardized	596	Urolithiasis	Rate	1990	0.019899508	0.037494593	0.010296824	0.0 (0.0 to 0.0)	0.527998168
Deaths	Palestine	Both	Age-standardized	596	Urolithiasis	Rate	1990	0.044708316	0.071124221	0.023750891	0.0 (0.0 to 0.1)	0.40179221
Deaths	NAME	Both	Age-standardized	596	Urolithiasis	Rate	1990	0.084494942	0.116013845	0.048051854	0.1 (0.0 to 0.1)	0.437420668
Deaths	Algeria	Both	Age-standardized	596	Urolithiasis	Rate	1990	0.021071513	0.036455713	0.011129734	0.0 (0.0 to 0.0)	0.460486906
Deaths	Syria	Both	Age-standardized	596	Urolithiasis	Rate	1990	0.092481053	0.158134415	0.045228934	0.1 (0.0 to 0.2)	0.430492643
Deaths	Sudan	Both	Age-standardized	596	Urolithiasis	Rate	1998	0.034266881	0.055899286	0.018809327	0.0 (0.0 to 0.1)	0.333087761
Deaths	Algeria	Both	Age-standardized	596	Urolithiasis	Rate	1991	0.021508458	0.035859095	0.011647836	0.0 (0.0 to 0.0)	0.468319197
Deaths	Tunisia	Both	Age-standardized	596	Urolithiasis	Rate	1990	0.014976055	0.028615643	0.008349141	0.0 (0.0 to 0.0)	0.471138521
Deaths	Iraq	Both	Age-standardized	596	Urolithiasis	Rate	1990	0.076902099	0.1239415	0.037152661	0.1 (0.0 to 0.1)	0.412044173
Deaths	UAE	Both	Age-standardized	596	Urolithiasis	Rate	1991	0.081509847	0.192882439	0.032012504	0.1 (0.0 to 0.2)	0.660739899
Deaths	Saudi Arabia	Both	Age-standardized	596	Urolithiasis	Rate	1990	0.001545541	0.003603155	0.000721503	0.0 (0.0 to 0.0)	0.538954515
Deaths	Bahrain	Both	Age-standardized	596	Urolithiasis	Rate	1991	0.045698711	0.136644928	0.022995359	0.0 (0.0 to 0.1)	0.590596897
Deaths	Jordan	Both	Age-standardized	596	Urolithiasis	Rate	1990	0.00797703	0.018881994	0.004105813	0.0 (0.0 to 0.0)	0.539147468
Deaths	Bahrain	Both	Age-standardized	596	Urolithiasis	Rate	1990	0.040885068	0.133705545	0.0192844	0.0 (0.0 to 0.1)	0.584578852
Deaths	Iran	Both	Age-standardized	596	Urolithiasis	Rate	1990	0.277473517	0.408171682	0.105374457	0.3 (0.1 to 0.4)	0.453799944
Deaths	Iran	Both	Age-standardized	596	Urolithiasis	Rate	1991	0.273751706	0.401866965	0.102161198	0.3 (0.1 to 0.4)	0.468982858
Deaths	Yemen	Both	Age-standardized	596	Urolithiasis	Rate	1990	0.019164691	0.036780524	0.009605434	0.0 (0.0 to 0.0)	0.215664586
Deaths	Yemen	Both	Age-standardized	596	Urolithiasis	Rate	1991	0.019590782	0.037828823	0.00978491	0.0 (0.0 to 0.0)	0.222885409
Deaths	Iraq	Both	Age-standardized	596	Urolithiasis	Rate	1991	0.07712724	0.122920857	0.037536718	0.1 (0.0 to 0.1)	0.415814116
Deaths	Libya	Both	Age-standardized	596	Urolithiasis	Rate	1991	0.020380632	0.037825747	0.010780276	0.0 (0.0 to 0.0)	0.541432399
Deaths	Jordan	Both	Age-standardized	596	Urolithiasis	Rate	1991	0.007964444	0.018997489	0.004126037	0.0 (0.0 to 0.0)	0.542819411
Deaths	Kuwait	Both	Age-standardized	596	Urolithiasis	Rate	1991	0.00022244	0.000265959	0.000184869	0.0 (0.0 to 0.0)	0.668809621
Deaths	Türkiye	Both	Age-standardized	596	Urolithiasis	Rate	2001	0.058619228	0.097429729	0.03586152	0.1 (0.0 to 0.1)	0.54235913
Deaths	Lebanon	Both	Age-standardized	596	Urolithiasis	Rate	2000	0.0942552	0.152241132	0.050540537	0.1 (0.1 to 0.2)	0.582698277
Deaths	Palestine	Both	Age-standardized	596	Urolithiasis	Rate	1992	0.044433894	0.068405744	0.023340559	0.0 (0.0 to 0.1)	0.411146869
Deaths	Egypt	Both	Age-standardized	596	Urolithiasis	Rate	2001	0.06974036	0.133752861	0.043805422	0.1 (0.0 to 0.1)	0.508716824
Deaths	Kuwait	Both	Age-standardized	596	Urolithiasis	Rate	1990	0.000159828	0.000182408	0.000131794	0.0 (0.0 to 0.0)	0.664517904
Deaths	UAE	Both	Age-standardized	596	Urolithiasis	Rate	1990	0.081291733	0.200637441	0.030038956	0.1 (0.0 to 0.2)	0.644412271
Deaths	Syria	Both	Age-standardized	596	Urolithiasis	Rate	1992	0.102131196	0.163775718	0.052673232	0.1 (0.1 to 0.2)	0.445904236
Deaths	Afghanistan	Both	Age-standardized	596	Urolithiasis	Rate	2001	0.077147442	0.131034132	0.03333351	0.1 (0.0 to 0.1)	0.177773144
Deaths	Morocco	Both	Age-standardized	596	Urolithiasis	Rate	1991	0.019754999	0.035454413	0.010294583	0.0 (0.0 to 0.0)	0.364984629
Deaths	Oman	Both	Age-standardized	596	Urolithiasis	Rate	2000	0.018027714	0.027622886	0.010540823	0.0 (0.0 to 0.0)	0.608421541
Deaths	Morocco	Both	Age-standardized	596	Urolithiasis	Rate	1994	0.022087329	0.036881641	0.012048407	0.0 (0.0 to 0.0)	0.382849451
Deaths	NAME	Both	Age-standardized	596	Urolithiasis	Rate	1992	0.082328595	0.113815707	0.046622874	0.1 (0.0 to 0.1)	0.453971432
Deaths	Palestine	Both	Age-standardized	596	Urolithiasis	Rate	1994	0.044790175	0.067605388	0.024144079	0.0 (0.0 to 0.1)	0.423136673
Deaths	Qatar	Both	Age-standardized	596	Urolithiasis	Rate	2000	0.146382919	0.244258854	0.045370856	0.1 (0.0 to 0.2)	0.714831609
Deaths	Lebanon	Both	Age-standardized	596	Urolithiasis	Rate	2001	0.09426051	0.150592687	0.04962103	0.1 (0.0 to 0.2)	0.589185502
Deaths	Egypt	Both	Age-standardized	596	Urolithiasis	Rate	2000	0.063326164	0.127209339	0.040011408	0.1 (0.0 to 0.1)	0.502169886
Deaths	Türkiye	Both	Age-standardized	596	Urolithiasis	Rate	2000	0.061647169	0.101453008	0.037275123	0.1 (0.0 to 0.1)	0.535866331
Deaths	Algeria	Both	Age-standardized	596	Urolithiasis	Rate	1992	0.022010004	0.037619432	0.011954215	0.0 (0.0 to 0.0)	0.475950937
Deaths	Oman	Both	Age-standardized	596	Urolithiasis	Rate	2001	0.018329011	0.027710208	0.010441738	0.0 (0.0 to 0.0)	0.622160627
Deaths	Qatar	Both	Age-standardized	596	Urolithiasis	Rate	2001	0.163532342	0.27336777	0.052897781	0.2 (0.1 to 0.3)	0.720831064
Deaths	Afghanistan	Both	Age-standardized	596	Urolithiasis	Rate	2000	0.071873848	0.120751526	0.031152701	0.1 (0.0 to 0.1)	0.177025772
Deaths	Türkiye	Both	Age-standardized	596	Urolithiasis	Rate	1999	0.06622778	0.107151101	0.039249712	0.1 (0.0 to 0.1)	0.528512416
Deaths	Sudan	Both	Age-standardized	596	Urolithiasis	Rate	1999	0.035826449	0.057633569	0.019507253	0.0 (0.0 to 0.1)	0.339754884
Deaths	Egypt	Both	Age-standardized	596	Urolithiasis	Rate	1999	0.064208581	0.131344129	0.038579294	0.1 (0.0 to 0.1)	0.495502619
Deaths	Saudi Arabia	Both	Age-standardized	596	Urolithiasis	Rate	1992	0.001665061	0.003904405	0.000788873	0.0 (0.0 to 0.0)	0.561144266
Deaths	Palestine	Both	Age-standardized	596	Urolithiasis	Rate	1991	0.044586624	0.068939724	0.023438938	0.0 (0.0 to 0.1)	0.40572715
Deaths	Saudi Arabia	Both	Age-standardized	596	Urolithiasis	Rate	1991	0.00161329	0.003795722	0.000751089	0.0 (0.0 to 0.0)	0.549907717
Deaths	Yemen	Both	Age-standardized	596	Urolithiasis	Rate	1992	0.020213001	0.038306207	0.01013973	0.0 (0.0 to 0.0)	0.230415046
Deaths	Sudan	Both	Age-standardized	596	Urolithiasis	Rate	2000	0.037812834	0.062305273	0.020078617	0.0 (0.0 to 0.1)	0.346875809
Deaths	Saudi Arabia	Both	Age-standardized	596	Urolithiasis	Rate	1994	0.00178182	0.004167533	0.000869271	0.0 (0.0 to 0.0)	0.582878871
Deaths	Tunisia	Both	Age-standardized	596	Urolithiasis	Rate	1992	0.016665335	0.029905792	0.009801104	0.0 (0.0 to 0.0)	0.488285281
Deaths	NAME	Both	Age-standardized	596	Urolithiasis	Rate	1994	0.082191712	0.111517733	0.046916274	0.1 (0.0 to 0.1)	0.470393819
Deaths	UAE	Both	Age-standardized	596	Urolithiasis	Rate	1992	0.070642848	0.165370208	0.028557497	0.1 (0.0 to 0.2)	0.675926211
Deaths	Iran	Both	Age-standardized	596	Urolithiasis	Rate	1992	0.26925252	0.394012487	0.101948988	0.3 (0.1 to 0.4)	0.480626697
Deaths	Bahrain	Both	Age-standardized	596	Urolithiasis	Rate	1994	0.056002747	0.144773997	0.0306013	0.1 (0.0 to 0.1)	0.608133725
Deaths	Syria	Both	Age-standardized	596	Urolithiasis	Rate	1991	0.095763161	0.158609679	0.048149043	0.1 (0.0 to 0.2)	0.437907493
Deaths	Bahrain	Both	Age-standardized	596	Urolithiasis	Rate	1992	0.049345655	0.138555477	0.025995321	0.0 (0.0 to 0.1)	0.596040229
Deaths	Afghanistan	Both	Age-standardized	596	Urolithiasis	Rate	1999	0.06739006	0.114112145	0.029639906	0.1 (0.0 to 0.1)	0.177075239
Deaths	Iraq	Both	Age-standardized	596	Urolithiasis	Rate	1992	0.07810809	0.125656049	0.037879862	0.1 (0.0 to 0.1)	0.420353594
Deaths	Lebanon	Both	Age-standardized	596	Urolithiasis	Rate	1999	0.096370042	0.154375341	0.051341385	0.1 (0.1 to 0.2)	0.576078528
Deaths	Yemen	Both	Age-standardized	596	Urolithiasis	Rate	1995	0.022847784	0.040858807	0.011874524	0.0 (0.0 to 0.0)	0.253962572
Deaths	Tunisia	Both	Age-standardized	596	Urolithiasis	Rate	1994	0.01779661	0.029645629	0.010792422	0.0 (0.0 to 0.0)	0.505564882
Deaths	Syria	Both	Age-standardized	596	Urolithiasis	Rate	1994	0.100784328	0.162685522	0.051865452	0.1 (0.1 to 0.2)	0.462437298
Deaths	Iran	Both	Age-standardized	596	Urolithiasis	Rate	1995	0.263873042	0.376905612	0.097242421	0.3 (0.1 to 0.4)	0.517531494
Deaths	Tunisia	Both	Age-standardized	596	Urolithiasis	Rate	1991	0.016130308	0.03016799	0.00941076	0.0 (0.0 to 0.0)	0.479543057
Deaths	Jordan	Both	Age-standardized	596	Urolithiasis	Rate	1992	0.007482818	0.017688839	0.00381498	0.0 (0.0 to 0.0)	0.547458846
Deaths	Iran	Both	Age-standardized	596	Urolithiasis	Rate	1994	0.264178511	0.38070303	0.098016695	0.3 (0.1 to 0.4)	0.505072857
Deaths	Oman	Both	Age-standardized	596	Urolithiasis	Rate	1999	0.017270337	0.02739988	0.010396098	0.0 (0.0 to 0.0)	0.59239847
Deaths	Algeria	Both	Age-standardized	596	Urolithiasis	Rate	1994	0.023782235	0.039010694	0.013607147	0.0 (0.0 to 0.0)	0.49045066
Deaths	UAE	Both	Age-standardized	596	Urolithiasis	Rate	1994	0.066967423	0.14309791	0.026908113	0.1 (0.0 to 0.1)	0.701656792
Deaths	Libya	Both	Age-standardized	596	Urolithiasis	Rate	1992	0.020309802	0.03641869	0.011098859	0.0 (0.0 to 0.0)	0.554468227
Deaths	NAME	Both	Age-standardized	596	Urolithiasis	Rate	1991	0.083220332	0.11486532	0.046969326	0.1 (0.0 to 0.1)	0.445920934
Deaths	Kuwait	Both	Age-standardized	596	Urolithiasis	Rate	1995	0.000689442	0.000776393	0.000590969	0.0 (0.0 to 0.0)	0.677215523
Deaths	Iraq	Both	Age-standardized	596	Urolithiasis	Rate	1995	0.079201047	0.125150051	0.038444731	0.1 (0.0 to 0.1)	0.432075545
Deaths	Kuwait	Both	Age-standardized	596	Urolithiasis	Rate	1994	0.000275179	0.000326534	0.000228874	0.0 (0.0 to 0.0)	0.671393213
Deaths	Qatar	Both	Age-standardized	596	Urolithiasis	Rate	1999	0.142087038	0.240498959	0.042374779	0.1 (0.0 to 0.2)	0.708880981
Deaths	Kuwait	Both	Age-standardized	596	Urolithiasis	Rate	1992	0.0002009	0.000255227	0.0001599	0.0 (0.0 to 0.0)	0.67015911
Deaths	Morocco	Both	Age-standardized	596	Urolithiasis	Rate	1992	0.020507562	0.036362801	0.010841028	0.0 (0.0 to 0.0)	0.371187194
Deaths	Palestine	Both	Age-standardized	596	Urolithiasis	Rate	1995	0.045100752	0.06869426	0.024424205	0.0 (0.0 to 0.1)	0.429307027
Deaths	Syria	Both	Age-standardized	596	Urolithiasis	Rate	1997	0.104039984	0.165266804	0.054390765	0.1 (0.1 to 0.2)	0.48623235
Deaths	Libya	Both	Age-standardized	596	Urolithiasis	Rate	1995	0.022509515	0.037846927	0.012880891	0.0 (0.0 to 0.0)	0.589578634
Deaths	Tunisia	Both	Age-standardized	596	Urolithiasis	Rate	1997	0.021258361	0.031874055	0.011909689	0.0 (0.0 to 0.0)	0.532064044
Deaths	Yemen	Both	Age-standardized	596	Urolithiasis	Rate	1994	0.02178175	0.039670469	0.010983845	0.0 (0.0 to 0.0)	0.245879426
Deaths	Algeria	Both	Age-standardized	596	Urolithiasis	Rate	1997	0.026943657	0.043693143	0.015308496	0.0 (0.0 to 0.0)	0.514056566
Deaths	Jordan	Both	Age-standardized	596	Urolithiasis	Rate	1995	0.007990036	0.018090287	0.004155719	0.0 (0.0 to 0.0)	0.562571536
Deaths	Iraq	Both	Age-standardized	596	Urolithiasis	Rate	1994	0.07839283	0.12531006	0.038477894	0.1 (0.0 to 0.1)	0.428751731
Deaths	Saudi Arabia	Both	Age-standardized	596	Urolithiasis	Rate	1997	0.0018982	0.004635005	0.000963869	0.0 (0.0 to 0.0)	0.613749116
Deaths	NAME	Both	Age-standardized	596	Urolithiasis	Rate	1997	0.08262752	0.111176844	0.04583631	0.1 (0.0 to 0.1)	0.493980049
Deaths	Libya	Both	Age-standardized	596	Urolithiasis	Rate	1994	0.021734707	0.037155257	0.012299382	0.0 (0.0 to 0.0)	0.578651416
Deaths	Bahrain	Both	Age-standardized	596	Urolithiasis	Rate	1997	0.063726637	0.15739443	0.037504916	0.1 (0.0 to 0.2)	0.624596062
Deaths	Iraq	Both	Age-standardized	596	Urolithiasis	Rate	1998	0.078575154	0.124712912	0.036797631	0.1 (0.0 to 0.1)	0.452384092
Deaths	Yemen	Both	Age-standardized	596	Urolithiasis	Rate	1997	0.025167768	0.044245992	0.013135357	0.0 (0.0 to 0.0)	0.270782536
Deaths	Jordan	Both	Age-standardized	596	Urolithiasis	Rate	1994	0.007794349	0.017268372	0.003982333	0.0 (0.0 to 0.0)	0.557254335
Deaths	Kuwait	Both	Age-standardized	596	Urolithiasis	Rate	1998	0.001537753	0.001732113	0.001347627	0.0 (0.0 to 0.0)	0.704383736
Deaths	Syria	Both	Age-standardized	596	Urolithiasis	Rate	1999	0.106644811	0.16185063	0.057116425	0.1 (0.1 to 0.2)	0.500474869
Deaths	Iraq	Both	Age-standardized	596	Urolithiasis	Rate	1997	0.079288925	0.128420361	0.037629356	0.1 (0.0 to 0.1)	0.443104027
Deaths	Tunisia	Both	Age-standardized	596	Urolithiasis	Rate	1995	0.019725006	0.031209547	0.011959643	0.0 (0.0 to 0.0)	0.51419694
Deaths	Jordan	Both	Age-standardized	596	Urolithiasis	Rate	1997	0.008282054	0.019111531	0.004311716	0.0 (0.0 to 0.0)	0.572581508
Deaths	Saudi Arabia	Both	Age-standardized	596	Urolithiasis	Rate	1995	0.00183034	0.00436614	0.00089569	0.0 (0.0 to 0.0)	0.593251423
Deaths	Bahrain	Both	Age-standardized	596	Urolithiasis	Rate	1995	0.060656697	0.151481765	0.034870605	0.1 (0.0 to 0.2)	0.613850722
Deaths	Jordan	Both	Age-standardized	596	Urolithiasis	Rate	1998	0.008334209	0.019493191	0.004352716	0.0 (0.0 to 0.0)	0.57764357
Deaths	Tunisia	Both	Age-standardized	596	Urolithiasis	Rate	1999	0.023808099	0.035358396	0.013180919	0.0 (0.0 to 0.0)	0.548724563
Deaths	Libya	Both	Age-standardized	596	Urolithiasis	Rate	1998	0.030048045	0.048632546	0.017641822	0.0 (0.0 to 0.0)	0.619973984
Deaths	Morocco	Both	Age-standardized	596	Urolithiasis	Rate	1995	0.022886786	0.037619116	0.012565245	0.0 (0.0 to 0.0)	0.38816411
Deaths	UAE	Both	Age-standardized	596	Urolithiasis	Rate	1997	0.065684742	0.15084589	0.026930779	0.1 (0.0 to 0.2)	0.734723175
Deaths	Iran	Both	Age-standardized	596	Urolithiasis	Rate	1997	0.26220438	0.378367103	0.097150581	0.3 (0.1 to 0.4)	0.537727779
Deaths	Saudi Arabia	Both	Age-standardized	596	Urolithiasis	Rate	1999	0.001891212	0.004856777	0.000933448	0.0 (0.0 to 0.0)	0.632796447
Deaths	Algeria	Both	Age-standardized	596	Urolithiasis	Rate	1999	0.02982994	0.049662422	0.016338381	0.0 (0.0 to 0.0)	0.530785583
Deaths	NAME	Both	Age-standardized	596	Urolithiasis	Rate	1995	0.08215168	0.11187034	0.046159705	0.1 (0.0 to 0.1)	0.478553399
Deaths	Palestine	Both	Age-standardized	596	Urolithiasis	Rate	1998	0.045810603	0.068005745	0.025453519	0.0 (0.0 to 0.1)	0.447782415
Deaths	Yemen	Both	Age-standardized	596	Urolithiasis	Rate	1999	0.027844071	0.049656716	0.014244597	0.0 (0.0 to 0.0)	0.288261301
Deaths	UAE	Both	Age-standardized	596	Urolithiasis	Rate	1995	0.06105522	0.127967994	0.024998995	0.1 (0.0 to 0.1)	0.713138288
Deaths	Kuwait	Both	Age-standardized	596	Urolithiasis	Rate	1997	0.000886326	0.000985454	0.000777433	0.0 (0.0 to 0.0)	0.695789389
Deaths	Morocco	Both	Age-standardized	596	Urolithiasis	Rate	1997	0.025437979	0.041795518	0.013621591	0.0 (0.0 to 0.0)	0.399504009
Deaths	Saudi Arabia	Both	Age-standardized	596	Urolithiasis	Rate	1998	0.001909674	0.004785872	0.000954255	0.0 (0.0 to 0.0)	0.623518214
Deaths	Syria	Both	Age-standardized	596	Urolithiasis	Rate	1995	0.102233004	0.165616715	0.052156281	0.1 (0.1 to 0.2)	0.470692043
Deaths	Libya	Both	Age-standardized	596	Urolithiasis	Rate	1997	0.026329165	0.044205487	0.015376892	0.0 (0.0 to 0.0)	0.610620315
Deaths	Iraq	Both	Age-standardized	596	Urolithiasis	Rate	1999	0.076893168	0.12029234	0.035812963	0.1 (0.0 to 0.1)	0.462736441
Deaths	Algeria	Both	Age-standardized	596	Urolithiasis	Rate	1998	0.027842356	0.045791918	0.0158017	0.0 (0.0 to 0.0)	0.522382419
Deaths	Algeria	Both	Age-standardized	596	Urolithiasis	Rate	1995	0.024706747	0.039795487	0.014010974	0.0 (0.0 to 0.0)	0.497957543
Deaths	Jordan	Both	Age-standardized	596	Urolithiasis	Rate	1999	0.0082635	0.019566713	0.004380654	0.0 (0.0 to 0.0)	0.582759199
Deaths	Bahrain	Both	Age-standardized	596	Urolithiasis	Rate	1999	0.065673966	0.156980296	0.039849243	0.1 (0.0 to 0.2)	0.638083187
Deaths	NAME	Both	Age-standardized	596	Urolithiasis	Rate	1999	0.082169445	0.108670531	0.044907674	0.1 (0.0 to 0.1)	0.508955784
Deaths	Palestine	Both	Age-standardized	596	Urolithiasis	Rate	1997	0.045925962	0.069446469	0.025260319	0.0 (0.0 to 0.1)	0.440901776
Deaths	UAE	Both	Age-standardized	596	Urolithiasis	Rate	1999	0.077582072	0.166744833	0.03315894	0.1 (0.0 to 0.2)	0.753253916
Deaths	Morocco	Both	Age-standardized	596	Urolithiasis	Rate	2000	0.030419196	0.051417441	0.015967142	0.0 (0.0 to 0.1)	0.415344026
Deaths	NAME	Both	Age-standardized	596	Urolithiasis	Rate	2001	0.083480403	0.108861196	0.045117225	0.1 (0.0 to 0.1)	0.524091271
Deaths	Algeria	Both	Age-standardized	596	Urolithiasis	Rate	2001	0.033895377	0.05610572	0.016408684	0.0 (0.0 to 0.1)	0.547529277
Deaths	Libya	Both	Age-standardized	596	Urolithiasis	Rate	2000	0.036445966	0.05456142	0.020020803	0.0 (0.0 to 0.1)	0.637047935
Deaths	Morocco	Both	Age-standardized	596	Urolithiasis	Rate	1998	0.02669919	0.044187512	0.01416634	0.0 (0.0 to 0.0)	0.405038792
Deaths	Tunisia	Both	Age-standardized	596	Urolithiasis	Rate	1998	0.02254841	0.034101182	0.012532198	0.0 (0.0 to 0.0)	0.540498161
Deaths	UAE	Both	Age-standardized	596	Urolithiasis	Rate	1998	0.071968625	0.161473214	0.030028628	0.1 (0.0 to 0.2)	0.744476623
Deaths	Bahrain	Both	Age-standardized	596	Urolithiasis	Rate	1998	0.080404946	0.16592622	0.052915671	0.1 (0.1 to 0.2)	0.630738301
Deaths	Yemen	Both	Age-standardized	596	Urolithiasis	Rate	2001	0.03134599	0.060038688	0.013994477	0.0 (0.0 to 0.1)	0.306112424
Deaths	UAE	Both	Age-standardized	596	Urolithiasis	Rate	2001	0.09095533	0.194075063	0.038097481	0.1 (0.0 to 0.2)	0.767858793
Deaths	Morocco	Both	Age-standardized	596	Urolithiasis	Rate	1999	0.028625808	0.047556263	0.015577155	0.0 (0.0 to 0.0)	0.410303191
Deaths	Iran	Both	Age-standardized	596	Urolithiasis	Rate	2001	0.25261681	0.351431604	0.093085585	0.3 (0.1 to 0.4)	0.574618208
Deaths	Bahrain	Both	Age-standardized	596	Urolithiasis	Rate	2001	0.058879176	0.148945525	0.033588511	0.1 (0.0 to 0.1)	0.657196064
Deaths	NAME	Both	Age-standardized	596	Urolithiasis	Rate	1998	0.082723412	0.110175193	0.045331049	0.1 (0.0 to 0.1)	0.501445054
Deaths	Iran	Both	Age-standardized	596	Urolithiasis	Rate	1999	0.251806789	0.35809943	0.093435129	0.3 (0.1 to 0.4)	0.555624332
Deaths	Palestine	Both	Age-standardized	596	Urolithiasis	Rate	2000	0.044297737	0.065898109	0.024626656	0.0 (0.0 to 0.1)	0.460681496
Deaths	Syria	Both	Age-standardized	596	Urolithiasis	Rate	2000	0.094567149	0.145955313	0.054598581	0.1 (0.1 to 0.1)	0.507143686
Deaths	Iraq	Both	Age-standardized	596	Urolithiasis	Rate	2001	0.074122661	0.114971825	0.034301154	0.1 (0.0 to 0.1)	0.48145832
Deaths	Jordan	Both	Age-standardized	596	Urolithiasis	Rate	2001	0.008818488	0.021073463	0.004575918	0.0 (0.0 to 0.0)	0.593182803
Deaths	Kuwait	Both	Age-standardized	596	Urolithiasis	Rate	1999	0.000588694	0.000660596	0.000518863	0.0 (0.0 to 0.0)	0.711841328
Deaths	Saudi Arabia	Both	Age-standardized	596	Urolithiasis	Rate	2000	0.001722537	0.004711979	0.000798712	0.0 (0.0 to 0.0)	0.642311774
Deaths	Bahrain	Both	Age-standardized	596	Urolithiasis	Rate	2000	0.064328484	0.153379364	0.03871412	0.1 (0.0 to 0.2)	0.646750697
Deaths	NAME	Both	Age-standardized	596	Urolithiasis	Rate	2000	0.081953453	0.108246837	0.044064279	0.1 (0.0 to 0.1)	0.516824215
Deaths	Libya	Both	Age-standardized	596	Urolithiasis	Rate	2001	0.040777138	0.059796677	0.02088916	0.0 (0.0 to 0.1)	0.644685131
Deaths	Yemen	Both	Age-standardized	596	Urolithiasis	Rate	2000	0.029520512	0.053741613	0.014057994	0.0 (0.0 to 0.1)	0.297145157
Deaths	Kuwait	Both	Age-standardized	596	Urolithiasis	Rate	2001	0.00040511	0.000457058	0.000351575	0.0 (0.0 to 0.0)	0.722840631
Deaths	Iran	Both	Age-standardized	596	Urolithiasis	Rate	1998	0.258557862	0.373943766	0.094224917	0.3 (0.1 to 0.4)	0.546366017
Deaths	Morocco	Both	Age-standardized	596	Urolithiasis	Rate	2001	0.032948975	0.053802838	0.016349737	0.0 (0.0 to 0.1)	0.420595133
Deaths	Algeria	Both	Age-standardized	596	Urolithiasis	Rate	2000	0.031679836	0.052760955	0.016482773	0.0 (0.0 to 0.1)	0.539481508
Deaths	Libya	Both	Age-standardized	596	Urolithiasis	Rate	1999	0.033163083	0.050380991	0.018840546	0.0 (0.0 to 0.1)	0.628600604
Deaths	UAE	Both	Age-standardized	596	Urolithiasis	Rate	2000	0.086905661	0.184585286	0.037042069	0.1 (0.0 to 0.2)	0.760969094
Deaths	Syria	Both	Age-standardized	596	Urolithiasis	Rate	1998	0.107076182	0.166011546	0.056514815	0.1 (0.1 to 0.2)	0.493707992
Deaths	Tunisia	Both	Age-standardized	596	Urolithiasis	Rate	2000	0.025287725	0.038774494	0.013160715	0.0 (0.0 to 0.0)	0.55667265
Deaths	Iran	Both	Age-standardized	596	Urolithiasis	Rate	2000	0.251637872	0.354540612	0.093685703	0.3 (0.1 to 0.4)	0.565474561
Deaths	Saudi Arabia	Both	Age-standardized	596	Urolithiasis	Rate	2001	0.001945633	0.005005632	0.001018027	0.0 (0.0 to 0.0)	0.651502092
Deaths	Syria	Both	Age-standardized	596	Urolithiasis	Rate	2001	0.087437909	0.136679002	0.051315806	0.1 (0.1 to 0.1)	0.513850111
Deaths	Palestine	Both	Age-standardized	596	Urolithiasis	Rate	2001	0.044339711	0.065581637	0.024448214	0.0 (0.0 to 0.1)	0.465299102
Deaths	Palestine	Both	Age-standardized	596	Urolithiasis	Rate	1999	0.044843221	0.065943076	0.02518755	0.0 (0.0 to 0.1)	0.454909692
Deaths	Yemen	Both	Age-standardized	596	Urolithiasis	Rate	1998	0.026303152	0.04698632	0.013747987	0.0 (0.0 to 0.0)	0.279500507
Deaths	Iraq	Both	Age-standardized	596	Urolithiasis	Rate	2000	0.075368875	0.118027324	0.034885544	0.1 (0.0 to 0.1)	0.472376399
Deaths	Tunisia	Both	Age-standardized	596	Urolithiasis	Rate	2001	0.027127986	0.042907308	0.013597618	0.0 (0.0 to 0.0)	0.56442101
Deaths	Kuwait	Both	Age-standardized	596	Urolithiasis	Rate	2000	0.000453321	0.00051312	0.000396099	0.0 (0.0 to 0.0)	0.718357562
Deaths	Jordan	Both	Age-standardized	596	Urolithiasis	Rate	2000	0.008449155	0.020367875	0.004449442	0.0 (0.0 to 0.0)	0.587909394
Deaths	Sudan	Both	Age-standardized	596	Urolithiasis	Rate	2001	0.040060503	0.066543077	0.02030141	0.0 (0.0 to 0.1)	0.354215515
Deaths	Saudi Arabia	Both	Age-standardized	596	Urolithiasis	Rate	2003	0.002257539	0.005074187	0.001370685	0.0 (0.0 to 0.0)	0.669839577
Deaths	NAME	Both	Age-standardized	596	Urolithiasis	Rate	2003	0.090174441	0.118129062	0.044952255	0.1 (0.0 to 0.1)	0.538292126
Deaths	UAE	Both	Age-standardized	596	Urolithiasis	Rate	2003	0.080153914	0.173991824	0.034369802	0.1 (0.0 to 0.2)	0.781143992
Deaths	Iran	Both	Age-standardized	596	Urolithiasis	Rate	2003	0.236845741	0.326459272	0.090871	0.2 (0.1 to 0.3)	0.593963012
Deaths	Oman	Both	Age-standardized	596	Urolithiasis	Rate	2003	0.025642122	0.040358088	0.010437358	0.0 (0.0 to 0.0)	0.647249093
Deaths	Qatar	Both	Age-standardized	596	Urolithiasis	Rate	2003	0.155937023	0.269600241	0.043289923	0.2 (0.0 to 0.3)	0.733536599
Deaths	Algeria	Both	Age-standardized	596	Urolithiasis	Rate	2003	0.048483179	0.086152825	0.016171061	0.0 (0.0 to 0.1)	0.562536956
Deaths	Tunisia	Both	Age-standardized	596	Urolithiasis	Rate	2003	0.039816056	0.064794999	0.013124995	0.0 (0.0 to 0.1)	0.578882669
Deaths	Bahrain	Both	Age-standardized	596	Urolithiasis	Rate	2003	0.06950165	0.164775038	0.042560298	0.1 (0.0 to 0.2)	0.669564111
Deaths	Syria	Both	Age-standardized	596	Urolithiasis	Rate	2003	0.080445533	0.119103232	0.04661556	0.1 (0.0 to 0.1)	0.528935756
Deaths	Iraq	Both	Age-standardized	596	Urolithiasis	Rate	2004	0.07425457	0.115236679	0.034255931	0.1 (0.0 to 0.1)	0.498933881
Deaths	Kuwait	Both	Age-standardized	596	Urolithiasis	Rate	2003	0.000651872	0.000740852	0.000569844	0.0 (0.0 to 0.0)	0.731778685
Deaths	Egypt	Both	Age-standardized	596	Urolithiasis	Rate	2003	0.097945097	0.153771128	0.066683257	0.1 (0.1 to 0.2)	0.520623395
Deaths	Türkiye	Both	Age-standardized	596	Urolithiasis	Rate	2003	0.056260999	0.093250722	0.032847933	0.1 (0.0 to 0.1)	0.556102527
Deaths	Libya	Both	Age-standardized	596	Urolithiasis	Rate	2003	0.062812937	0.094243869	0.021407637	0.1 (0.0 to 0.1)	0.659345125
Deaths	Jordan	Both	Age-standardized	596	Urolithiasis	Rate	2004	0.009411335	0.019994056	0.005364532	0.0 (0.0 to 0.0)	0.611934404
Deaths	Saudi Arabia	Both	Age-standardized	596	Urolithiasis	Rate	2005	0.003012143	0.005439306	0.002106868	0.0 (0.0 to 0.0)	0.690520852
Deaths	Iraq	Both	Age-standardized	596	Urolithiasis	Rate	2003	0.074513563	0.114569943	0.034709955	0.1 (0.0 to 0.1)	0.492174445
Deaths	Libya	Both	Age-standardized	596	Urolithiasis	Rate	2004	0.070106552	0.108586428	0.021969643	0.1 (0.0 to 0.1)	0.666913926
Deaths	Jordan	Both	Age-standardized	596	Urolithiasis	Rate	2003	0.008831185	0.019472719	0.00487675	0.0 (0.0 to 0.0)	0.60494595
Deaths	Yemen	Both	Age-standardized	596	Urolithiasis	Rate	2003	0.045647268	0.092794432	0.014334746	0.0 (0.0 to 0.1)	0.324081689
Deaths	NAME	Both	Age-standardized	596	Urolithiasis	Rate	2005	0.096333494	0.12686994	0.044227825	0.1 (0.0 to 0.1)	0.553047386
Deaths	Kuwait	Both	Age-standardized	596	Urolithiasis	Rate	2004	0.000779476	0.000881852	0.000685405	0.0 (0.0 to 0.0)	0.738153707
Deaths	Palestine	Both	Age-standardized	596	Urolithiasis	Rate	2003	0.044352088	0.065252256	0.024238964	0.0 (0.0 to 0.1)	0.472881732
Deaths	Afghanistan	Both	Age-standardized	596	Urolithiasis	Rate	2004	0.120297634	0.233866143	0.037068163	0.1 (0.0 to 0.2)	0.196903541
Deaths	Morocco	Both	Age-standardized	596	Urolithiasis	Rate	2004	0.056010973	0.095412499	0.017380517	0.1 (0.0 to 0.1)	0.436822352
Deaths	Sudan	Both	Age-standardized	596	Urolithiasis	Rate	2004	0.063203282	0.118209603	0.02030148	0.1 (0.0 to 0.1)	0.377920656
Deaths	Syria	Both	Age-standardized	596	Urolithiasis	Rate	2005	0.077467906	0.116694288	0.045614686	0.1 (0.0 to 0.1)	0.549750449
Deaths	Algeria	Both	Age-standardized	596	Urolithiasis	Rate	2005	0.059039797	0.105756572	0.016389266	0.1 (0.0 to 0.1)	0.576001965
Deaths	Tunisia	Both	Age-standardized	596	Urolithiasis	Rate	2005	0.047635422	0.081176907	0.013197285	0.0 (0.0 to 0.1)	0.592937759
Deaths	Sudan	Both	Age-standardized	596	Urolithiasis	Rate	2003	0.056907915	0.10190765	0.020439102	0.1 (0.0 to 0.1)	0.369693653
Deaths	Afghanistan	Both	Age-standardized	596	Urolithiasis	Rate	2003	0.108885202	0.200766249	0.036420622	0.1 (0.0 to 0.2)	0.190518991
Deaths	UAE	Both	Age-standardized	596	Urolithiasis	Rate	2005	0.109921032	0.213813255	0.051401425	0.1 (0.1 to 0.2)	0.796428086
Deaths	Lebanon	Both	Age-standardized	596	Urolithiasis	Rate	2004	0.099319229	0.150535234	0.053873233	0.1 (0.1 to 0.2)	0.61084576
Deaths	Morocco	Both	Age-standardized	596	Urolithiasis	Rate	2003	0.04939614	0.083657605	0.017032214	0.0 (0.0 to 0.1)	0.43121781
Deaths	Lebanon	Both	Age-standardized	596	Urolithiasis	Rate	2003	0.098308263	0.150669529	0.052639698	0.1 (0.1 to 0.2)	0.60296724
Deaths	Palestine	Both	Age-standardized	596	Urolithiasis	Rate	2004	0.044775927	0.066098061	0.024571649	0.0 (0.0 to 0.1)	0.478527322
Deaths	Türkiye	Both	Age-standardized	596	Urolithiasis	Rate	2005	0.05689632	0.089771078	0.032848861	0.1 (0.0 to 0.1)	0.572495886
Deaths	Bahrain	Both	Age-standardized	596	Urolithiasis	Rate	2005	0.082649015	0.189351352	0.05237925	0.1 (0.1 to 0.2)	0.679790598
Deaths	Yemen	Both	Age-standardized	596	Urolithiasis	Rate	2005	0.055249841	0.114638409	0.013842247	0.1 (0.0 to 0.1)	0.343462562
Deaths	Iran	Both	Age-standardized	596	Urolithiasis	Rate	2005	0.231019005	0.314248282	0.089710939	0.2 (0.1 to 0.3)	0.613291056
Deaths	Egypt	Both	Age-standardized	596	Urolithiasis	Rate	2005	0.119253364	0.169004696	0.080928439	0.1 (0.1 to 0.2)	0.528665483
Deaths	Saudi Arabia	Both	Age-standardized	596	Urolithiasis	Rate	2004	0.002655835	0.005215019	0.001808601	0.0 (0.0 to 0.0)	0.679917856
Deaths	Oman	Both	Age-standardized	596	Urolithiasis	Rate	2004	0.027502014	0.043390429	0.010137326	0.0 (0.0 to 0.0)	0.657626118
Deaths	Libya	Both	Age-standardized	596	Urolithiasis	Rate	2006	0.080989022	0.130736964	0.023129709	0.1 (0.0 to 0.1)	0.683702
Deaths	Syria	Both	Age-standardized	596	Urolithiasis	Rate	2004	0.078269225	0.117727655	0.045937074	0.1 (0.0 to 0.1)	0.538084469
Deaths	Iraq	Both	Age-standardized	596	Urolithiasis	Rate	2005	0.074467541	0.112977374	0.033863529	0.1 (0.0 to 0.1)	0.504719431
Deaths	Algeria	Both	Age-standardized	596	Urolithiasis	Rate	2004	0.054329145	0.096960591	0.016232418	0.1 (0.0 to 0.1)	0.569352852
Deaths	NAME	Both	Age-standardized	596	Urolithiasis	Rate	2007	0.099438845	0.131527907	0.044864397	0.1 (0.0 to 0.1)	0.566516099
Deaths	Bahrain	Both	Age-standardized	596	Urolithiasis	Rate	2007	0.094861671	0.194803307	0.061972614	0.1 (0.1 to 0.2)	0.693045147
Deaths	Qatar	Both	Age-standardized	596	Urolithiasis	Rate	2004	0.143778261	0.245764316	0.039877338	0.1 (0.0 to 0.2)	0.740223208
Deaths	Lebanon	Both	Age-standardized	596	Urolithiasis	Rate	2006	0.102826191	0.151964692	0.055073051	0.1 (0.1 to 0.2)	0.627791217
Deaths	Jordan	Both	Age-standardized	596	Urolithiasis	Rate	2005	0.009860885	0.021979346	0.005388151	0.0 (0.0 to 0.0)	0.619909228
Deaths	Kuwait	Both	Age-standardized	596	Urolithiasis	Rate	2005	0.001010437	0.001145296	0.00089243	0.0 (0.0 to 0.0)	0.746384913
Deaths	Egypt	Both	Age-standardized	596	Urolithiasis	Rate	2004	0.108984751	0.158525969	0.074500725	0.1 (0.1 to 0.2)	0.525181678
Deaths	Afghanistan	Both	Age-standardized	596	Urolithiasis	Rate	2005	0.128623919	0.248788334	0.036150133	0.1 (0.0 to 0.2)	0.203928133
Deaths	NAME	Both	Age-standardized	596	Urolithiasis	Rate	2004	0.093342224	0.122105012	0.044288386	0.1 (0.0 to 0.1)	0.545678163
Deaths	Tunisia	Both	Age-standardized	596	Urolithiasis	Rate	2004	0.044277064	0.072658808	0.013137907	0.0 (0.0 to 0.1)	0.586032594
Deaths	Morocco	Both	Age-standardized	596	Urolithiasis	Rate	2006	0.066744024	0.115836353	0.01717379	0.1 (0.0 to 0.1)	0.44867616
Deaths	Yemen	Both	Age-standardized	596	Urolithiasis	Rate	2004	0.051037093	0.105938555	0.014209195	0.1 (0.0 to 0.1)	0.333371285
Deaths	Lebanon	Both	Age-standardized	596	Urolithiasis	Rate	2005	0.10149642	0.150715231	0.054814665	0.1 (0.1 to 0.2)	0.619391355
Deaths	Algeria	Both	Age-standardized	596	Urolithiasis	Rate	2007	0.065746496	0.118060002	0.016152972	0.1 (0.0 to 0.1)	0.587790538
Deaths	Sudan	Both	Age-standardized	596	Urolithiasis	Rate	2005	0.068545274	0.126548084	0.020297702	0.1 (0.0 to 0.1)	0.386685712
Deaths	Libya	Both	Age-standardized	596	Urolithiasis	Rate	2005	0.078078784	0.12408737	0.02298866	0.1 (0.0 to 0.1)	0.675322268
Deaths	Türkiye	Both	Age-standardized	596	Urolithiasis	Rate	2007	0.058611105	0.085536869	0.033722056	0.1 (0.0 to 0.1)	0.590442387
Deaths	UAE	Both	Age-standardized	596	Urolithiasis	Rate	2007	0.120313604	0.229216815	0.057484289	0.1 (0.1 to 0.2)	0.814870878
Deaths	Oman	Both	Age-standardized	596	Urolithiasis	Rate	2006	0.033273044	0.052866254	0.010853744	0.0 (0.0 to 0.1)	0.675353885
Deaths	Türkiye	Both	Age-standardized	596	Urolithiasis	Rate	2004	0.056595628	0.091970207	0.033125364	0.1 (0.0 to 0.1)	0.564024
Deaths	UAE	Both	Age-standardized	596	Urolithiasis	Rate	2004	0.096797544	0.198066125	0.042413095	0.1 (0.0 to 0.2)	0.788525951
Deaths	Qatar	Both	Age-standardized	596	Urolithiasis	Rate	2006	0.12767568	0.211020157	0.038295194	0.1 (0.0 to 0.2)	0.754123028
Deaths	Morocco	Both	Age-standardized	596	Urolithiasis	Rate	2005	0.061754048	0.105864053	0.017389322	0.1 (0.0 to 0.1)	0.442531339
Deaths	Palestine	Both	Age-standardized	596	Urolithiasis	Rate	2006	0.045634206	0.065499044	0.024963219	0.0 (0.0 to 0.1)	0.491890407
Deaths	Oman	Both	Age-standardized	596	Urolithiasis	Rate	2005	0.0297437	0.047003829	0.010369995	0.0 (0.0 to 0.0)	0.666401231
Deaths	Egypt	Both	Age-standardized	596	Urolithiasis	Rate	2007	0.135798332	0.187922062	0.086670028	0.1 (0.1 to 0.2)	0.529457594
Deaths	Egypt	Both	Age-standardized	596	Urolithiasis	Rate	2006	0.130816836	0.18451472	0.083485268	0.1 (0.1 to 0.2)	0.530395807
Deaths	Afghanistan	Both	Age-standardized	596	Urolithiasis	Rate	2007	0.138259485	0.273385964	0.033893226	0.1 (0.0 to 0.3)	0.219627611
Deaths	Qatar	Both	Age-standardized	596	Urolithiasis	Rate	2005	0.137132656	0.231420948	0.039521567	0.1 (0.0 to 0.2)	0.747189359
Deaths	Iran	Both	Age-standardized	596	Urolithiasis	Rate	2007	0.219262549	0.297428851	0.085963189	0.2 (0.1 to 0.3)	0.627749442
Deaths	Bahrain	Both	Age-standardized	596	Urolithiasis	Rate	2004	0.073168214	0.175993251	0.045129341	0.1 (0.0 to 0.2)	0.674147775
Deaths	Yemen	Both	Age-standardized	596	Urolithiasis	Rate	2007	0.061598089	0.128622343	0.013561442	0.1 (0.0 to 0.1)	0.363301218
Deaths	Palestine	Both	Age-standardized	596	Urolithiasis	Rate	2005	0.045269203	0.065580462	0.02470833	0.0 (0.0 to 0.1)	0.485320586
Deaths	Türkiye	Both	Age-standardized	596	Urolithiasis	Rate	2006	0.057405314	0.087266572	0.03312961	0.1 (0.0 to 0.1)	0.581383179
Deaths	Iraq	Both	Age-standardized	596	Urolithiasis	Rate	2007	0.075259729	0.111543592	0.033952856	0.1 (0.0 to 0.1)	0.517698972
Deaths	Saudi Arabia	Both	Age-standardized	596	Urolithiasis	Rate	2006	0.004239857	0.005847895	0.002485803	0.0 (0.0 to 0.0)	0.701152613
Deaths	Kuwait	Both	Age-standardized	596	Urolithiasis	Rate	2007	0.001653103	0.001895475	0.001439427	0.0 (0.0 to 0.0)	0.762411484
Deaths	Syria	Both	Age-standardized	596	Urolithiasis	Rate	2006	0.076998213	0.115809306	0.045594362	0.1 (0.0 to 0.1)	0.560484761
Deaths	Lebanon	Both	Age-standardized	596	Urolithiasis	Rate	2007	0.103233152	0.150936772	0.054788996	0.1 (0.1 to 0.2)	0.636938234
Deaths	Jordan	Both	Age-standardized	596	Urolithiasis	Rate	2007	0.01272748	0.019270829	0.007901546	0.0 (0.0 to 0.0)	0.635670276
Deaths	Iran	Both	Age-standardized	596	Urolithiasis	Rate	2004	0.232944997	0.319004829	0.090387745	0.2 (0.1 to 0.3)	0.60371745
Deaths	NAME	Both	Age-standardized	596	Urolithiasis	Rate	2006	0.098758259	0.130870209	0.045088774	0.1 (0.0 to 0.1)	0.560088959
Deaths	Sudan	Both	Age-standardized	596	Urolithiasis	Rate	2007	0.07509159	0.14163112	0.019349966	0.1 (0.0 to 0.1)	0.406079992
Deaths	Sudan	Both	Age-standardized	596	Urolithiasis	Rate	2006	0.072404352	0.13413269	0.01976697	0.1 (0.0 to 0.1)	0.396151374
Deaths	Tunisia	Both	Age-standardized	596	Urolithiasis	Rate	2006	0.050142519	0.085757349	0.012969463	0.1 (0.0 to 0.1)	0.599758513
Deaths	Afghanistan	Both	Age-standardized	596	Urolithiasis	Rate	2006	0.13457143	0.264960966	0.035009252	0.1 (0.0 to 0.3)	0.211074194
Deaths	Oman	Both	Age-standardized	596	Urolithiasis	Rate	2007	0.034984121	0.05445816	0.010975594	0.0 (0.0 to 0.1)	0.685055583
Deaths	Palestine	Both	Age-standardized	596	Urolithiasis	Rate	2007	0.045249061	0.063433079	0.024827713	0.0 (0.0 to 0.1)	0.498978426
Deaths	Qatar	Both	Age-standardized	596	Urolithiasis	Rate	2007	0.121959523	0.202777279	0.038108623	0.1 (0.0 to 0.2)	0.760960134
Deaths	Morocco	Both	Age-standardized	596	Urolithiasis	Rate	2007	0.071164826	0.124124327	0.017331916	0.1 (0.0 to 0.1)	0.455036325
Deaths	Oman	Both	Age-standardized	596	Urolithiasis	Rate	2008	0.037047475	0.057950504	0.011085498	0.0 (0.0 to 0.1)	0.694952263
Deaths	Algeria	Both	Age-standardized	596	Urolithiasis	Rate	2006	0.062912716	0.113028187	0.016432157	0.1 (0.0 to 0.1)	0.582126362
Deaths	Bahrain	Both	Age-standardized	596	Urolithiasis	Rate	2006	0.093446287	0.190468397	0.062200079	0.1 (0.1 to 0.2)	0.686144289
Deaths	Morocco	Both	Age-standardized	596	Urolithiasis	Rate	2008	0.073965635	0.133131443	0.017674397	0.1 (0.0 to 0.1)	0.461803552
Deaths	Iran	Both	Age-standardized	596	Urolithiasis	Rate	2006	0.227232355	0.309590502	0.089920462	0.2 (0.1 to 0.3)	0.621268095
Deaths	Libya	Both	Age-standardized	596	Urolithiasis	Rate	2007	0.086878803	0.144052634	0.023381537	0.1 (0.0 to 0.1)	0.691855134
Deaths	Qatar	Both	Age-standardized	596	Urolithiasis	Rate	2008	0.109999747	0.186186481	0.036174594	0.1 (0.0 to 0.2)	0.767659233
Deaths	UAE	Both	Age-standardized	596	Urolithiasis	Rate	2006	0.110735558	0.219837379	0.053393311	0.1 (0.1 to 0.2)	0.805537023
Deaths	Yemen	Both	Age-standardized	596	Urolithiasis	Rate	2006	0.058726122	0.122987434	0.013686155	0.1 (0.0 to 0.1)	0.353472947
Deaths	Egypt	Both	Age-standardized	596	Urolithiasis	Rate	2008	0.14328426	0.198922194	0.089108162	0.1 (0.1 to 0.2)	0.524743833
Deaths	Türkiye	Both	Age-standardized	596	Urolithiasis	Rate	2008	0.061680831	0.086470857	0.034698125	0.1 (0.0 to 0.1)	0.599212061
Deaths	Iraq	Both	Age-standardized	596	Urolithiasis	Rate	2006	0.074664574	0.112872013	0.033583119	0.1 (0.0 to 0.1)	0.510918049
Deaths	Tunisia	Both	Age-standardized	596	Urolithiasis	Rate	2007	0.051927321	0.088011136	0.013191866	0.1 (0.0 to 0.1)	0.606696784
Deaths	NAME	Both	Age-standardized	596	Urolithiasis	Rate	2008	0.100906419	0.132559928	0.045425663	0.1 (0.0 to 0.1)	0.572339255
Deaths	Jordan	Both	Age-standardized	596	Urolithiasis	Rate	2006	0.013504696	0.023626871	0.00847611	0.0 (0.0 to 0.0)	0.627803813
Deaths	Syria	Both	Age-standardized	596	Urolithiasis	Rate	2007	0.077212734	0.118804045	0.04548687	0.1 (0.0 to 0.1)	0.57002812
Deaths	Syria	Both	Age-standardized	596	Urolithiasis	Rate	2008	0.080569043	0.124293333	0.047583633	0.1 (0.0 to 0.1)	0.578990493
Deaths	Saudi Arabia	Both	Age-standardized	596	Urolithiasis	Rate	2007	0.005344642	0.007294217	0.002557023	0.0 (0.0 to 0.0)	0.711442141
Deaths	Afghanistan	Both	Age-standardized	596	Urolithiasis	Rate	2008	0.141372195	0.281012008	0.033054914	0.1 (0.0 to 0.3)	0.228089171
Deaths	Lebanon	Both	Age-standardized	596	Urolithiasis	Rate	2008	0.103086151	0.149310247	0.053927265	0.1 (0.1 to 0.1)	0.646667663
Deaths	Algeria	Both	Age-standardized	596	Urolithiasis	Rate	2008	0.068059818	0.121728281	0.016122667	0.1 (0.0 to 0.1)	0.593190973
Deaths	Kuwait	Both	Age-standardized	596	Urolithiasis	Rate	2006	0.001556847	0.001783445	0.001371778	0.0 (0.0 to 0.0)	0.754928493
Deaths	Saudi Arabia	Both	Age-standardized	596	Urolithiasis	Rate	2008	0.006701943	0.009428409	0.00252	0.0 (0.0 to 0.0)	0.721960205
Deaths	Yemen	Both	Age-standardized	596	Urolithiasis	Rate	2008	0.064265232	0.139154374	0.013439369	0.1 (0.0 to 0.1)	0.373140288
Deaths	Iraq	Both	Age-standardized	596	Urolithiasis	Rate	2008	0.075261592	0.109301784	0.034488752	0.1 (0.0 to 0.1)	0.525242908
Deaths	UAE	Both	Age-standardized	596	Urolithiasis	Rate	2008	0.121960707	0.228615289	0.058860618	0.1 (0.1 to 0.2)	0.822793435
Deaths	Iran	Both	Age-standardized	596	Urolithiasis	Rate	2008	0.212442372	0.282856141	0.08406846	0.2 (0.1 to 0.3)	0.63286223
Deaths	Jordan	Both	Age-standardized	596	Urolithiasis	Rate	2008	0.012822612	0.017946182	0.00670915	0.0 (0.0 to 0.0)	0.643892693
Deaths	Libya	Both	Age-standardized	596	Urolithiasis	Rate	2008	0.097278516	0.157367598	0.025344891	0.1 (0.0 to 0.2)	0.698873253
Deaths	Sudan	Both	Age-standardized	596	Urolithiasis	Rate	2008	0.077471272	0.147507089	0.019235549	0.1 (0.0 to 0.1)	0.4160876
Deaths	Palestine	Both	Age-standardized	596	Urolithiasis	Rate	2008	0.044671551	0.063127623	0.024458163	0.0 (0.0 to 0.1)	0.506849479
Deaths	Tunisia	Both	Age-standardized	596	Urolithiasis	Rate	2008	0.053164642	0.089604237	0.012949043	0.1 (0.0 to 0.1)	0.613529322
Deaths	Bahrain	Both	Age-standardized	596	Urolithiasis	Rate	2008	0.11881371	0.24294806	0.066615752	0.1 (0.1 to 0.2)	0.699806387
Deaths	Kuwait	Both	Age-standardized	596	Urolithiasis	Rate	2008	0.004956241	0.005655342	0.004297069	0.0 (0.0 to 0.0)	0.770002615
Deaths	Egypt	Both	Age-standardized	596	Urolithiasis	Rate	2009	0.15198831	0.209015127	0.092804924	0.2 (0.1 to 0.2)	0.516255831
Deaths	Oman	Both	Age-standardized	596	Urolithiasis	Rate	2010	0.042555009	0.0669765	0.01245824	0.0 (0.0 to 0.1)	0.710688695
Deaths	Afghanistan	Both	Age-standardized	596	Urolithiasis	Rate	2009	0.143412308	0.290495794	0.032156482	0.1 (0.0 to 0.3)	0.237900824
Deaths	Qatar	Both	Age-standardized	596	Urolithiasis	Rate	2010	0.092934515	0.174532383	0.032929722	0.1 (0.0 to 0.2)	0.780807074
Deaths	Iraq	Both	Age-standardized	596	Urolithiasis	Rate	2009	0.07418854	0.109222633	0.034612584	0.1 (0.0 to 0.1)	0.533200914
Deaths	Lebanon	Both	Age-standardized	596	Urolithiasis	Rate	2009	0.102255941	0.146397068	0.053894204	0.1 (0.1 to 0.1)	0.657433186
Deaths	Jordan	Both	Age-standardized	596	Urolithiasis	Rate	2009	0.013859327	0.020002422	0.00598146	0.0 (0.0 to 0.0)	0.652196319
Deaths	Egypt	Both	Age-standardized	596	Urolithiasis	Rate	2010	0.157842888	0.218545756	0.093581712	0.2 (0.1 to 0.2)	0.507715477
Deaths	Iran	Both	Age-standardized	596	Urolithiasis	Rate	2009	0.207595529	0.271349434	0.0839337	0.2 (0.1 to 0.3)	0.63739838
Deaths	Afghanistan	Both	Age-standardized	596	Urolithiasis	Rate	2011	0.147867799	0.311168034	0.030928392	0.1 (0.0 to 0.3)	0.257041676
Deaths	Türkiye	Both	Age-standardized	596	Urolithiasis	Rate	2010	0.066709343	0.089414693	0.038414095	0.1 (0.0 to 0.1)	0.615597228
Deaths	Oman	Both	Age-standardized	596	Urolithiasis	Rate	2009	0.040919723	0.064166934	0.011735146	0.0 (0.0 to 0.1)	0.703098571
Deaths	Syria	Both	Age-standardized	596	Urolithiasis	Rate	2010	0.077766615	0.118999933	0.047142003	0.1 (0.0 to 0.1)	0.595967764
Deaths	Lebanon	Both	Age-standardized	596	Urolithiasis	Rate	2011	0.101150701	0.142326121	0.053035073	0.1 (0.1 to 0.1)	0.680920617
Deaths	Qatar	Both	Age-standardized	596	Urolithiasis	Rate	2009	0.101061292	0.17361255	0.034919781	0.1 (0.0 to 0.2)	0.774276849
Deaths	Türkiye	Both	Age-standardized	596	Urolithiasis	Rate	2012	0.070607382	0.09502515	0.039437179	0.1 (0.0 to 0.1)	0.634097092
Deaths	Lebanon	Both	Age-standardized	596	Urolithiasis	Rate	2010	0.100595037	0.14266192	0.053180621	0.1 (0.1 to 0.1)	0.668804525
Deaths	Kuwait	Both	Age-standardized	596	Urolithiasis	Rate	2011	0.017296723	0.019694847	0.014598455	0.0 (0.0 to 0.0)	0.791812065
Deaths	Morocco	Both	Age-standardized	596	Urolithiasis	Rate	2009	0.076495283	0.137125992	0.017680925	0.1 (0.0 to 0.1)	0.468929893
Deaths	Algeria	Both	Age-standardized	596	Urolithiasis	Rate	2010	0.072131808	0.129342734	0.016628393	0.1 (0.0 to 0.1)	0.602823535
Deaths	Lebanon	Both	Age-standardized	596	Urolithiasis	Rate	2013	0.098024323	0.13863438	0.053050174	0.1 (0.1 to 0.1)	0.704811001
Deaths	Egypt	Both	Age-standardized	596	Urolithiasis	Rate	2012	0.172230189	0.240148856	0.098072295	0.2 (0.1 to 0.2)	0.509157068
Deaths	Bahrain	Both	Age-standardized	596	Urolithiasis	Rate	2010	0.167227757	0.395806184	0.061739735	0.2 (0.1 to 0.4)	0.70790262
Deaths	Oman	Both	Age-standardized	596	Urolithiasis	Rate	2011	0.042505481	0.06683373	0.012557859	0.0 (0.0 to 0.1)	0.718264528
Deaths	Afghanistan	Both	Age-standardized	596	Urolithiasis	Rate	2010	0.145964648	0.301859349	0.03173956	0.1 (0.0 to 0.3)	0.247759949
Deaths	Jordan	Both	Age-standardized	596	Urolithiasis	Rate	2011	0.016379849	0.024342892	0.005870267	0.0 (0.0 to 0.0)	0.66739668
Deaths	Afghanistan	Both	Age-standardized	596	Urolithiasis	Rate	2012	0.149866133	0.313652024	0.030810208	0.1 (0.0 to 0.3)	0.266484407
Deaths	Saudi Arabia	Both	Age-standardized	596	Urolithiasis	Rate	2010	0.008775292	0.013017338	0.002341272	0.0 (0.0 to 0.0)	0.740300669
Deaths	Türkiye	Both	Age-standardized	596	Urolithiasis	Rate	2009	0.066258018	0.091354086	0.038210477	0.1 (0.0 to 0.1)	0.607104618
Deaths	Libya	Both	Age-standardized	596	Urolithiasis	Rate	2009	0.1029116	0.164393199	0.026499154	0.1 (0.0 to 0.2)	0.704998471
Deaths	Egypt	Both	Age-standardized	596	Urolithiasis	Rate	2011	0.163758895	0.227368962	0.094898	0.2 (0.1 to 0.2)	0.504594044
Deaths	Qatar	Both	Age-standardized	596	Urolithiasis	Rate	2011	0.083175599	0.168504304	0.03082414	0.1 (0.0 to 0.2)	0.78721245
Deaths	Yemen	Both	Age-standardized	596	Urolithiasis	Rate	2010	0.066026539	0.145820624	0.012409361	0.1 (0.0 to 0.1)	0.392936641
Deaths	Tunisia	Both	Age-standardized	596	Urolithiasis	Rate	2012	0.055670054	0.096642628	0.012023204	0.1 (0.0 to 0.1)	0.637578345
Deaths	Syria	Both	Age-standardized	596	Urolithiasis	Rate	2012	0.081143894	0.125236066	0.047435223	0.1 (0.0 to 0.1)	0.602872601
Deaths	Türkiye	Both	Age-standardized	596	Urolithiasis	Rate	2014	0.076332562	0.104494283	0.041755324	0.1 (0.0 to 0.1)	0.653388835
Deaths	Lebanon	Both	Age-standardized	596	Urolithiasis	Rate	2012	0.099203738	0.139117456	0.052823814	0.1 (0.1 to 0.1)	0.693910983
Deaths	Libya	Both	Age-standardized	596	Urolithiasis	Rate	2011	0.113630376	0.182904903	0.028746694	0.1 (0.0 to 0.2)	0.711466657
Deaths	Oman	Both	Age-standardized	596	Urolithiasis	Rate	2013	0.039636031	0.062197507	0.011383091	0.0 (0.0 to 0.1)	0.73343249
Deaths	Kuwait	Both	Age-standardized	596	Urolithiasis	Rate	2009	0.010202283	0.011546836	0.008906758	0.0 (0.0 to 0.0)	0.777546551
Deaths	Egypt	Both	Age-standardized	596	Urolithiasis	Rate	2014	0.178825544	0.246626942	0.100835869	0.2 (0.1 to 0.2)	0.531749809
Deaths	Algeria	Both	Age-standardized	596	Urolithiasis	Rate	2012	0.074399113	0.13262914	0.016515887	0.1 (0.0 to 0.1)	0.612703533
Deaths	Palestine	Both	Age-standardized	596	Urolithiasis	Rate	2011	0.042962088	0.06627785	0.0230674	0.0 (0.0 to 0.1)	0.53677763
Deaths	Qatar	Both	Age-standardized	596	Urolithiasis	Rate	2013	0.066758161	0.177536303	0.0271685	0.1 (0.0 to 0.2)	0.799611555
Deaths	Tunisia	Both	Age-standardized	596	Urolithiasis	Rate	2010	0.05493158	0.092765238	0.012574564	0.1 (0.0 to 0.1)	0.626432774
Deaths	Kuwait	Both	Age-standardized	596	Urolithiasis	Rate	2010	0.01389644	0.015788212	0.011829559	0.0 (0.0 to 0.0)	0.784873929
Deaths	Oman	Both	Age-standardized	596	Urolithiasis	Rate	2012	0.040283969	0.063899857	0.011896411	0.0 (0.0 to 0.1)	0.726450074
Deaths	NAME	Both	Age-standardized	596	Urolithiasis	Rate	2010	0.103285094	0.134633792	0.046569489	0.1 (0.0 to 0.1)	0.581849041
Deaths	Türkiye	Both	Age-standardized	596	Urolithiasis	Rate	2011	0.067616349	0.08972964	0.039223473	0.1 (0.0 to 0.1)	0.624787211
Deaths	Afghanistan	Both	Age-standardized	596	Urolithiasis	Rate	2014	0.152782696	0.320236521	0.030479838	0.2 (0.0 to 0.3)	0.284030351
Deaths	Egypt	Both	Age-standardized	596	Urolithiasis	Rate	2013	0.168392531	0.234363277	0.09649908	0.2 (0.1 to 0.2)	0.519334464
Deaths	Oman	Both	Age-standardized	596	Urolithiasis	Rate	2015	0.042733723	0.070911938	0.012764219	0.0 (0.0 to 0.1)	0.743597182
Deaths	NAME	Both	Age-standardized	596	Urolithiasis	Rate	2012	0.105594965	0.136930104	0.047762108	0.1 (0.0 to 0.1)	0.594111701
Deaths	Sudan	Both	Age-standardized	596	Urolithiasis	Rate	2013	0.086728862	0.166454195	0.019655112	0.1 (0.0 to 0.2)	0.466435995
Deaths	Qatar	Both	Age-standardized	596	Urolithiasis	Rate	2012	0.074584528	0.172588323	0.029114808	0.1 (0.0 to 0.2)	0.793494901
Deaths	Iraq	Both	Age-standardized	596	Urolithiasis	Rate	2010	0.072825449	0.10631068	0.034103835	0.1 (0.0 to 0.1)	0.542343278
Deaths	Bahrain	Both	Age-standardized	596	Urolithiasis	Rate	2012	0.200479128	0.508779286	0.052085979	0.2 (0.1 to 0.5)	0.710362418
Deaths	Qatar	Both	Age-standardized	596	Urolithiasis	Rate	2015	0.053817289	0.146986287	0.022555197	0.1 (0.0 to 0.1)	0.811872852
Deaths	Syria	Both	Age-standardized	596	Urolithiasis	Rate	2009	0.078959753	0.120353217	0.046675758	0.1 (0.0 to 0.1)	0.587789118
Deaths	Yemen	Both	Age-standardized	596	Urolithiasis	Rate	2012	0.068293759	0.152322315	0.012179708	0.1 (0.0 to 0.2)	0.409561349
Deaths	UAE	Both	Age-standardized	596	Urolithiasis	Rate	2012	0.084068252	0.164956588	0.042290812	0.1 (0.0 to 0.2)	0.83358611
Deaths	UAE	Both	Age-standardized	596	Urolithiasis	Rate	2010	0.092835419	0.193471007	0.046410017	0.1 (0.0 to 0.2)	0.831284254
Deaths	Lebanon	Both	Age-standardized	596	Urolithiasis	Rate	2014	0.096927132	0.13518824	0.052805951	0.1 (0.1 to 0.1)	0.712423873
Deaths	Iraq	Both	Age-standardized	596	Urolithiasis	Rate	2012	0.070814823	0.104561536	0.032620054	0.1 (0.0 to 0.1)	0.564745467
Deaths	Morocco	Both	Age-standardized	596	Urolithiasis	Rate	2011	0.080820231	0.14823514	0.017553283	0.1 (0.0 to 0.1)	0.483922152
Deaths	Türkiye	Both	Age-standardized	596	Urolithiasis	Rate	2013	0.073976045	0.099835971	0.040152193	0.1 (0.0 to 0.1)	0.643723823
Deaths	Egypt	Both	Age-standardized	596	Urolithiasis	Rate	2015	0.18800727	0.255214671	0.104320895	0.2 (0.1 to 0.3)	0.544370149
Deaths	Saudi Arabia	Both	Age-standardized	596	Urolithiasis	Rate	2009	0.008029214	0.011659587	0.002426948	0.0 (0.0 to 0.0)	0.731158488
Deaths	Jordan	Both	Age-standardized	596	Urolithiasis	Rate	2012	0.01804021	0.026830954	0.005970323	0.0 (0.0 to 0.0)	0.674568925
Deaths	Jordan	Both	Age-standardized	596	Urolithiasis	Rate	2010	0.014831659	0.022150844	0.005833234	0.0 (0.0 to 0.0)	0.659949495
Deaths	Algeria	Both	Age-standardized	596	Urolithiasis	Rate	2009	0.069789503	0.123511936	0.016211613	0.1 (0.0 to 0.1)	0.597870384
Deaths	Türkiye	Both	Age-standardized	596	Urolithiasis	Rate	2015	0.076910082	0.106061148	0.043953078	0.1 (0.0 to 0.1)	0.662971739
Deaths	Oman	Both	Age-standardized	596	Urolithiasis	Rate	2014	0.041334622	0.066834499	0.012110288	0.0 (0.0 to 0.1)	0.738743772
Deaths	Iran	Both	Age-standardized	596	Urolithiasis	Rate	2012	0.196176121	0.252802684	0.082666795	0.2 (0.1 to 0.3)	0.651500587
Deaths	Iran	Both	Age-standardized	596	Urolithiasis	Rate	2010	0.202832437	0.267269074	0.083146966	0.2 (0.1 to 0.3)	0.64255917
Deaths	Kuwait	Both	Age-standardized	596	Urolithiasis	Rate	2012	0.026126765	0.029845212	0.022238063	0.0 (0.0 to 0.0)	0.798356988
Deaths	Palestine	Both	Age-standardized	596	Urolithiasis	Rate	2009	0.044642827	0.065619848	0.024526096	0.0 (0.0 to 0.1)	0.515815836
Deaths	Saudi Arabia	Both	Age-standardized	596	Urolithiasis	Rate	2011	0.009057718	0.013843492	0.002256428	0.0 (0.0 to 0.0)	0.749959451
Deaths	Afghanistan	Both	Age-standardized	596	Urolithiasis	Rate	2013	0.151395817	0.316050896	0.030607466	0.2 (0.0 to 0.3)	0.275636558
Deaths	Lebanon	Both	Age-standardized	596	Urolithiasis	Rate	2015	0.093585094	0.132043394	0.051293131	0.1 (0.1 to 0.1)	0.718697292
Deaths	Qatar	Both	Age-standardized	596	Urolithiasis	Rate	2014	0.061759636	0.174032352	0.025960481	0.1 (0.0 to 0.2)	0.80572571
Deaths	Palestine	Both	Age-standardized	596	Urolithiasis	Rate	2010	0.043931195	0.0662794	0.024108421	0.0 (0.0 to 0.1)	0.525711905
Deaths	Algeria	Both	Age-standardized	596	Urolithiasis	Rate	2011	0.07400065	0.131649553	0.01684473	0.1 (0.0 to 0.1)	0.607825529
Deaths	Afghanistan	Both	Age-standardized	596	Urolithiasis	Rate	2015	0.155452116	0.326382722	0.030572923	0.2 (0.0 to 0.3)	0.291849505
Deaths	Tunisia	Both	Age-standardized	596	Urolithiasis	Rate	2011	0.055092659	0.095216622	0.012119373	0.1 (0.0 to 0.1)	0.63201984
Deaths	UAE	Both	Age-standardized	596	Urolithiasis	Rate	2009	0.113081595	0.218212112	0.055104905	0.1 (0.1 to 0.2)	0.828304165
Deaths	Bahrain	Both	Age-standardized	596	Urolithiasis	Rate	2009	0.140598407	0.311537155	0.062883229	0.1 (0.1 to 0.3)	0.70488584
Deaths	Sudan	Both	Age-standardized	596	Urolithiasis	Rate	2009	0.079523851	0.15373263	0.019305002	0.1 (0.0 to 0.2)	0.425975917
Deaths	NAME	Both	Age-standardized	596	Urolithiasis	Rate	2009	0.102848814	0.134418533	0.046542486	0.1 (0.0 to 0.1)	0.577062164
Deaths	Morocco	Both	Age-standardized	596	Urolithiasis	Rate	2012	0.082536123	0.151189924	0.017452815	0.1 (0.0 to 0.2)	0.491603392
Deaths	Morocco	Both	Age-standardized	596	Urolithiasis	Rate	2010	0.078698856	0.142210463	0.017626762	0.1 (0.0 to 0.1)	0.476269799
Deaths	UAE	Both	Age-standardized	596	Urolithiasis	Rate	2011	0.088619864	0.182890024	0.044716653	0.1 (0.0 to 0.2)	0.832912804
Deaths	Yemen	Both	Age-standardized	596	Urolithiasis	Rate	2009	0.065685447	0.141378671	0.013045746	0.1 (0.0 to 0.1)	0.382762252
Deaths	Syria	Both	Age-standardized	596	Urolithiasis	Rate	2011	0.079552049	0.123082063	0.047622951	0.1 (0.0 to 0.1)	0.601524456
Deaths	Morocco	Both	Age-standardized	596	Urolithiasis	Rate	2013	0.084925085	0.156050126	0.017895077	0.1 (0.0 to 0.2)	0.499528607
Deaths	Bahrain	Both	Age-standardized	596	Urolithiasis	Rate	2011	0.183430494	0.448267141	0.057507179	0.2 (0.1 to 0.4)	0.708958739
Deaths	Sudan	Both	Age-standardized	596	Urolithiasis	Rate	2011	0.082650385	0.1593742	0.019158061	0.1 (0.0 to 0.2)	0.447239442
Deaths	Sudan	Both	Age-standardized	596	Urolithiasis	Rate	2010	0.0811335	0.157830357	0.019318142	0.1 (0.0 to 0.2)	0.436171097
Deaths	Libya	Both	Age-standardized	596	Urolithiasis	Rate	2013	0.114800828	0.189218682	0.027336121	0.1 (0.0 to 0.2)	0.71766525
Deaths	Libya	Both	Age-standardized	596	Urolithiasis	Rate	2010	0.109180734	0.175393378	0.027633425	0.1 (0.0 to 0.2)	0.711362496
Deaths	Palestine	Both	Age-standardized	596	Urolithiasis	Rate	2012	0.039732425	0.06107059	0.021568196	0.0 (0.0 to 0.1)	0.548295425
Deaths	Yemen	Both	Age-standardized	596	Urolithiasis	Rate	2011	0.067497343	0.150948631	0.01243156	0.1 (0.0 to 0.2)	0.401471801
Deaths	Palestine	Both	Age-standardized	596	Urolithiasis	Rate	2013	0.03812316	0.060043584	0.020251194	0.0 (0.0 to 0.1)	0.559163481
Deaths	Syria	Both	Age-standardized	596	Urolithiasis	Rate	2013	0.083909474	0.130254198	0.050039894	0.1 (0.1 to 0.1)	0.602410134
Deaths	NAME	Both	Age-standardized	596	Urolithiasis	Rate	2011	0.10410567	0.135147562	0.047275224	0.1 (0.0 to 0.1)	0.587593075
Deaths	Libya	Both	Age-standardized	596	Urolithiasis	Rate	2012	0.112987849	0.180581419	0.027799989	0.1 (0.0 to 0.2)	0.716700693
Deaths	Sudan	Both	Age-standardized	596	Urolithiasis	Rate	2012	0.084504745	0.161176723	0.019317181	0.1 (0.0 to 0.2)	0.456790265
Deaths	Algeria	Both	Age-standardized	596	Urolithiasis	Rate	2013	0.075775729	0.132976999	0.016426835	0.1 (0.0 to 0.1)	0.617422204
Deaths	Iraq	Both	Age-standardized	596	Urolithiasis	Rate	2011	0.071755539	0.103956789	0.033170881	0.1 (0.0 to 0.1)	0.553048555
Deaths	Algeria	Both	Age-standardized	596	Urolithiasis	Rate	2014	0.077038081	0.133351184	0.016513166	0.1 (0.0 to 0.1)	0.622087292
Deaths	UAE	Both	Age-standardized	596	Urolithiasis	Rate	2014	0.1538942	0.26179772	0.079507501	0.2 (0.1 to 0.3)	0.833858727
Deaths	Saudi Arabia	Both	Age-standardized	596	Urolithiasis	Rate	2013	0.009237551	0.014768192	0.002244434	0.0 (0.0 to 0.0)	0.767387864
Deaths	Yemen	Both	Age-standardized	596	Urolithiasis	Rate	2014	0.070821188	0.161119858	0.012101229	0.1 (0.0 to 0.2)	0.425189667
Deaths	Bahrain	Both	Age-standardized	596	Urolithiasis	Rate	2013	0.204574184	0.521851142	0.046896781	0.2 (0.0 to 0.5)	0.713343156
Deaths	Iran	Both	Age-standardized	596	Urolithiasis	Rate	2014	0.194663237	0.246603887	0.083905238	0.2 (0.1 to 0.2)	0.657961511
Deaths	Tunisia	Both	Age-standardized	596	Urolithiasis	Rate	2009	0.054140627	0.091238588	0.012834709	0.1 (0.0 to 0.1)	0.620106833
Deaths	Iraq	Both	Age-standardized	596	Urolithiasis	Rate	2013	0.070152911	0.103167186	0.032484258	0.1 (0.0 to 0.1)	0.576968998
Deaths	Iraq	Both	Age-standardized	596	Urolithiasis	Rate	2014	0.070012237	0.103090198	0.032379011	0.1 (0.0 to 0.1)	0.588317652
Deaths	Saudi Arabia	Both	Age-standardized	596	Urolithiasis	Rate	2012	0.009477865	0.014955902	0.00220828	0.0 (0.0 to 0.0)	0.759054935
Deaths	Jordan	Both	Age-standardized	596	Urolithiasis	Rate	2013	0.018900556	0.028850766	0.005811165	0.0 (0.0 to 0.0)	0.681119962
Deaths	Yemen	Both	Age-standardized	596	Urolithiasis	Rate	2013	0.069969371	0.154952855	0.012258463	0.1 (0.0 to 0.2)	0.417642405
Deaths	Jordan	Both	Age-standardized	596	Urolithiasis	Rate	2014	0.018478517	0.028652864	0.005804618	0.0 (0.0 to 0.0)	0.68713404
Deaths	Tunisia	Both	Age-standardized	596	Urolithiasis	Rate	2013	0.056178905	0.098386608	0.011706776	0.1 (0.0 to 0.1)	0.643008512
Deaths	Kuwait	Both	Age-standardized	596	Urolithiasis	Rate	2013	0.03727858	0.042631549	0.031572572	0.0 (0.0 to 0.0)	0.804583834
Deaths	Sudan	Both	Age-standardized	596	Urolithiasis	Rate	2014	0.08877636	0.170805018	0.020006008	0.1 (0.0 to 0.2)	0.476362135
Deaths	Bahrain	Both	Age-standardized	596	Urolithiasis	Rate	2014	0.171145804	0.404531276	0.038522122	0.2 (0.0 to 0.4)	0.71676806
Deaths	UAE	Both	Age-standardized	596	Urolithiasis	Rate	2013	0.107751387	0.204381289	0.056027657	0.1 (0.1 to 0.2)	0.833803818
Deaths	NAME	Both	Age-standardized	596	Urolithiasis	Rate	2013	0.107170973	0.138255515	0.04860182	0.1 (0.0 to 0.1)	0.601127066
Deaths	Saudi Arabia	Both	Age-standardized	596	Urolithiasis	Rate	2015	0.009034874	0.014971197	0.002257533	0.0 (0.0 to 0.0)	0.782300802
Deaths	Morocco	Both	Age-standardized	596	Urolithiasis	Rate	2014	0.087108615	0.160911489	0.017856971	0.1 (0.0 to 0.2)	0.507443265
Deaths	Iran	Both	Age-standardized	596	Urolithiasis	Rate	2011	0.19908596	0.258898163	0.083645913	0.2 (0.1 to 0.3)	0.647899089
Deaths	NAME	Both	Age-standardized	596	Urolithiasis	Rate	2015	0.107681171	0.136422868	0.050228306	0.1 (0.1 to 0.1)	0.61577742
Deaths	Libya	Both	Age-standardized	596	Urolithiasis	Rate	2014	0.118397607	0.194035468	0.027877315	0.1 (0.0 to 0.2)	0.716042207
Deaths	Kuwait	Both	Age-standardized	596	Urolithiasis	Rate	2014	0.043272967	0.050026179	0.036282254	0.0 (0.0 to 0.1)	0.810743233
Deaths	Sudan	Both	Age-standardized	596	Urolithiasis	Rate	2015	0.089985791	0.169371312	0.020191011	0.1 (0.0 to 0.2)	0.486549437
Deaths	UAE	Both	Age-standardized	596	Urolithiasis	Rate	2015	0.163866249	0.286483854	0.085526131	0.2 (0.1 to 0.3)	0.834175498
Deaths	Iran	Both	Age-standardized	596	Urolithiasis	Rate	2013	0.199593679	0.253597724	0.083870366	0.2 (0.1 to 0.3)	0.654475289
Deaths	Palestine	Both	Age-standardized	596	Urolithiasis	Rate	2014	0.036960812	0.059470995	0.019504627	0.0 (0.0 to 0.1)	0.569239882
Deaths	Syria	Both	Age-standardized	596	Urolithiasis	Rate	2014	0.086212296	0.135481891	0.051430795	0.1 (0.1 to 0.1)	0.60223576
Deaths	NAME	Both	Age-standardized	596	Urolithiasis	Rate	2014	0.108489157	0.138186661	0.049449538	0.1 (0.0 to 0.1)	0.608418687
Deaths	Iran	Both	Age-standardized	596	Urolithiasis	Rate	2015	0.181167709	0.226191107	0.083939638	0.2 (0.1 to 0.2)	0.662057987
Deaths	Syria	Both	Age-standardized	596	Urolithiasis	Rate	2015	0.086320245	0.133600833	0.05086408	0.1 (0.1 to 0.1)	0.602282914
Deaths	Tunisia	Both	Age-standardized	596	Urolithiasis	Rate	2014	0.056542383	0.100963634	0.011649655	0.1 (0.0 to 0.1)	0.648297395
Deaths	Saudi Arabia	Both	Age-standardized	596	Urolithiasis	Rate	2014	0.009182383	0.015085118	0.002247363	0.0 (0.0 to 0.0)	0.775178133
Deaths	Algeria	Both	Age-standardized	596	Urolithiasis	Rate	2015	0.077195411	0.13213348	0.01638448	0.1 (0.0 to 0.1)	0.626745568
Deaths	Yemen	Both	Age-standardized	596	Urolithiasis	Rate	2015	0.072045342	0.164940527	0.012099401	0.1 (0.0 to 0.2)	0.430197789
Deaths	Libya	Both	Age-standardized	596	Urolithiasis	Rate	2015	0.119175945	0.196431972	0.027382803	0.1 (0.0 to 0.2)	0.713651367
Deaths	Iraq	Both	Age-standardized	596	Urolithiasis	Rate	2015	0.069338551	0.102279392	0.031701256	0.1 (0.0 to 0.1)	0.599494007
Deaths	Jordan	Both	Age-standardized	596	Urolithiasis	Rate	2015	0.017598288	0.028056056	0.005502714	0.0 (0.0 to 0.0)	0.692952032
Deaths	Morocco	Both	Age-standardized	596	Urolithiasis	Rate	2015	0.088682611	0.163056817	0.017864734	0.1 (0.0 to 0.2)	0.515582893
Deaths	Palestine	Both	Age-standardized	596	Urolithiasis	Rate	2015	0.036437461	0.059973124	0.019693666	0.0 (0.0 to 0.1)	0.579204261
Deaths	Bahrain	Both	Age-standardized	596	Urolithiasis	Rate	2015	0.160719838	0.385667734	0.038469781	0.2 (0.0 to 0.4)	0.719926605
Deaths	Tunisia	Both	Age-standardized	596	Urolithiasis	Rate	2015	0.056989124	0.101213677	0.011242855	0.1 (0.0 to 0.1)	0.653413538
Deaths	Kuwait	Both	Age-standardized	596	Urolithiasis	Rate	2015	0.039720655	0.04604911	0.03365948	0.0 (0.0 to 0.0)	0.816998413
Deaths	Egypt	Both	Age-standardized	596	Urolithiasis	Rate	2016	0.182041636	0.244508406	0.099272315	0.2 (0.1 to 0.2)	0.556012469
Deaths	Qatar	Both	Age-standardized	596	Urolithiasis	Rate	2017	0.053221287	0.139911437	0.020830288	0.1 (0.0 to 0.1)	0.824016868
Deaths	Afghanistan	Both	Age-standardized	596	Urolithiasis	Rate	2018	0.159596475	0.329431944	0.031470796	0.2 (0.0 to 0.3)	0.314866093
Deaths	Afghanistan	Both	Age-standardized	596	Urolithiasis	Rate	2016	0.157140768	0.327768053	0.03098901	0.2 (0.0 to 0.3)	0.299630696
Deaths	Sudan	Both	Age-standardized	596	Urolithiasis	Rate	2018	0.09168519	0.169828293	0.019941729	0.1 (0.0 to 0.2)	0.516214086
Deaths	Iran	Both	Age-standardized	596	Urolithiasis	Rate	2016	0.177322092	0.223020569	0.085119674	0.2 (0.1 to 0.2)	0.667652445
Deaths	Iraq	Both	Age-standardized	596	Urolithiasis	Rate	2016	0.068989793	0.102536492	0.031196749	0.1 (0.0 to 0.1)	0.611508646
Deaths	Afghanistan	Both	Age-standardized	596	Urolithiasis	Rate	2019	0.159680342	0.330127746	0.031262818	0.2 (0.0 to 0.3)	0.322454047
Deaths	Lebanon	Both	Age-standardized	596	Urolithiasis	Rate	2018	0.083210088	0.119325464	0.044288591	0.1 (0.0 to 0.1)	0.734746243
Deaths	Jordan	Both	Age-standardized	596	Urolithiasis	Rate	2016	0.017012675	0.026497202	0.005484529	0.0 (0.0 to 0.0)	0.698473302
Deaths	Lebanon	Both	Age-standardized	596	Urolithiasis	Rate	2019	0.080116392	0.117656151	0.044097954	0.1 (0.0 to 0.1)	0.738644009
Deaths	Egypt	Both	Age-standardized	596	Urolithiasis	Rate	2017	0.168546808	0.224436527	0.093483025	0.2 (0.1 to 0.2)	0.566914632
Deaths	Saudi Arabia	Both	Age-standardized	596	Urolithiasis	Rate	2017	0.008932961	0.015017984	0.002320158	0.0 (0.0 to 0.0)	0.794886288
Deaths	Türkiye	Both	Age-standardized	596	Urolithiasis	Rate	2017	0.07356878	0.104085345	0.043658888	0.1 (0.0 to 0.1)	0.681096272
Deaths	Kuwait	Both	Age-standardized	596	Urolithiasis	Rate	2016	0.033619513	0.039217292	0.028310653	0.0 (0.0 to 0.0)	0.823026527
Deaths	Sudan	Both	Age-standardized	596	Urolithiasis	Rate	2016	0.090358538	0.168198045	0.019963577	0.1 (0.0 to 0.2)	0.496848219
Deaths	Lebanon	Both	Age-standardized	596	Urolithiasis	Rate	2016	0.089518476	0.126165527	0.049783135	0.1 (0.0 to 0.1)	0.724583347
Deaths	Oman	Both	Age-standardized	596	Urolithiasis	Rate	2018	0.041409897	0.070281864	0.01263046	0.0 (0.0 to 0.1)	0.759179514
Deaths	Morocco	Both	Age-standardized	596	Urolithiasis	Rate	2016	0.090188723	0.164444224	0.017803276	0.1 (0.0 to 0.2)	0.523518592
Deaths	Afghanistan	Both	Age-standardized	596	Urolithiasis	Rate	2017	0.15884146	0.327165259	0.031360614	0.2 (0.0 to 0.3)	0.307424618
Deaths	Oman	Both	Age-standardized	596	Urolithiasis	Rate	2019	0.04015247	0.067166413	0.012175759	0.0 (0.0 to 0.1)	0.764527863
Deaths	NAME	Both	Age-standardized	596	Urolithiasis	Rate	2017	0.104338573	0.13187481	0.048332133	0.1 (0.0 to 0.1)	0.630560773
Deaths	Qatar	Both	Age-standardized	596	Urolithiasis	Rate	2019	0.05496143	0.131408574	0.020020054	0.1 (0.0 to 0.1)	0.835805284
Deaths	Lebanon	Both	Age-standardized	596	Urolithiasis	Rate	2017	0.085625812	0.122213606	0.047050279	0.1 (0.0 to 0.1)	0.729963294
Deaths	Qatar	Both	Age-standardized	596	Urolithiasis	Rate	2018	0.054488131	0.138167987	0.020687819	0.1 (0.0 to 0.1)	0.829962127
Deaths	Oman	Both	Age-standardized	596	Urolithiasis	Rate	2016	0.044054516	0.075320559	0.01361287	0.0 (0.0 to 0.1)	0.748797193
Deaths	Türkiye	Both	Age-standardized	596	Urolithiasis	Rate	2021	0.067775726	0.102014005	0.041215289	0.1 (0.0 to 0.1)	0.712692673
Deaths	Tunisia	Both	Age-standardized	596	Urolithiasis	Rate	2017	0.057146296	0.104059109	0.011048904	0.1 (0.0 to 0.1)	0.663222845
Deaths	UAE	Both	Age-standardized	596	Urolithiasis	Rate	2017	0.168628811	0.302619331	0.090677151	0.2 (0.1 to 0.3)	0.837213553
Deaths	Egypt	Both	Age-standardized	596	Urolithiasis	Rate	2019	0.157849359	0.209507301	0.089840667	0.2 (0.1 to 0.2)	0.587736877
Deaths	Türkiye	Both	Age-standardized	596	Urolithiasis	Rate	2002	0.056838754	0.095118748	0.033562221	0.1 (0.0 to 0.1)	0.549023644
Deaths	Syria	Both	Age-standardized	596	Urolithiasis	Rate	2017	0.087919241	0.1372652	0.050878397	0.1 (0.1 to 0.1)	0.604896366
Deaths	Sudan	Both	Age-standardized	596	Urolithiasis	Rate	2017	0.090873746	0.169630973	0.019996603	0.1 (0.0 to 0.2)	0.506883534
Deaths	Qatar	Both	Age-standardized	596	Urolithiasis	Rate	2016	0.052993734	0.143400312	0.021347159	0.1 (0.0 to 0.1)	0.817979841
Deaths	Palestine	Both	Age-standardized	596	Urolithiasis	Rate	2016	0.034191877	0.055775051	0.01880866	0.0 (0.0 to 0.1)	0.58949277
Deaths	Libya	Both	Age-standardized	596	Urolithiasis	Rate	2016	0.122522533	0.203840236	0.027819836	0.1 (0.0 to 0.2)	0.71076014
Deaths	Sudan	Both	Age-standardized	596	Urolithiasis	Rate	2019	0.091984095	0.16872032	0.019946282	0.1 (0.0 to 0.2)	0.525009122
Deaths	Egypt	Both	Age-standardized	596	Urolithiasis	Rate	2002	0.081872623	0.143185836	0.053819553	0.1 (0.1 to 0.1)	0.515038129
Deaths	Türkiye	Both	Age-standardized	596	Urolithiasis	Rate	2018	0.068272865	0.099523965	0.042105757	0.1 (0.0 to 0.1)	0.689895867
Deaths	Sudan	Both	Age-standardized	596	Urolithiasis	Rate	2021	0.092104719	0.170303911	0.01945136	0.1 (0.0 to 0.2)	0.541949735
Deaths	Türkiye	Both	Age-standardized	596	Urolithiasis	Rate	2019	0.068068631	0.102014519	0.042996118	0.1 (0.0 to 0.1)	0.698263774
Deaths	Oman	Both	Age-standardized	596	Urolithiasis	Rate	2017	0.043593796	0.075481064	0.013221048	0.0 (0.0 to 0.1)	0.753786058
Deaths	Bahrain	Both	Age-standardized	596	Urolithiasis	Rate	2017	0.160493533	0.390614109	0.041024547	0.2 (0.0 to 0.4)	0.729323103
Deaths	Kuwait	Both	Age-standardized	596	Urolithiasis	Rate	2018	0.030002279	0.034667887	0.025112912	0.0 (0.0 to 0.0)	0.834371461
Deaths	Iran	Both	Age-standardized	596	Urolithiasis	Rate	2017	0.177515967	0.221347303	0.084481662	0.2 (0.1 to 0.2)	0.674343462
Deaths	Afghanistan	Both	Age-standardized	596	Urolithiasis	Rate	2021	0.160802471	0.333689713	0.031753511	0.2 (0.0 to 0.3)	0.337199998
Deaths	Jordan	Both	Age-standardized	596	Urolithiasis	Rate	2018	0.015498164	0.025600602	0.005047776	0.0 (0.0 to 0.0)	0.709412879
Deaths	Syria	Both	Age-standardized	596	Urolithiasis	Rate	2016	0.087199489	0.135572133	0.051202177	0.1 (0.1 to 0.1)	0.602911181
Deaths	Egypt	Both	Age-standardized	596	Urolithiasis	Rate	2021	0.154497518	0.217301792	0.083210203	0.2 (0.1 to 0.2)	0.606787094
Deaths	Türkiye	Both	Age-standardized	596	Urolithiasis	Rate	2016	0.076746547	0.107018454	0.045001937	0.1 (0.0 to 0.1)	0.671948148
Deaths	Egypt	Both	Age-standardized	596	Urolithiasis	Rate	2018	0.16427795	0.217448133	0.091099959	0.2 (0.1 to 0.2)	0.577442786
Deaths	Afghanistan	Both	Age-standardized	596	Urolithiasis	Rate	2002	0.093894456	0.166952781	0.035418706	0.1 (0.0 to 0.2)	0.18380843
Deaths	Egypt	Both	Age-standardized	596	Urolithiasis	Rate	1996	0.061775552	0.129535013	0.037235424	0.1 (0.0 to 0.1)	0.476116627
Deaths	Algeria	Both	Age-standardized	596	Urolithiasis	Rate	2017	0.075895319	0.133167755	0.015636921	0.1 (0.0 to 0.1)	0.636973176
Deaths	Sudan	Both	Age-standardized	596	Urolithiasis	Rate	1996	0.031474546	0.052837326	0.017201699	0.0 (0.0 to 0.1)	0.320680229
Deaths	Lebanon	Both	Age-standardized	596	Urolithiasis	Rate	2002	0.096336352	0.152083225	0.051114371	0.1 (0.1 to 0.2)	0.595978788
Deaths	Lebanon	Both	Age-standardized	596	Urolithiasis	Rate	1996	0.102987503	0.1696913	0.055316729	0.1 (0.1 to 0.2)	0.556436159
Deaths	Oman	Both	Age-standardized	596	Urolithiasis	Rate	1993	0.012981323	0.024988454	0.00738095	0.0 (0.0 to 0.0)	0.474999033
Deaths	Qatar	Both	Age-standardized	596	Urolithiasis	Rate	1993	0.099475061	0.165978255	0.029274262	0.1 (0.0 to 0.2)	0.666194399
Deaths	Sudan	Both	Age-standardized	596	Urolithiasis	Rate	2002	0.049496921	0.086679321	0.020552211	0.0 (0.0 to 0.1)	0.361728237
Deaths	Oman	Both	Age-standardized	596	Urolithiasis	Rate	2002	0.022385784	0.034935563	0.010536028	0.0 (0.0 to 0.0)	0.635162126
Deaths	NAME	Both	Age-standardized	596	Urolithiasis	Rate	2016	0.10644146	0.134611994	0.049606525	0.1 (0.0 to 0.1)	0.623142325
Deaths	Yemen	Both	Age-standardized	596	Urolithiasis	Rate	2017	0.072825609	0.171067989	0.011370753	0.1 (0.0 to 0.2)	0.437549155
Deaths	Qatar	Both	Age-standardized	596	Urolithiasis	Rate	2002	0.166250799	0.286998178	0.046271671	0.2 (0.0 to 0.3)	0.727112174
Deaths	Lebanon	Both	Age-standardized	596	Urolithiasis	Rate	2021	0.079913036	0.118196832	0.045463744	0.1 (0.0 to 0.1)	0.744746351
Deaths	Türkiye	Both	Age-standardized	596	Urolithiasis	Rate	1993	0.080646879	0.129863726	0.046504095	0.1 (0.0 to 0.1)	0.48465697
Deaths	Libya	Both	Age-standardized	596	Urolithiasis	Rate	2018	0.122618472	0.209378838	0.026344509	0.1 (0.0 to 0.2)	0.712720438
Deaths	Oman	Both	Age-standardized	596	Urolithiasis	Rate	2021	0.037272913	0.064234343	0.010913067	0.0 (0.0 to 0.1)	0.773391602
Deaths	Afghanistan	Both	Age-standardized	596	Urolithiasis	Rate	1993	0.051705098	0.097751669	0.023544039	0.1 (0.0 to 0.1)	0.180183713
Deaths	Qatar	Both	Age-standardized	596	Urolithiasis	Rate	2021	0.063948707	0.149044936	0.021984699	0.1 (0.0 to 0.1)	0.846860584
Deaths	Tunisia	Both	Age-standardized	596	Urolithiasis	Rate	2016	0.057165809	0.10228267	0.011111659	0.1 (0.0 to 0.1)	0.658353517
Deaths	Palestine	Both	Age-standardized	596	Urolithiasis	Rate	2018	0.031001177	0.053187269	0.017338149	0.0 (0.0 to 0.1)	0.608124861
Deaths	Saudi Arabia	Both	Age-standardized	596	Urolithiasis	Rate	2016	0.009120771	0.015221139	0.002299278	0.0 (0.0 to 0.0)	0.788867882
Deaths	Morocco	Both	Age-standardized	596	Urolithiasis	Rate	2018	0.093204774	0.163229987	0.018039139	0.1 (0.0 to 0.2)	0.539729671
Deaths	Iraq	Both	Age-standardized	596	Urolithiasis	Rate	2017	0.068871884	0.100146331	0.030914598	0.1 (0.0 to 0.1)	0.622674532
Deaths	Bahrain	Both	Age-standardized	596	Urolithiasis	Rate	2016	0.162851854	0.400906524	0.040123537	0.2 (0.0 to 0.4)	0.723611297
Deaths	Oman	Both	Age-standardized	596	Urolithiasis	Rate	1996	0.01499991	0.025803233	0.008747412	0.0 (0.0 to 0.0)	0.533246394
Deaths	Yemen	Both	Age-standardized	596	Urolithiasis	Rate	2016	0.072509931	0.169852493	0.011835003	0.1 (0.0 to 0.2)	0.434232983
Deaths	Egypt	Both	Age-standardized	596	Urolithiasis	Rate	1993	0.062442693	0.133606113	0.036575734	0.1 (0.0 to 0.1)	0.448490053
Deaths	Kuwait	Both	Age-standardized	596	Urolithiasis	Rate	2017	0.031303654	0.03623187	0.02636475	0.0 (0.0 to 0.0)	0.828886987
Deaths	Kuwait	Both	Age-standardized	596	Urolithiasis	Rate	2019	0.031822639	0.037252308	0.026870316	0.0 (0.0 to 0.0)	0.839688307
Deaths	Jordan	Both	Age-standardized	596	Urolithiasis	Rate	2019	0.015327858	0.025592653	0.005124466	0.0 (0.0 to 0.0)	0.714998946
Deaths	Jordan	Both	Age-standardized	596	Urolithiasis	Rate	2017	0.01638701	0.02559063	0.005324769	0.0 (0.0 to 0.0)	0.703923826
Deaths	UAE	Both	Age-standardized	596	Urolithiasis	Rate	2016	0.178893459	0.3169271	0.095048402	0.2 (0.1 to 0.3)	0.83522071
Deaths	Libya	Both	Age-standardized	596	Urolithiasis	Rate	2017	0.12396679	0.208309265	0.027642184	0.1 (0.0 to 0.2)	0.710666264
Deaths	Syria	Both	Age-standardized	596	Urolithiasis	Rate	2018	0.087752987	0.136147496	0.051592856	0.1 (0.1 to 0.1)	0.608507164
Deaths	Qatar	Both	Age-standardized	596	Urolithiasis	Rate	1996	0.102794673	0.175244732	0.026289713	0.1 (0.0 to 0.2)	0.684835919
Deaths	Algeria	Both	Age-standardized	596	Urolithiasis	Rate	2016	0.075047869	0.130253966	0.015572684	0.1 (0.0 to 0.1)	0.631710736
Deaths	Tunisia	Both	Age-standardized	596	Urolithiasis	Rate	2021	0.054339241	0.099735634	0.010001844	0.1 (0.0 to 0.1)	0.682432216
Deaths	Tunisia	Both	Age-standardized	596	Urolithiasis	Rate	2018	0.056387652	0.10355822	0.01060152	0.1 (0.0 to 0.1)	0.668218997
Deaths	Lebanon	Both	Age-standardized	596	Urolithiasis	Rate	1993	0.116446196	0.188290937	0.058588864	0.1 (0.1 to 0.2)	0.544581306
Deaths	NAME	Both	Age-standardized	596	Urolithiasis	Rate	2018	0.102533458	0.129495816	0.047250332	0.1 (0.0 to 0.1)	0.637917915
Deaths	Saudi Arabia	Both	Age-standardized	596	Urolithiasis	Rate	2018	0.008748235	0.014996949	0.002318744	0.0 (0.0 to 0.0)	0.800656985
Deaths	Morocco	Both	Age-standardized	596	Urolithiasis	Rate	2019	0.093777177	0.165133346	0.018129667	0.1 (0.0 to 0.2)	0.547837444
Deaths	Palestine	Both	Age-standardized	596	Urolithiasis	Rate	2017	0.031807586	0.054188254	0.01807563	0.0 (0.0 to 0.1)	0.599157187
Deaths	Palestine	Both	Age-standardized	596	Urolithiasis	Rate	2019	0.031274802	0.055081717	0.017345743	0.0 (0.0 to 0.1)	0.616466839
Deaths	Syria	Both	Age-standardized	596	Urolithiasis	Rate	2021	0.0831994	0.135384781	0.046593748	0.1 (0.0 to 0.1)	0.623004075
Deaths	Libya	Both	Age-standardized	596	Urolithiasis	Rate	2019	0.121858567	0.204533316	0.025812677	0.1 (0.0 to 0.2)	0.716157239
Deaths	Türkiye	Both	Age-standardized	596	Urolithiasis	Rate	1996	0.074699573	0.120829664	0.044452089	0.1 (0.0 to 0.1)	0.506238546
Deaths	NAME	Both	Age-standardized	596	Urolithiasis	Rate	2021	0.099488652	0.127729202	0.0455397	0.1 (0.0 to 0.1)	0.658224715
Deaths	Algeria	Both	Age-standardized	596	Urolithiasis	Rate	2018	0.077911468	0.139591884	0.016078201	0.1 (0.0 to 0.1)	0.642500039
Deaths	UAE	Both	Age-standardized	596	Urolithiasis	Rate	2021	0.101264329	0.181218073	0.052025859	0.1 (0.1 to 0.2)	0.849317734
Deaths	Algeria	Both	Age-standardized	596	Urolithiasis	Rate	2021	0.078441777	0.140282828	0.0157983	0.1 (0.0 to 0.1)	0.659500924
Deaths	Bahrain	Both	Age-standardized	596	Urolithiasis	Rate	2021	0.157808432	0.386548373	0.041364514	0.2 (0.0 to 0.4)	0.753043204
Deaths	Morocco	Both	Age-standardized	596	Urolithiasis	Rate	2017	0.091395573	0.161690287	0.01772268	0.1 (0.0 to 0.2)	0.531610862
Deaths	Yemen	Both	Age-standardized	596	Urolithiasis	Rate	2018	0.073922932	0.174981516	0.011121781	0.1 (0.0 to 0.2)	0.440727991
Deaths	Iran	Both	Age-standardized	596	Urolithiasis	Rate	2018	0.175409767	0.218139562	0.083671252	0.2 (0.1 to 0.2)	0.680909621
Deaths	Bahrain	Both	Age-standardized	596	Urolithiasis	Rate	2018	0.156676059	0.374980262	0.041303452	0.2 (0.0 to 0.4)	0.736192583
Deaths	UAE	Both	Age-standardized	596	Urolithiasis	Rate	2018	0.158608702	0.287030096	0.082240068	0.2 (0.1 to 0.3)	0.83990014
Deaths	Yemen	Both	Age-standardized	596	Urolithiasis	Rate	2021	0.077498312	0.18096776	0.011581416	0.1 (0.0 to 0.2)	0.450376375
Deaths	Afghanistan	Both	Age-standardized	596	Urolithiasis	Rate	1996	0.058120342	0.101574657	0.025742134	0.1 (0.0 to 0.1)	0.178085404
Deaths	Syria	Both	Age-standardized	596	Urolithiasis	Rate	2019	0.086701886	0.139393501	0.049874966	0.1 (0.0 to 0.1)	0.613336836
Deaths	Iraq	Both	Age-standardized	596	Urolithiasis	Rate	2021	0.08295541	0.123498363	0.035975333	0.1 (0.0 to 0.1)	0.662626231
Deaths	Tunisia	Both	Age-standardized	596	Urolithiasis	Rate	2019	0.055639744	0.101967675	0.010440669	0.1 (0.0 to 0.1)	0.673170552
Deaths	Iran	Both	Age-standardized	596	Urolithiasis	Rate	2021	0.162949623	0.206206403	0.079394167	0.2 (0.1 to 0.2)	0.697207398
Deaths	Saudi Arabia	Both	Age-standardized	596	Urolithiasis	Rate	2019	0.008535199	0.014896309	0.002296579	0.0 (0.0 to 0.0)	0.806087841
Deaths	Jordan	Both	Age-standardized	596	Urolithiasis	Rate	2021	0.016144535	0.025488841	0.005417281	0.0 (0.0 to 0.0)	0.725307227
Deaths	Palestine	Both	Age-standardized	596	Urolithiasis	Rate	1996	0.045700405	0.069508117	0.024780343	0.0 (0.0 to 0.1)	0.434731371
Deaths	Bahrain	Both	Age-standardized	596	Urolithiasis	Rate	2019	0.156306863	0.382011516	0.041543177	0.2 (0.0 to 0.4)	0.742847804
Deaths	Iraq	Both	Age-standardized	596	Urolithiasis	Rate	2018	0.071586704	0.105329143	0.031796901	0.1 (0.0 to 0.1)	0.633232108
Deaths	Bahrain	Both	Age-standardized	596	Urolithiasis	Rate	2002	0.061690995	0.152131932	0.036234539	0.1 (0.0 to 0.2)	0.664901201
Deaths	Yemen	Both	Age-standardized	596	Urolithiasis	Rate	2019	0.075911933	0.179266477	0.011527276	0.1 (0.0 to 0.2)	0.4440014
Deaths	Kuwait	Both	Age-standardized	596	Urolithiasis	Rate	2021	0.034177372	0.047786901	0.0245938	0.0 (0.0 to 0.0)	0.846651055
Deaths	Algeria	Both	Age-standardized	596	Urolithiasis	Rate	2002	0.042253502	0.071155587	0.016646514	0.0 (0.0 to 0.1)	0.555172222
Deaths	UAE	Both	Age-standardized	596	Urolithiasis	Rate	2019	0.152132796	0.279157807	0.076238106	0.2 (0.1 to 0.3)	0.842985326
Deaths	Libya	Both	Age-standardized	596	Urolithiasis	Rate	2021	0.120803003	0.201764808	0.025953274	0.1 (0.0 to 0.2)	0.725771399
Deaths	Morocco	Both	Age-standardized	596	Urolithiasis	Rate	1996	0.023910814	0.039959732	0.012943677	0.0 (0.0 to 0.0)	0.394150096
Deaths	Libya	Both	Age-standardized	596	Urolithiasis	Rate	1996	0.023455152	0.040106937	0.013393611	0.0 (0.0 to 0.0)	0.600350044
Deaths	NAME	Both	Age-standardized	596	Urolithiasis	Rate	2019	0.102187624	0.128966196	0.047425718	0.1 (0.0 to 0.1)	0.645094792
Deaths	Yemen	Both	Age-standardized	596	Urolithiasis	Rate	2002	0.039425589	0.077688857	0.014662663	0.0 (0.0 to 0.1)	0.315065023
Deaths	UAE	Both	Age-standardized	596	Urolithiasis	Rate	2002	0.079331097	0.177157782	0.033959158	0.1 (0.0 to 0.2)	0.774346424
Deaths	Palestine	Both	Age-standardized	596	Urolithiasis	Rate	2021	0.031828531	0.05840534	0.017626544	0.0 (0.0 to 0.1)	0.631011665
Deaths	Algeria	Both	Age-standardized	596	Urolithiasis	Rate	2019	0.078349305	0.142752655	0.015727796	0.1 (0.0 to 0.1)	0.648210785
Deaths	Iran	Both	Age-standardized	596	Urolithiasis	Rate	2002	0.243480123	0.335427875	0.091544379	0.2 (0.1 to 0.3)	0.584097268
Deaths	Morocco	Both	Age-standardized	596	Urolithiasis	Rate	2021	0.092999624	0.161423652	0.018058958	0.1 (0.0 to 0.2)	0.562698301
Deaths	Iran	Both	Age-standardized	596	Urolithiasis	Rate	2019	0.176020993	0.220868314	0.084227666	0.2 (0.1 to 0.2)	0.686741662
Deaths	Tunisia	Both	Age-standardized	596	Urolithiasis	Rate	1996	0.020686058	0.030943716	0.012160439	0.0 (0.0 to 0.0)	0.523294274
Deaths	Saudi Arabia	Both	Age-standardized	596	Urolithiasis	Rate	2021	0.008054345	0.013892903	0.002219626	0.0 (0.0 to 0.0)	0.815143493
Deaths	Syria	Both	Age-standardized	596	Urolithiasis	Rate	1996	0.103119968	0.168775843	0.052755829	0.1 (0.1 to 0.2)	0.478743085
Deaths	Kuwait	Both	Age-standardized	596	Urolithiasis	Rate	2002	0.000587468	0.00065904	0.000515281	0.0 (0.0 to 0.0)	0.726816976
Deaths	NAME	Both	Age-standardized	596	Urolithiasis	Rate	1996	0.082556081	0.11110495	0.046177513	0.1 (0.0 to 0.1)	0.486462858
Deaths	Libya	Both	Age-standardized	596	Urolithiasis	Rate	2002	0.053091649	0.079134768	0.021585148	0.1 (0.0 to 0.1)	0.651669147
Deaths	Iraq	Both	Age-standardized	596	Urolithiasis	Rate	2002	0.073821186	0.114732096	0.034177516	0.1 (0.0 to 0.1)	0.488664737
Deaths	Iraq	Both	Age-standardized	596	Urolithiasis	Rate	2019	0.075590122	0.110210161	0.033546903	0.1 (0.0 to 0.1)	0.643635318
Deaths	Jordan	Both	Age-standardized	596	Urolithiasis	Rate	2002	0.009374429	0.021090243	0.005055275	0.0 (0.0 to 0.0)	0.599000385
Deaths	Bahrain	Both	Age-standardized	596	Urolithiasis	Rate	1996	0.06319545	0.152873393	0.037031971	0.1 (0.0 to 0.2)	0.619485376
Deaths	Iran	Both	Age-standardized	596	Urolithiasis	Rate	1996	0.265284096	0.383279517	0.09770808	0.3 (0.1 to 0.4)	0.52860072
Deaths	Yemen	Both	Age-standardized	596	Urolithiasis	Rate	1996	0.023994375	0.042290007	0.012513797	0.0 (0.0 to 0.0)	0.262278613
Deaths	Palestine	Both	Age-standardized	596	Urolithiasis	Rate	1993	0.044584186	0.067881107	0.023742724	0.0 (0.0 to 0.1)	0.416779649
Deaths	Saudi Arabia	Both	Age-standardized	596	Urolithiasis	Rate	1996	0.001872433	0.004542261	0.000918378	0.0 (0.0 to 0.0)	0.603648418
Deaths	Morocco	Both	Age-standardized	596	Urolithiasis	Rate	2002	0.04172194	0.070975895	0.016740377	0.0 (0.0 to 0.1)	0.42577575
Deaths	NAME	Both	Age-standardized	596	Urolithiasis	Rate	1993	0.082461902	0.112691989	0.046903348	0.1 (0.0 to 0.1)	0.462102156
Deaths	Saudi Arabia	Both	Age-standardized	596	Urolithiasis	Rate	1993	0.001721554	0.004046912	0.000838117	0.0 (0.0 to 0.0)	0.572186913
Deaths	Syria	Both	Age-standardized	596	Urolithiasis	Rate	1993	0.099885529	0.159967307	0.050733657	0.1 (0.1 to 0.2)	0.45414786
Deaths	Palestine	Both	Age-standardized	596	Urolithiasis	Rate	2002	0.044707983	0.065370337	0.024605142	0.0 (0.0 to 0.1)	0.468600257
Deaths	Algeria	Both	Age-standardized	596	Urolithiasis	Rate	1996	0.025759523	0.041049342	0.014794363	0.0 (0.0 to 0.0)	0.505990967
Deaths	Saudi Arabia	Both	Age-standardized	596	Urolithiasis	Rate	2002	0.002245547	0.005140371	0.00134059	0.0 (0.0 to 0.0)	0.660356856
Deaths	Kuwait	Both	Age-standardized	596	Urolithiasis	Rate	1996	0.000831791	0.000949505	0.000710051	0.0 (0.0 to 0.0)	0.686093304
Deaths	NAME	Both	Age-standardized	596	Urolithiasis	Rate	2002	0.08661023	0.113380285	0.045186178	0.1 (0.0 to 0.1)	0.531149449
Deaths	Algeria	Both	Age-standardized	596	Urolithiasis	Rate	1993	0.02266281	0.03726006	0.012612632	0.0 (0.0 to 0.0)	0.483255591
Deaths	Yemen	Both	Age-standardized	596	Urolithiasis	Rate	1993	0.020896098	0.038722553	0.010554192	0.0 (0.0 to 0.0)	0.238025246
Deaths	Syria	Both	Age-standardized	596	Urolithiasis	Rate	2002	0.086291836	0.128245705	0.05091905	0.1 (0.1 to 0.1)	0.521309744
Deaths	Bahrain	Both	Age-standardized	596	Urolithiasis	Rate	1993	0.051517411	0.137486731	0.02809848	0.1 (0.0 to 0.1)	0.602165622
Deaths	UAE	Both	Age-standardized	596	Urolithiasis	Rate	1993	0.06902211	0.154318098	0.027400675	0.1 (0.0 to 0.2)	0.689463801
Deaths	Tunisia	Both	Age-standardized	596	Urolithiasis	Rate	2002	0.034019242	0.055424683	0.013642473	0.0 (0.0 to 0.1)	0.571719534
Deaths	Iran	Both	Age-standardized	596	Urolithiasis	Rate	1993	0.26826385	0.387584484	0.099423278	0.3 (0.1 to 0.4)	0.492277025
Deaths	Tunisia	Both	Age-standardized	596	Urolithiasis	Rate	1993	0.017412775	0.029734209	0.010446422	0.0 (0.0 to 0.0)	0.496852039
Deaths	UAE	Both	Age-standardized	596	Urolithiasis	Rate	1996	0.060990636	0.131685677	0.025601377	0.1 (0.0 to 0.1)	0.724181976
Deaths	Iraq	Both	Age-standardized	596	Urolithiasis	Rate	1996	0.079519079	0.128013572	0.037829929	0.1 (0.0 to 0.1)	0.436818479
Deaths	Kuwait	Both	Age-standardized	596	Urolithiasis	Rate	1993	0.000207633	0.000256407	0.000169923	0.0 (0.0 to 0.0)	0.670036252
Deaths	Libya	Both	Age-standardized	596	Urolithiasis	Rate	1993	0.021011867	0.036352367	0.01181014	0.0 (0.0 to 0.0)	0.566798415
Deaths	Iraq	Both	Age-standardized	596	Urolithiasis	Rate	1993	0.078767447	0.125410783	0.038577008	0.1 (0.0 to 0.1)	0.424834933
Deaths	Jordan	Both	Age-standardized	596	Urolithiasis	Rate	1996	0.008357861	0.019039191	0.004343111	0.0 (0.0 to 0.0)	0.567529655
Deaths	Jordan	Both	Age-standardized	596	Urolithiasis	Rate	1993	0.007923912	0.018186362	0.004071349	0.0 (0.0 to 0.0)	0.55218235
Deaths	Morocco	Both	Age-standardized	596	Urolithiasis	Rate	1993	0.021441267	0.036968246	0.011795068	0.0 (0.0 to 0.0)	0.376778977
Deaths	Iran	Both	Age-standardized	596	Urolithiasis	Rate	2020	0.165239632	0.209354179	0.080424223	0.2 (0.1 to 0.2)	0.691918763
Deaths	Egypt	Both	Age-standardized	596	Urolithiasis	Rate	2020	0.156770277	0.213313895	0.084186397	0.2 (0.1 to 0.2)	0.597363341
Deaths	Iraq	Both	Age-standardized	596	Urolithiasis	Rate	2020	0.083556758	0.121169737	0.036981591	0.1 (0.0 to 0.1)	0.65330038
Deaths	Sudan	Both	Age-standardized	596	Urolithiasis	Rate	2020	0.092161505	0.171131746	0.01967721	0.1 (0.0 to 0.2)	0.533455422
Deaths	Afghanistan	Both	Age-standardized	596	Urolithiasis	Rate	2020	0.160383928	0.330402956	0.031577325	0.2 (0.0 to 0.3)	0.329830068
Deaths	Jordan	Both	Age-standardized	596	Urolithiasis	Rate	2020	0.015949662	0.025575502	0.005311618	0.0 (0.0 to 0.0)	0.72006824
Deaths	Libya	Both	Age-standardized	596	Urolithiasis	Rate	2020	0.121601083	0.202699172	0.026507908	0.1 (0.0 to 0.2)	0.720270393
Deaths	Kuwait	Both	Age-standardized	596	Urolithiasis	Rate	2020	0.036303378	0.047682856	0.026726025	0.0 (0.0 to 0.0)	0.843459812
Deaths	Lebanon	Both	Age-standardized	596	Urolithiasis	Rate	2020	0.080063502	0.116501664	0.044442284	0.1 (0.0 to 0.1)	0.74200972
Deaths	Oman	Both	Age-standardized	596	Urolithiasis	Rate	2020	0.042639719	0.074254589	0.01273324	0.0 (0.0 to 0.1)	0.768854216
Deaths	Qatar	Both	Age-standardized	596	Urolithiasis	Rate	2020	0.062842192	0.144484771	0.021940304	0.1 (0.0 to 0.1)	0.841467395
Deaths	Morocco	Both	Age-standardized	596	Urolithiasis	Rate	2020	0.093773436	0.164415714	0.018570502	0.1 (0.0 to 0.2)	0.555246069
Deaths	Türkiye	Both	Age-standardized	596	Urolithiasis	Rate	2020	0.069377972	0.103558788	0.042941813	0.1 (0.0 to 0.1)	0.705799744
Deaths	Saudi Arabia	Both	Age-standardized	596	Urolithiasis	Rate	2020	0.008284906	0.014189484	0.002240057	0.0 (0.0 to 0.0)	0.810541861
Deaths	Palestine	Both	Age-standardized	596	Urolithiasis	Rate	2020	0.030920796	0.055109915	0.017125698	0.0 (0.0 to 0.1)	0.623810015
Deaths	Sudan	Both	Age-standardized	596	Urolithiasis	Rate	1993	0.028018631	0.047798723	0.015695046	0.0 (0.0 to 0.0)	0.305409326
Deaths	NAME	Both	Age-standardized	596	Urolithiasis	Rate	2020	0.1007825	0.127894494	0.046308348	0.1 (0.0 to 0.1)	0.651673493
Deaths	UAE	Both	Age-standardized	596	Urolithiasis	Rate	2020	0.113210386	0.20772446	0.056198672	0.1 (0.1 to 0.2)	0.846151976
Deaths	Syria	Both	Age-standardized	596	Urolithiasis	Rate	2020	0.085365641	0.13901629	0.047920703	0.1 (0.0 to 0.1)	0.617727593
Deaths	Tunisia	Both	Age-standardized	596	Urolithiasis	Rate	2020	0.054701948	0.100843411	0.010079675	0.1 (0.0 to 0.1)	0.677615148
Deaths	Algeria	Both	Age-standardized	596	Urolithiasis	Rate	2020	0.077933424	0.139244936	0.015518818	0.1 (0.0 to 0.1)	0.653651466
Deaths	Yemen	Both	Age-standardized	596	Urolithiasis	Rate	2020	0.077233254	0.178952279	0.011515575	0.1 (0.0 to 0.2)	0.446893069
Deaths	Bahrain	Both	Age-standardized	596	Urolithiasis	Rate	2020	0.15720573	0.386572451	0.041540243	0.2 (0.0 to 0.4)	0.748103083
DALYs	Libya	Both	Age-standardized	596	Urolithiasis	Rate	1990	2.859328901	4.033465249	1.964482827	2.9 (2.0 to 4.0)	0.527998168
DALYs	NAME	Both	Age-standardized	596	Urolithiasis	Rate	1991	4.421994416	5.712193901	3.203881298	4.4 (3.2 to 5.7)	0.445920934
DALYs	Lebanon	Both	Age-standardized	596	Urolithiasis	Rate	1990	5.0947948	7.222852203	3.328166928	5.1 (3.3 to 7.2)	0.536718969
DALYs	Morocco	Both	Age-standardized	596	Urolithiasis	Rate	1990	2.708171944	3.874281603	1.814622875	2.7 (1.8 to 3.9)	0.35807287
DALYs	Algeria	Both	Age-standardized	596	Urolithiasis	Rate	1990	2.713445607	3.927701403	1.830446207	2.7 (1.8 to 3.9)	0.460486906
DALYs	Afghanistan	Both	Age-standardized	596	Urolithiasis	Rate	1990	3.515030091	5.306483989	2.270897455	3.5 (2.3 to 5.3)	0.173832165
DALYs	Palestine	Both	Age-standardized	596	Urolithiasis	Rate	1990	3.042119666	4.291870815	2.081448518	3.0 (2.1 to 4.3)	0.40179221
DALYs	Oman	Both	Age-standardized	596	Urolithiasis	Rate	1991	2.781857816	4.115845168	1.794258822	2.8 (1.8 to 4.1)	0.442268122
DALYs	Bahrain	Both	Age-standardized	596	Urolithiasis	Rate	1990	3.177080053	5.149901737	2.049042469	3.2 (2.0 to 5.1)	0.584578852
DALYs	NAME	Both	Age-standardized	596	Urolithiasis	Rate	1992	4.406069193	5.691810147	3.195668803	4.4 (3.2 to 5.7)	0.453971432
DALYs	Saudi Arabia	Both	Age-standardized	596	Urolithiasis	Rate	1990	2.443665098	3.775037581	1.555522022	2.4 (1.6 to 3.8)	0.538954515
DALYs	Jordan	Both	Age-standardized	596	Urolithiasis	Rate	1990	2.451228768	3.584441988	1.577975815	2.5 (1.6 to 3.6)	0.539147468
DALYs	Qatar	Both	Age-standardized	596	Urolithiasis	Rate	1990	4.299587457	6.031548617	2.610792427	4.3 (2.6 to 6.0)	0.651208376
DALYs	Sudan	Both	Age-standardized	596	Urolithiasis	Rate	1991	3.073386107	4.361817374	2.108708729	3.1 (2.1 to 4.4)	0.296473446
DALYs	Yemen	Both	Age-standardized	596	Urolithiasis	Rate	1990	2.728215921	3.94015035	1.865913671	2.7 (1.9 to 3.9)	0.215664586
DALYs	Egypt	Both	Age-standardized	596	Urolithiasis	Rate	1990	3.64401065	5.347223793	2.506323171	3.6 (2.5 to 5.3)	0.417182742
DALYs	Kuwait	Both	Age-standardized	596	Urolithiasis	Rate	1990	2.473640562	3.774475028	1.514314978	2.5 (1.5 to 3.8)	0.664517904
DALYs	Iraq	Both	Age-standardized	596	Urolithiasis	Rate	1991	4.329885502	5.873044473	3.104629345	4.3 (3.1 to 5.9)	0.415814116
DALYs	NAME	Both	Age-standardized	596	Urolithiasis	Rate	1990	4.44252106	5.708730876	3.182804877	4.4 (3.2 to 5.7)	0.437420668
DALYs	Libya	Both	Age-standardized	596	Urolithiasis	Rate	1991	2.859952281	4.043737407	1.917677399	2.9 (1.9 to 4.0)	0.541432399
DALYs	Syria	Both	Age-standardized	596	Urolithiasis	Rate	1990	4.705989154	6.729110646	3.108302163	4.7 (3.1 to 6.7)	0.430492643
DALYs	Palestine	Both	Age-standardized	596	Urolithiasis	Rate	1991	3.057830598	4.328476185	2.142398586	3.1 (2.1 to 4.3)	0.40572715
DALYs	Tunisia	Both	Age-standardized	596	Urolithiasis	Rate	1990	2.590931247	3.84027556	1.71547333	2.6 (1.7 to 3.8)	0.471138521
DALYs	Iran	Both	Age-standardized	596	Urolithiasis	Rate	1990	9.391799394	12.67589727	5.073385519	9.4 (5.1 to 12.7)	0.453799944
DALYs	Oman	Both	Age-standardized	596	Urolithiasis	Rate	1992	2.811617932	4.156849262	1.80844023	2.8 (1.8 to 4.2)	0.457737972
DALYs	Oman	Both	Age-standardized	596	Urolithiasis	Rate	1990	2.761915059	4.120378335	1.830081724	2.8 (1.8 to 4.1)	0.429270949
DALYs	Algeria	Both	Age-standardized	596	Urolithiasis	Rate	1991	2.721587581	3.992124443	1.853175998	2.7 (1.9 to 4.0)	0.468319197
DALYs	Bahrain	Both	Age-standardized	596	Urolithiasis	Rate	1991	3.28837039	5.090435716	2.097141766	3.3 (2.1 to 5.1)	0.590596897
DALYs	Palestine	Both	Age-standardized	596	Urolithiasis	Rate	1992	3.050146884	4.319149686	2.143180625	3.1 (2.1 to 4.3)	0.411146869
DALYs	Kuwait	Both	Age-standardized	596	Urolithiasis	Rate	1991	2.497381605	3.757963727	1.488754593	2.5 (1.5 to 3.8)	0.668809621
DALYs	Algeria	Both	Age-standardized	596	Urolithiasis	Rate	1992	2.739049759	3.973189954	1.88028431	2.7 (1.9 to 4.0)	0.475950937
DALYs	UAE	Both	Age-standardized	596	Urolithiasis	Rate	1990	4.239016312	6.453137298	2.733261033	4.2 (2.7 to 6.5)	0.644412271
DALYs	Türkiye	Both	Age-standardized	596	Urolithiasis	Rate	1990	4.363432177	5.892390463	3.135299999	4.4 (3.1 to 5.9)	0.461606984
DALYs	Morocco	Both	Age-standardized	596	Urolithiasis	Rate	1991	2.729539587	3.988625261	1.834791225	2.7 (1.8 to 4.0)	0.364984629
DALYs	Qatar	Both	Age-standardized	596	Urolithiasis	Rate	1991	4.410681143	6.218530861	2.685857293	4.4 (2.7 to 6.2)	0.655338767
DALYs	Afghanistan	Both	Age-standardized	596	Urolithiasis	Rate	1991	3.512545071	5.314340658	2.276665607	3.5 (2.3 to 5.3)	0.17647255
DALYs	Bahrain	Both	Age-standardized	596	Urolithiasis	Rate	1993	3.376568015	5.25771815	2.228353638	3.4 (2.2 to 5.3)	0.602165622
DALYs	Bahrain	Both	Age-standardized	596	Urolithiasis	Rate	1992	3.339848079	5.336984612	2.147913827	3.3 (2.1 to 5.3)	0.596040229
DALYs	Iraq	Both	Age-standardized	596	Urolithiasis	Rate	1990	4.305394509	5.96245091	3.072681159	4.3 (3.1 to 6.0)	0.412044173
DALYs	Egypt	Both	Age-standardized	596	Urolithiasis	Rate	1991	3.600750371	5.178444676	2.56618069	3.6 (2.6 to 5.2)	0.426909452
DALYs	Qatar	Both	Age-standardized	596	Urolithiasis	Rate	1992	4.492563479	6.307246667	2.62447447	4.5 (2.6 to 6.3)	0.660673763
DALYs	Saudi Arabia	Both	Age-standardized	596	Urolithiasis	Rate	1993	2.465869827	3.654706607	1.549027033	2.5 (1.5 to 3.7)	0.572186913
DALYs	Iraq	Both	Age-standardized	596	Urolithiasis	Rate	1993	4.377481987	5.880983332	3.109615467	4.4 (3.1 to 5.9)	0.424834933
DALYs	Jordan	Both	Age-standardized	596	Urolithiasis	Rate	1991	2.452013472	3.565659338	1.626299948	2.5 (1.6 to 3.6)	0.542819411
DALYs	Sudan	Both	Age-standardized	596	Urolithiasis	Rate	1990	3.058510548	4.44147433	2.10060013	3.1 (2.1 to 4.4)	0.292178643
DALYs	Qatar	Both	Age-standardized	596	Urolithiasis	Rate	1993	4.550047822	6.415419705	2.684377411	4.6 (2.7 to 6.4)	0.666194399
DALYs	Algeria	Both	Age-standardized	596	Urolithiasis	Rate	1993	2.757650732	4.042055408	1.900818382	2.8 (1.9 to 4.0)	0.483255591
DALYs	Iran	Both	Age-standardized	596	Urolithiasis	Rate	1994	8.987787102	11.94702106	4.944715205	9.0 (4.9 to 11.9)	0.505072857
DALYs	Iran	Both	Age-standardized	596	Urolithiasis	Rate	1991	9.280030878	12.5124695	4.985483691	9.3 (5.0 to 12.5)	0.468982858
DALYs	Iran	Both	Age-standardized	596	Urolithiasis	Rate	1993	9.10695542	12.12301011	4.99372228	9.1 (5.0 to 12.1)	0.492277025
DALYs	Egypt	Both	Age-standardized	596	Urolithiasis	Rate	1992	3.578459661	5.326109874	2.580931657	3.6 (2.6 to 5.3)	0.437744555
DALYs	Syria	Both	Age-standardized	596	Urolithiasis	Rate	1991	4.774025881	7.033427839	3.216023113	4.8 (3.2 to 7.0)	0.437907493
DALYs	Yemen	Both	Age-standardized	596	Urolithiasis	Rate	1991	2.752088567	4.08181882	1.870349083	2.8 (1.9 to 4.1)	0.222885409
DALYs	Iran	Both	Age-standardized	596	Urolithiasis	Rate	1992	9.148619946	12.18361626	5.026302369	9.1 (5.0 to 12.2)	0.480626697
DALYs	Tunisia	Both	Age-standardized	596	Urolithiasis	Rate	1994	2.653679878	3.710593635	1.827200582	2.7 (1.8 to 3.7)	0.505564882
DALYs	UAE	Both	Age-standardized	596	Urolithiasis	Rate	1991	4.269372902	6.634651084	2.778054103	4.3 (2.8 to 6.6)	0.660739899
DALYs	Kuwait	Both	Age-standardized	596	Urolithiasis	Rate	1993	2.509233798	3.845125051	1.565465126	2.5 (1.6 to 3.8)	0.670036252
DALYs	Jordan	Both	Age-standardized	596	Urolithiasis	Rate	1994	2.471582838	3.753399182	1.586460513	2.5 (1.6 to 3.8)	0.557254335
DALYs	Syria	Both	Age-standardized	596	Urolithiasis	Rate	1992	4.911612098	6.973721315	3.367984304	4.9 (3.4 to 7.0)	0.445904236
DALYs	Tunisia	Both	Age-standardized	596	Urolithiasis	Rate	1993	2.650436803	3.790885813	1.804200117	2.7 (1.8 to 3.8)	0.496852039
DALYs	Saudi Arabia	Both	Age-standardized	596	Urolithiasis	Rate	1991	2.457527673	3.721628089	1.560521883	2.5 (1.6 to 3.7)	0.549907717
DALYs	Egypt	Both	Age-standardized	596	Urolithiasis	Rate	1993	3.629281685	5.295332142	2.560124586	3.6 (2.6 to 5.3)	0.448490053
DALYs	Iraq	Both	Age-standardized	596	Urolithiasis	Rate	1992	4.365846841	5.850221819	3.16635699	4.4 (3.2 to 5.9)	0.420353594
DALYs	Saudi Arabia	Both	Age-standardized	596	Urolithiasis	Rate	1992	2.477941986	3.734420802	1.582251039	2.5 (1.6 to 3.7)	0.561144266
DALYs	Syria	Both	Age-standardized	596	Urolithiasis	Rate	1993	4.831519704	6.804755595	3.308941744	4.8 (3.3 to 6.8)	0.45414786
DALYs	Iraq	Both	Age-standardized	596	Urolithiasis	Rate	1994	4.390941822	5.873710574	3.070192791	4.4 (3.1 to 5.9)	0.428751731
DALYs	Türkiye	Both	Age-standardized	596	Urolithiasis	Rate	1991	4.332914309	5.933669047	3.068570789	4.3 (3.1 to 5.9)	0.469244066
DALYs	Jordan	Both	Age-standardized	596	Urolithiasis	Rate	1995	2.464019462	3.734932441	1.639100611	2.5 (1.6 to 3.7)	0.562571536
DALYs	UAE	Both	Age-standardized	596	Urolithiasis	Rate	1992	4.115582677	6.272592674	2.726465942	4.1 (2.7 to 6.3)	0.675926211
DALYs	Syria	Both	Age-standardized	596	Urolithiasis	Rate	1994	4.840908449	6.734346382	3.293980869	4.8 (3.3 to 6.7)	0.462437298
DALYs	Tunisia	Both	Age-standardized	596	Urolithiasis	Rate	1991	2.619831099	3.75621071	1.759721195	2.6 (1.8 to 3.8)	0.479543057
DALYs	UAE	Both	Age-standardized	596	Urolithiasis	Rate	1994	4.086686135	6.134406992	2.697762012	4.1 (2.7 to 6.1)	0.701656792
DALYs	Lebanon	Both	Age-standardized	596	Urolithiasis	Rate	1991	4.927849923	6.836919501	3.233832453	4.9 (3.2 to 6.8)	0.539197492
DALYs	Kuwait	Both	Age-standardized	596	Urolithiasis	Rate	1992	2.518935543	3.830914846	1.565086274	2.5 (1.6 to 3.8)	0.67015911
DALYs	UAE	Both	Age-standardized	596	Urolithiasis	Rate	1995	3.999741341	5.923782129	2.684186209	4.0 (2.7 to 5.9)	0.713138288
DALYs	Türkiye	Both	Age-standardized	596	Urolithiasis	Rate	1992	4.300718613	5.907859868	3.090270516	4.3 (3.1 to 5.9)	0.476814569
DALYs	UAE	Both	Age-standardized	596	Urolithiasis	Rate	1996	4.019723579	6.100981345	2.675008077	4.0 (2.7 to 6.1)	0.724181976
DALYs	Yemen	Both	Age-standardized	596	Urolithiasis	Rate	1994	2.828118516	4.155593402	1.912622154	2.8 (1.9 to 4.2)	0.245879426
DALYs	Algeria	Both	Age-standardized	596	Urolithiasis	Rate	1994	2.781316362	4.015899239	1.901150174	2.8 (1.9 to 4.0)	0.49045066
DALYs	Jordan	Both	Age-standardized	596	Urolithiasis	Rate	1992	2.437826343	3.680435436	1.546683066	2.4 (1.5 to 3.7)	0.547458846
DALYs	Yemen	Both	Age-standardized	596	Urolithiasis	Rate	1992	2.768086197	3.995438362	1.927610184	2.8 (1.9 to 4.0)	0.230415046
DALYs	Türkiye	Both	Age-standardized	596	Urolithiasis	Rate	1993	4.294584213	5.843461952	3.066290762	4.3 (3.1 to 5.8)	0.48465697
DALYs	Libya	Both	Age-standardized	596	Urolithiasis	Rate	1992	2.860920128	4.051378185	1.92363292	2.9 (1.9 to 4.1)	0.554468227
DALYs	NAME	Both	Age-standardized	596	Urolithiasis	Rate	1993	4.412386861	5.702422199	3.228453849	4.4 (3.2 to 5.7)	0.462102156
DALYs	Tunisia	Both	Age-standardized	596	Urolithiasis	Rate	1992	2.632452177	3.711734528	1.818500163	2.6 (1.8 to 3.7)	0.488285281
DALYs	Algeria	Both	Age-standardized	596	Urolithiasis	Rate	1995	2.819636979	4.278011749	1.957120936	2.8 (2.0 to 4.3)	0.497957543
DALYs	Yemen	Both	Age-standardized	596	Urolithiasis	Rate	1993	2.802744984	3.966055992	1.882524901	2.8 (1.9 to 4.0)	0.238025246
DALYs	Palestine	Both	Age-standardized	596	Urolithiasis	Rate	1998	3.139929479	4.430368785	2.193377819	3.1 (2.2 to 4.4)	0.447782415
DALYs	Libya	Both	Age-standardized	596	Urolithiasis	Rate	1994	2.910310365	4.095507148	2.007614741	2.9 (2.0 to 4.1)	0.578651416
DALYs	Lebanon	Both	Age-standardized	596	Urolithiasis	Rate	1993	4.835026605	6.587503734	3.1663762	4.8 (3.2 to 6.6)	0.544581306
DALYs	Libya	Both	Age-standardized	596	Urolithiasis	Rate	1993	2.87826328	4.048866682	1.967751839	2.9 (2.0 to 4.0)	0.566798415
DALYs	Palestine	Both	Age-standardized	596	Urolithiasis	Rate	1997	3.121263476	4.483265371	2.21190134	3.1 (2.2 to 4.5)	0.440901776
DALYs	Algeria	Both	Age-standardized	596	Urolithiasis	Rate	1998	2.923733046	4.195677304	2.039728263	2.9 (2.0 to 4.2)	0.522382419
DALYs	Oman	Both	Age-standardized	596	Urolithiasis	Rate	1993	2.81585478	4.111601836	1.84696185	2.8 (1.8 to 4.1)	0.474999033
DALYs	Algeria	Both	Age-standardized	596	Urolithiasis	Rate	1997	2.874734306	4.066479889	1.946521099	2.9 (1.9 to 4.1)	0.514056566
DALYs	Türkiye	Both	Age-standardized	596	Urolithiasis	Rate	1994	4.280283438	5.887279662	3.150557252	4.3 (3.2 to 5.9)	0.49161995
DALYs	Algeria	Both	Age-standardized	596	Urolithiasis	Rate	1999	2.978647641	4.149447587	2.043476258	3.0 (2.0 to 4.1)	0.530785583
DALYs	Morocco	Both	Age-standardized	596	Urolithiasis	Rate	1993	2.787916351	3.974506485	1.91517256	2.8 (1.9 to 4.0)	0.376778977
DALYs	Afghanistan	Both	Age-standardized	596	Urolithiasis	Rate	1992	3.541293803	5.287279218	2.324376199	3.5 (2.3 to 5.3)	0.179633724
DALYs	Palestine	Both	Age-standardized	596	Urolithiasis	Rate	1994	3.080822549	4.408401177	2.141284672	3.1 (2.1 to 4.4)	0.423136673
DALYs	Palestine	Both	Age-standardized	596	Urolithiasis	Rate	1996	3.104428339	4.454450863	2.173876063	3.1 (2.2 to 4.5)	0.434731371
DALYs	Libya	Both	Age-standardized	596	Urolithiasis	Rate	1995	2.915772473	4.202391848	2.03025377	2.9 (2.0 to 4.2)	0.589578634
DALYs	Lebanon	Both	Age-standardized	596	Urolithiasis	Rate	1994	4.682652485	6.431650896	3.14704662	4.7 (3.1 to 6.4)	0.547684033
DALYs	Lebanon	Both	Age-standardized	596	Urolithiasis	Rate	1992	4.860989717	6.714331886	3.188046318	4.9 (3.2 to 6.7)	0.541793516
DALYs	Yemen	Both	Age-standardized	596	Urolithiasis	Rate	1995	2.87335702	4.085634366	1.919248644	2.9 (1.9 to 4.1)	0.253962572
DALYs	NAME	Both	Age-standardized	596	Urolithiasis	Rate	1994	4.403716805	5.629820014	3.196574756	4.4 (3.2 to 5.6)	0.470393819
DALYs	Kuwait	Both	Age-standardized	596	Urolithiasis	Rate	1994	2.514526264	3.973276525	1.54576726	2.5 (1.5 to 4.0)	0.671393213
DALYs	Qatar	Both	Age-standardized	596	Urolithiasis	Rate	1999	5.471579216	7.738502096	3.09782619	5.5 (3.1 to 7.7)	0.708880981
DALYs	Lebanon	Both	Age-standardized	596	Urolithiasis	Rate	1995	4.579371195	6.059044404	3.131925949	4.6 (3.1 to 6.1)	0.55147172
DALYs	Algeria	Both	Age-standardized	596	Urolithiasis	Rate	1996	2.831324146	4.086607681	1.953219688	2.8 (2.0 to 4.1)	0.505990967
DALYs	Kuwait	Both	Age-standardized	596	Urolithiasis	Rate	1995	2.541760244	3.79173125	1.603751545	2.5 (1.6 to 3.8)	0.677215523
DALYs	Sudan	Both	Age-standardized	596	Urolithiasis	Rate	1992	3.106371178	4.406693166	2.173878543	3.1 (2.2 to 4.4)	0.300863677
DALYs	Saudi Arabia	Both	Age-standardized	596	Urolithiasis	Rate	1994	2.494475871	3.743388881	1.568966189	2.5 (1.6 to 3.7)	0.582878871
DALYs	Afghanistan	Both	Age-standardized	596	Urolithiasis	Rate	1993	3.601624371	5.406820743	2.338855076	3.6 (2.3 to 5.4)	0.180183713
DALYs	Sudan	Both	Age-standardized	596	Urolithiasis	Rate	1993	3.127848452	4.392622119	2.188401694	3.1 (2.2 to 4.4)	0.305409326
DALYs	Bahrain	Both	Age-standardized	596	Urolithiasis	Rate	1994	3.469614053	5.337797137	2.271147328	3.5 (2.3 to 5.3)	0.608133725
DALYs	Jordan	Both	Age-standardized	596	Urolithiasis	Rate	1993	2.466756377	3.735687909	1.58836606	2.5 (1.6 to 3.7)	0.55218235
DALYs	Morocco	Both	Age-standardized	596	Urolithiasis	Rate	1992	2.747586502	3.98645833	1.864895512	2.7 (1.9 to 4.0)	0.371187194
DALYs	UAE	Both	Age-standardized	596	Urolithiasis	Rate	1993	4.092582781	6.208401399	2.725029023	4.1 (2.7 to 6.2)	0.689463801
DALYs	Lebanon	Both	Age-standardized	596	Urolithiasis	Rate	1996	4.487145719	6.125002021	3.120327444	4.5 (3.1 to 6.1)	0.556436159
DALYs	NAME	Both	Age-standardized	596	Urolithiasis	Rate	1996	4.403993455	5.591498011	3.163887389	4.4 (3.2 to 5.6)	0.486462858
DALYs	Palestine	Both	Age-standardized	596	Urolithiasis	Rate	1995	3.093575888	4.454610564	2.219769483	3.1 (2.2 to 4.5)	0.429307027
DALYs	Egypt	Both	Age-standardized	596	Urolithiasis	Rate	1994	3.665362936	5.323747011	2.604802338	3.7 (2.6 to 5.3)	0.458727004
DALYs	Sudan	Both	Age-standardized	596	Urolithiasis	Rate	1995	3.219936192	4.579708736	2.259461368	3.2 (2.3 to 4.6)	0.315208259
DALYs	Morocco	Both	Age-standardized	596	Urolithiasis	Rate	1994	2.814796389	3.978616488	1.930217417	2.8 (1.9 to 4.0)	0.382849451
DALYs	Jordan	Both	Age-standardized	596	Urolithiasis	Rate	1997	2.49093908	3.744187434	1.576971631	2.5 (1.6 to 3.7)	0.572581508
DALYs	Morocco	Both	Age-standardized	596	Urolithiasis	Rate	1995	2.842019332	4.062473034	1.982692252	2.8 (2.0 to 4.1)	0.38816411
DALYs	Sudan	Both	Age-standardized	596	Urolithiasis	Rate	1994	3.176616094	4.52681943	2.217755323	3.2 (2.2 to 4.5)	0.31009643
DALYs	Algeria	Both	Age-standardized	596	Urolithiasis	Rate	2000	3.030292613	4.336243519	2.126827822	3.0 (2.1 to 4.3)	0.539481508
DALYs	Libya	Both	Age-standardized	596	Urolithiasis	Rate	1996	2.947751625	4.232276655	2.050045992	2.9 (2.1 to 4.2)	0.600350044
DALYs	Libya	Both	Age-standardized	596	Urolithiasis	Rate	1997	3.022768246	4.203592601	2.143874106	3.0 (2.1 to 4.2)	0.610620315
DALYs	Bahrain	Both	Age-standardized	596	Urolithiasis	Rate	1995	3.55064525	5.468443754	2.346366242	3.6 (2.3 to 5.5)	0.613850722
DALYs	Afghanistan	Both	Age-standardized	596	Urolithiasis	Rate	1994	3.640989324	5.368557952	2.374929975	3.6 (2.4 to 5.4)	0.17851866
DALYs	Qatar	Both	Age-standardized	596	Urolithiasis	Rate	1994	4.426708899	6.262164938	2.670793126	4.4 (2.7 to 6.3)	0.672025384
DALYs	Oman	Both	Age-standardized	596	Urolithiasis	Rate	1996	2.872420287	4.21878975	1.917000153	2.9 (1.9 to 4.2)	0.533246394
DALYs	Algeria	Both	Age-standardized	596	Urolithiasis	Rate	2001	3.081485219	4.413997013	2.144464943	3.1 (2.1 to 4.4)	0.547529277
DALYs	UAE	Both	Age-standardized	596	Urolithiasis	Rate	2000	4.442929825	6.591982053	2.950950037	4.4 (3.0 to 6.6)	0.760969094
DALYs	Afghanistan	Both	Age-standardized	596	Urolithiasis	Rate	1995	3.701884398	5.437900007	2.410922834	3.7 (2.4 to 5.4)	0.178279128
DALYs	Morocco	Both	Age-standardized	596	Urolithiasis	Rate	1997	2.909348584	4.184110706	2.032294124	2.9 (2.0 to 4.2)	0.399504009
DALYs	Afghanistan	Both	Age-standardized	596	Urolithiasis	Rate	1997	3.857760619	5.486642289	2.473838892	3.9 (2.5 to 5.5)	0.177884124
DALYs	Oman	Both	Age-standardized	596	Urolithiasis	Rate	1997	2.903954107	4.211951079	1.919141427	2.9 (1.9 to 4.2)	0.554315537
DALYs	Jordan	Both	Age-standardized	596	Urolithiasis	Rate	2001	2.525261222	3.598207985	1.646786017	2.5 (1.6 to 3.6)	0.593182803
DALYs	Jordan	Both	Age-standardized	596	Urolithiasis	Rate	2000	2.525859824	3.872237874	1.63495567	2.5 (1.6 to 3.9)	0.587909394
DALYs	UAE	Both	Age-standardized	596	Urolithiasis	Rate	2001	4.520150199	6.606360436	3.002980706	4.5 (3.0 to 6.6)	0.767858793
DALYs	Afghanistan	Both	Age-standardized	596	Urolithiasis	Rate	1996	3.772207206	5.324894896	2.43459675	3.8 (2.4 to 5.3)	0.178085404
DALYs	Bahrain	Both	Age-standardized	596	Urolithiasis	Rate	1996	3.616472649	5.482705408	2.351230551	3.6 (2.4 to 5.5)	0.619485376
DALYs	NAME	Both	Age-standardized	596	Urolithiasis	Rate	1998	4.408298494	5.700879407	3.192861175	4.4 (3.2 to 5.7)	0.501445054
DALYs	Oman	Both	Age-standardized	596	Urolithiasis	Rate	1994	2.825709457	4.21087082	1.855890404	2.8 (1.9 to 4.2)	0.493513107
DALYs	NAME	Both	Age-standardized	596	Urolithiasis	Rate	1995	4.400412357	5.632072991	3.183513858	4.4 (3.2 to 5.6)	0.478553399
DALYs	Saudi Arabia	Both	Age-standardized	596	Urolithiasis	Rate	1995	2.478362685	3.774038973	1.545259355	2.5 (1.5 to 3.8)	0.593251423
DALYs	Morocco	Both	Age-standardized	596	Urolithiasis	Rate	1996	2.859283689	4.021723378	1.981942767	2.9 (2.0 to 4.0)	0.394150096
DALYs	Oman	Both	Age-standardized	596	Urolithiasis	Rate	1995	2.838988364	4.218266563	1.834054593	2.8 (1.8 to 4.2)	0.513194359
DALYs	Jordan	Both	Age-standardized	596	Urolithiasis	Rate	2002	2.527261051	3.629150168	1.673987983	2.5 (1.7 to 3.6)	0.599000385
DALYs	NAME	Both	Age-standardized	596	Urolithiasis	Rate	1997	4.40262693	5.680813682	3.216890011	4.4 (3.2 to 5.7)	0.493980049
DALYs	Jordan	Both	Age-standardized	596	Urolithiasis	Rate	1998	2.498139949	3.600758505	1.607043425	2.5 (1.6 to 3.6)	0.57764357
DALYs	UAE	Both	Age-standardized	596	Urolithiasis	Rate	2002	4.372790734	6.519933412	2.954088288	4.4 (3.0 to 6.5)	0.774346424
DALYs	Iran	Both	Age-standardized	596	Urolithiasis	Rate	1995	8.962969867	11.81876489	4.95467996	9.0 (5.0 to 11.8)	0.517531494
DALYs	Iraq	Both	Age-standardized	596	Urolithiasis	Rate	1996	4.453353022	5.975851398	3.135190523	4.5 (3.1 to 6.0)	0.436818479
DALYs	Qatar	Both	Age-standardized	596	Urolithiasis	Rate	1998	5.288984844	7.470555185	3.015416262	5.3 (3.0 to 7.5)	0.701409064
DALYs	Egypt	Both	Age-standardized	596	Urolithiasis	Rate	1996	3.626830212	5.228740974	2.549037655	3.6 (2.5 to 5.2)	0.476116627
DALYs	Jordan	Both	Age-standardized	596	Urolithiasis	Rate	1999	2.506680448	3.651883091	1.589319396	2.5 (1.6 to 3.7)	0.582759199
DALYs	Sudan	Both	Age-standardized	596	Urolithiasis	Rate	1997	3.304850193	4.636536812	2.253858818	3.3 (2.3 to 4.6)	0.326761462
DALYs	Saudi Arabia	Both	Age-standardized	596	Urolithiasis	Rate	1998	2.529717835	3.808962587	1.609743641	2.5 (1.6 to 3.8)	0.623518214
DALYs	Sudan	Both	Age-standardized	596	Urolithiasis	Rate	1996	3.242574629	4.613647775	2.266955476	3.2 (2.3 to 4.6)	0.320680229
DALYs	Qatar	Both	Age-standardized	596	Urolithiasis	Rate	1997	5.131572962	7.259589292	2.842271698	5.1 (2.8 to 7.3)	0.693109654
DALYs	Oman	Both	Age-standardized	596	Urolithiasis	Rate	1998	2.936556532	4.314953822	2.00739319	2.9 (2.0 to 4.3)	0.574474902
DALYs	Bahrain	Both	Age-standardized	596	Urolithiasis	Rate	1998	3.947343579	5.905434943	2.798269164	3.9 (2.8 to 5.9)	0.630738301
DALYs	Syria	Both	Age-standardized	596	Urolithiasis	Rate	1995	4.848108333	6.73962102	3.29084209	4.8 (3.3 to 6.7)	0.470692043
DALYs	Bahrain	Both	Age-standardized	596	Urolithiasis	Rate	1997	3.619640983	5.737567639	2.425329939	3.6 (2.4 to 5.7)	0.624596062
DALYs	Egypt	Both	Age-standardized	596	Urolithiasis	Rate	1997	3.632747265	5.252823517	2.630793619	3.6 (2.6 to 5.3)	0.482970886
DALYs	Tunisia	Both	Age-standardized	596	Urolithiasis	Rate	1995	2.705757383	3.834236295	1.883622029	2.7 (1.9 to 3.8)	0.51419694
DALYs	Qatar	Both	Age-standardized	596	Urolithiasis	Rate	1996	4.671725231	6.620520703	2.774258969	4.7 (2.8 to 6.6)	0.684835919
DALYs	Saudi Arabia	Both	Age-standardized	596	Urolithiasis	Rate	1997	2.50330004	3.791374267	1.629241328	2.5 (1.6 to 3.8)	0.613749116
DALYs	Palestine	Both	Age-standardized	596	Urolithiasis	Rate	2004	3.179351367	4.457262034	2.262754048	3.2 (2.3 to 4.5)	0.478527322
DALYs	Iran	Both	Age-standardized	596	Urolithiasis	Rate	1996	8.983509808	11.72622201	4.990491436	9.0 (5.0 to 11.7)	0.52860072
DALYs	Syria	Both	Age-standardized	596	Urolithiasis	Rate	1997	4.88214186	6.66349248	3.341067663	4.9 (3.3 to 6.7)	0.48623235
DALYs	UAE	Both	Age-standardized	596	Urolithiasis	Rate	1999	4.301119392	6.569980449	2.861171767	4.3 (2.9 to 6.6)	0.753253916
DALYs	Bahrain	Both	Age-standardized	596	Urolithiasis	Rate	1999	3.704537435	5.432419022	2.550290991	3.7 (2.6 to 5.4)	0.638083187
DALYs	Iraq	Both	Age-standardized	596	Urolithiasis	Rate	1998	4.423349216	5.879374252	3.082838733	4.4 (3.1 to 5.9)	0.452384092
DALYs	Egypt	Both	Age-standardized	596	Urolithiasis	Rate	1998	3.662055527	5.22324936	2.654073348	3.7 (2.7 to 5.2)	0.489184071
DALYs	Türkiye	Both	Age-standardized	596	Urolithiasis	Rate	1995	4.243023198	5.687137246	3.104933566	4.2 (3.1 to 5.7)	0.49882484
DALYs	Saudi Arabia	Both	Age-standardized	596	Urolithiasis	Rate	1999	2.540209109	3.827244065	1.550062281	2.5 (1.6 to 3.8)	0.632796447
DALYs	Kuwait	Both	Age-standardized	596	Urolithiasis	Rate	1996	2.553564343	3.872135517	1.583232501	2.6 (1.6 to 3.9)	0.686093304
DALYs	Egypt	Both	Age-standardized	596	Urolithiasis	Rate	1995	3.638881262	5.136189776	2.558437945	3.6 (2.6 to 5.1)	0.468035368
DALYs	Palestine	Both	Age-standardized	596	Urolithiasis	Rate	1993	3.062682464	4.354717332	2.187504152	3.1 (2.2 to 4.4)	0.416779649
DALYs	Algeria	Both	Age-standardized	596	Urolithiasis	Rate	2002	3.278359764	4.650655904	2.282231303	3.3 (2.3 to 4.7)	0.555172222
DALYs	Kuwait	Both	Age-standardized	596	Urolithiasis	Rate	1998	2.620597918	3.944680062	1.631096371	2.6 (1.6 to 3.9)	0.704383736
DALYs	Türkiye	Both	Age-standardized	596	Urolithiasis	Rate	1997	4.112806004	5.500642267	3.021761259	4.1 (3.0 to 5.5)	0.513933356
DALYs	Iraq	Both	Age-standardized	596	Urolithiasis	Rate	2000	4.351007983	5.827875284	3.015624635	4.4 (3.0 to 5.8)	0.472376399
DALYs	Syria	Both	Age-standardized	596	Urolithiasis	Rate	1998	4.956953929	6.757202235	3.514342747	5.0 (3.5 to 6.8)	0.493707992
DALYs	Saudi Arabia	Both	Age-standardized	596	Urolithiasis	Rate	1996	2.511818244	3.799424601	1.591523742	2.5 (1.6 to 3.8)	0.603648418
DALYs	Tunisia	Both	Age-standardized	596	Urolithiasis	Rate	1998	2.80555718	4.081099674	1.989685174	2.8 (2.0 to 4.1)	0.540498161
DALYs	Egypt	Both	Age-standardized	596	Urolithiasis	Rate	1999	3.694273873	5.241954055	2.616805703	3.7 (2.6 to 5.2)	0.495502619
DALYs	Iran	Both	Age-standardized	596	Urolithiasis	Rate	2000	8.639232562	11.24102576	4.888668676	8.6 (4.9 to 11.2)	0.565474561
DALYs	Algeria	Both	Age-standardized	596	Urolithiasis	Rate	2003	3.407410102	4.74209152	2.319212506	3.4 (2.3 to 4.7)	0.562536956
DALYs	Palestine	Both	Age-standardized	596	Urolithiasis	Rate	2003	3.156566082	4.412089385	2.292451435	3.2 (2.3 to 4.4)	0.472881732
DALYs	Qatar	Both	Age-standardized	596	Urolithiasis	Rate	1995	4.312993679	6.067402658	2.627544092	4.3 (2.6 to 6.1)	0.678320339
DALYs	Tunisia	Both	Age-standardized	596	Urolithiasis	Rate	1997	2.775208397	4.024061949	1.915011708	2.8 (1.9 to 4.0)	0.532064044
DALYs	Iran	Both	Age-standardized	596	Urolithiasis	Rate	1999	8.642555647	11.31439564	4.886549607	8.6 (4.9 to 11.3)	0.555624332
DALYs	Iraq	Both	Age-standardized	596	Urolithiasis	Rate	1995	4.41239196	5.966587081	3.135209775	4.4 (3.1 to 6.0)	0.432075545
DALYs	Palestine	Both	Age-standardized	596	Urolithiasis	Rate	2001	3.141903497	4.379536947	2.201711309	3.1 (2.2 to 4.4)	0.465299102
DALYs	Palestine	Both	Age-standardized	596	Urolithiasis	Rate	2000	3.133637222	4.439693763	2.184107832	3.1 (2.2 to 4.4)	0.460681496
DALYs	Tunisia	Both	Age-standardized	596	Urolithiasis	Rate	2000	2.868109279	4.018334946	1.989472422	2.9 (2.0 to 4.0)	0.55667265
DALYs	Syria	Both	Age-standardized	596	Urolithiasis	Rate	1999	4.950171669	6.647655778	3.499052873	5.0 (3.5 to 6.6)	0.500474869
DALYs	Yemen	Both	Age-standardized	596	Urolithiasis	Rate	1997	2.925620441	4.266207324	2.026303166	2.9 (2.0 to 4.3)	0.270782536
DALYs	Syria	Both	Age-standardized	596	Urolithiasis	Rate	1996	4.853842642	6.687505892	3.305611292	4.9 (3.3 to 6.7)	0.478743085
DALYs	Kuwait	Both	Age-standardized	596	Urolithiasis	Rate	2000	2.622663242	3.914555697	1.620688826	2.6 (1.6 to 3.9)	0.718357562
DALYs	Jordan	Both	Age-standardized	596	Urolithiasis	Rate	1996	2.492094608	3.671079108	1.626469499	2.5 (1.6 to 3.7)	0.567529655
DALYs	Iran	Both	Age-standardized	596	Urolithiasis	Rate	1998	8.802080717	11.54597536	4.921245784	8.8 (4.9 to 11.5)	0.546366017
DALYs	Yemen	Both	Age-standardized	596	Urolithiasis	Rate	1996	2.894832762	4.11366897	1.980958432	2.9 (2.0 to 4.1)	0.262278613
DALYs	Iraq	Both	Age-standardized	596	Urolithiasis	Rate	1999	4.395954729	5.937528304	3.042691806	4.4 (3.0 to 5.9)	0.462736441
DALYs	Iraq	Both	Age-standardized	596	Urolithiasis	Rate	1997	4.447230476	5.914985777	3.116765674	4.4 (3.1 to 5.9)	0.443104027
DALYs	Palestine	Both	Age-standardized	596	Urolithiasis	Rate	2002	3.175395243	4.448611343	2.181160059	3.2 (2.2 to 4.4)	0.468600257
DALYs	Tunisia	Both	Age-standardized	596	Urolithiasis	Rate	1999	2.853454983	3.982055666	1.940327069	2.9 (1.9 to 4.0)	0.548724563
DALYs	Yemen	Both	Age-standardized	596	Urolithiasis	Rate	2000	3.081291095	4.319208764	2.174923015	3.1 (2.2 to 4.3)	0.297145157
DALYs	Türkiye	Both	Age-standardized	596	Urolithiasis	Rate	1998	4.067398146	5.465762685	2.987787487	4.1 (3.0 to 5.5)	0.521509898
DALYs	Palestine	Both	Age-standardized	596	Urolithiasis	Rate	2005	3.179799215	4.435574069	2.268725113	3.2 (2.3 to 4.4)	0.485320586
DALYs	Lebanon	Both	Age-standardized	596	Urolithiasis	Rate	1997	4.464138293	6.013581494	3.115919852	4.5 (3.1 to 6.0)	0.562120818
DALYs	Iran	Both	Age-standardized	596	Urolithiasis	Rate	1997	8.893577091	11.66671362	4.944015563	8.9 (4.9 to 11.7)	0.537727779
DALYs	UAE	Both	Age-standardized	596	Urolithiasis	Rate	1998	4.188763154	6.151500938	2.783851954	4.2 (2.8 to 6.2)	0.744476623
DALYs	Tunisia	Both	Age-standardized	596	Urolithiasis	Rate	1996	2.738990401	3.962672993	1.901816086	2.7 (1.9 to 4.0)	0.523294274
DALYs	UAE	Both	Age-standardized	596	Urolithiasis	Rate	1997	4.095018692	6.119111449	2.715111342	4.1 (2.7 to 6.1)	0.734723175
DALYs	Türkiye	Both	Age-standardized	596	Urolithiasis	Rate	2000	3.871793547	5.334445365	2.808419604	3.9 (2.8 to 5.3)	0.535866331
DALYs	Lebanon	Both	Age-standardized	596	Urolithiasis	Rate	1998	4.43552366	6.05940862	3.135989318	4.4 (3.1 to 6.1)	0.56905907
DALYs	Kuwait	Both	Age-standardized	596	Urolithiasis	Rate	1997	2.570285903	3.871965118	1.649147783	2.6 (1.6 to 3.9)	0.695789389
DALYs	Algeria	Both	Age-standardized	596	Urolithiasis	Rate	2004	3.525296662	5.018263596	2.261319481	3.5 (2.3 to 5.0)	0.569352852
DALYs	Palestine	Both	Age-standardized	596	Urolithiasis	Rate	1999	3.141074291	4.328926902	2.258696007	3.1 (2.3 to 4.3)	0.454909692
DALYs	Türkiye	Both	Age-standardized	596	Urolithiasis	Rate	1999	4.012646048	5.509543193	2.930361293	4.0 (2.9 to 5.5)	0.528512416
DALYs	Kuwait	Both	Age-standardized	596	Urolithiasis	Rate	2001	2.639348708	3.918290529	1.6464612	2.6 (1.6 to 3.9)	0.722840631
DALYs	Türkiye	Both	Age-standardized	596	Urolithiasis	Rate	1996	4.168612603	5.675321279	3.097735981	4.2 (3.1 to 5.7)	0.506238546
DALYs	Yemen	Both	Age-standardized	596	Urolithiasis	Rate	2001	3.134243033	4.385467833	2.156294394	3.1 (2.2 to 4.4)	0.306112424
DALYs	Oman	Both	Age-standardized	596	Urolithiasis	Rate	2000	2.98675677	4.220907228	1.978841701	3.0 (2.0 to 4.2)	0.608421541
DALYs	Lebanon	Both	Age-standardized	596	Urolithiasis	Rate	1999	4.331826303	5.814675025	3.055272079	4.3 (3.1 to 5.8)	0.576078528
DALYs	Libya	Both	Age-standardized	596	Urolithiasis	Rate	1999	3.232552952	4.483761381	2.319221316	3.2 (2.3 to 4.5)	0.628600604
DALYs	Algeria	Both	Age-standardized	596	Urolithiasis	Rate	2005	3.639522682	5.137821616	2.305947438	3.6 (2.3 to 5.1)	0.576001965
DALYs	Libya	Both	Age-standardized	596	Urolithiasis	Rate	2001	3.443787589	4.673888119	2.529643308	3.4 (2.5 to 4.7)	0.644685131
DALYs	Libya	Both	Age-standardized	596	Urolithiasis	Rate	2000	3.323466296	4.545790972	2.424920715	3.3 (2.4 to 4.5)	0.637047935
DALYs	NAME	Both	Age-standardized	596	Urolithiasis	Rate	2001	4.412904281	5.753838356	3.209514577	4.4 (3.2 to 5.8)	0.524091271
DALYs	Morocco	Both	Age-standardized	596	Urolithiasis	Rate	1999	3.00970216	4.264958899	2.108406317	3.0 (2.1 to 4.3)	0.410303191
DALYs	Lebanon	Both	Age-standardized	596	Urolithiasis	Rate	2000	4.283738647	5.698436175	3.069211552	4.3 (3.1 to 5.7)	0.582698277
DALYs	Yemen	Both	Age-standardized	596	Urolithiasis	Rate	1999	3.004776073	4.162788481	2.101674184	3.0 (2.1 to 4.2)	0.288261301
DALYs	Bahrain	Both	Age-standardized	596	Urolithiasis	Rate	2000	3.72327074	5.649353434	2.533195236	3.7 (2.5 to 5.6)	0.646750697
DALYs	NAME	Both	Age-standardized	596	Urolithiasis	Rate	1999	4.398399259	5.759355818	3.159488344	4.4 (3.2 to 5.8)	0.508955784
DALYs	Libya	Both	Age-standardized	596	Urolithiasis	Rate	1998	3.155848734	4.465893325	2.269308417	3.2 (2.3 to 4.5)	0.619973984
DALYs	Oman	Both	Age-standardized	596	Urolithiasis	Rate	2001	3.003188315	4.349170067	2.081970197	3.0 (2.1 to 4.3)	0.622160627
DALYs	Sudan	Both	Age-standardized	596	Urolithiasis	Rate	1998	3.333841058	4.659906745	2.337419097	3.3 (2.3 to 4.7)	0.333087761
DALYs	Lebanon	Both	Age-standardized	596	Urolithiasis	Rate	2001	4.272092692	5.705295834	3.021878905	4.3 (3.0 to 5.7)	0.589185502
DALYs	Afghanistan	Both	Age-standardized	596	Urolithiasis	Rate	1998	3.963146837	5.533504965	2.531453824	4.0 (2.5 to 5.5)	0.177513403
DALYs	Afghanistan	Both	Age-standardized	596	Urolithiasis	Rate	2000	4.175826015	5.980875532	2.704265084	4.2 (2.7 to 6.0)	0.177025772
DALYs	Qatar	Both	Age-standardized	596	Urolithiasis	Rate	2004	5.411530482	7.600670853	2.993775801	5.4 (3.0 to 7.6)	0.740223208
DALYs	Morocco	Both	Age-standardized	596	Urolithiasis	Rate	1998	2.949008433	4.185110319	2.042524541	2.9 (2.0 to 4.2)	0.405038792
DALYs	Qatar	Both	Age-standardized	596	Urolithiasis	Rate	2001	5.903593573	8.454359405	3.325544019	5.9 (3.3 to 8.5)	0.720831064
DALYs	Sudan	Both	Age-standardized	596	Urolithiasis	Rate	2000	3.460449505	4.739730041	2.464434001	3.5 (2.5 to 4.7)	0.346875809
DALYs	Qatar	Both	Age-standardized	596	Urolithiasis	Rate	2000	5.571831868	8.004406657	3.108132325	5.6 (3.1 to 8.0)	0.714831609
DALYs	Kuwait	Both	Age-standardized	596	Urolithiasis	Rate	1999	2.621867353	3.907906953	1.659001046	2.6 (1.7 to 3.9)	0.711841328
DALYs	Morocco	Both	Age-standardized	596	Urolithiasis	Rate	2000	3.050028402	4.250781007	2.147721829	3.1 (2.1 to 4.3)	0.415344026
DALYs	Qatar	Both	Age-standardized	596	Urolithiasis	Rate	2002	5.859642584	8.426656318	3.153457161	5.9 (3.2 to 8.4)	0.727112174
DALYs	Yemen	Both	Age-standardized	596	Urolithiasis	Rate	1998	2.972094221	4.209004576	2.081360594	3.0 (2.1 to 4.2)	0.279500507
DALYs	Qatar	Both	Age-standardized	596	Urolithiasis	Rate	2003	5.645274561	8.014170432	3.121456722	5.6 (3.1 to 8.0)	0.733536599
DALYs	Algeria	Both	Age-standardized	596	Urolithiasis	Rate	2006	3.722863514	5.38464763	2.326459128	3.7 (2.3 to 5.4)	0.582126362
DALYs	Jordan	Both	Age-standardized	596	Urolithiasis	Rate	2003	2.537903685	3.769418931	1.647890823	2.5 (1.6 to 3.8)	0.60494595
DALYs	Qatar	Both	Age-standardized	596	Urolithiasis	Rate	2006	5.102639403	7.13843328	3.011524619	5.1 (3.0 to 7.1)	0.754123028
DALYs	Egypt	Both	Age-standardized	596	Urolithiasis	Rate	2000	3.683078183	5.03390009	2.623094103	3.7 (2.6 to 5.0)	0.502169886
DALYs	Bahrain	Both	Age-standardized	596	Urolithiasis	Rate	2001	3.630673211	5.357020106	2.409999836	3.6 (2.4 to 5.4)	0.657196064
DALYs	Libya	Both	Age-standardized	596	Urolithiasis	Rate	2002	3.735343455	5.038915848	2.622250835	3.7 (2.6 to 5.0)	0.651669147
DALYs	NAME	Both	Age-standardized	596	Urolithiasis	Rate	2000	4.383309269	5.671520421	3.194499658	4.4 (3.2 to 5.7)	0.516824215
DALYs	Lebanon	Both	Age-standardized	596	Urolithiasis	Rate	2002	4.309148403	5.76846341	3.115228633	4.3 (3.1 to 5.8)	0.595978788
DALYs	Afghanistan	Both	Age-standardized	596	Urolithiasis	Rate	2001	4.328898278	6.162310561	2.722677548	4.3 (2.7 to 6.2)	0.177773144
DALYs	Morocco	Both	Age-standardized	596	Urolithiasis	Rate	2001	3.127923496	4.437351389	2.187261808	3.1 (2.2 to 4.4)	0.420595133
DALYs	Qatar	Both	Age-standardized	596	Urolithiasis	Rate	2005	5.27200149	7.29328444	3.17661772	5.3 (3.2 to 7.3)	0.747189359
DALYs	Sudan	Both	Age-standardized	596	Urolithiasis	Rate	1999	3.386913351	4.63312691	2.348003286	3.4 (2.3 to 4.6)	0.339754884
DALYs	Afghanistan	Both	Age-standardized	596	Urolithiasis	Rate	1999	4.041931309	5.670471518	2.554544151	4.0 (2.6 to 5.7)	0.177075239
DALYs	Iraq	Both	Age-standardized	596	Urolithiasis	Rate	2001	4.335253517	6.000981383	2.981605603	4.3 (3.0 to 6.0)	0.48145832
DALYs	Jordan	Both	Age-standardized	596	Urolithiasis	Rate	2004	2.56441997	3.811269219	1.64548636	2.6 (1.6 to 3.8)	0.611934404
DALYs	Afghanistan	Both	Age-standardized	596	Urolithiasis	Rate	2002	4.76400686	7.12376699	2.916362568	4.8 (2.9 to 7.1)	0.18380843
DALYs	Saudi Arabia	Both	Age-standardized	596	Urolithiasis	Rate	2000	2.539914755	3.754110007	1.613348228	2.5 (1.6 to 3.8)	0.642311774
DALYs	Jordan	Both	Age-standardized	596	Urolithiasis	Rate	2005	2.573997157	3.895591623	1.662168118	2.6 (1.7 to 3.9)	0.619909228
DALYs	Sudan	Both	Age-standardized	596	Urolithiasis	Rate	2001	3.513799014	4.847104158	2.447450406	3.5 (2.4 to 4.8)	0.354215515
DALYs	Iran	Both	Age-standardized	596	Urolithiasis	Rate	2001	8.656357974	11.26174964	4.884158419	8.7 (4.9 to 11.3)	0.574618208
DALYs	Syria	Both	Age-standardized	596	Urolithiasis	Rate	2000	4.646006139	6.124484029	3.337387637	4.6 (3.3 to 6.1)	0.507143686
DALYs	Saudi Arabia	Both	Age-standardized	596	Urolithiasis	Rate	2001	2.522525164	3.872464048	1.653435524	2.5 (1.7 to 3.9)	0.651502092
DALYs	Oman	Both	Age-standardized	596	Urolithiasis	Rate	2002	3.117713951	4.528268342	2.16685961	3.1 (2.2 to 4.5)	0.635162126
DALYs	Egypt	Both	Age-standardized	596	Urolithiasis	Rate	2001	3.816016212	5.252955399	2.776989061	3.8 (2.8 to 5.3)	0.508716824
DALYs	NAME	Both	Age-standardized	596	Urolithiasis	Rate	2002	4.482908642	5.819725579	3.258418162	4.5 (3.3 to 5.8)	0.531149449
DALYs	Bahrain	Both	Age-standardized	596	Urolithiasis	Rate	2002	3.658566625	5.606054398	2.509104654	3.7 (2.5 to 5.6)	0.664901201
DALYs	Afghanistan	Both	Age-standardized	596	Urolithiasis	Rate	2003	5.215827493	8.024397321	3.012718566	5.2 (3.0 to 8.0)	0.190518991
DALYs	Morocco	Both	Age-standardized	596	Urolithiasis	Rate	2002	3.346551043	4.739615453	2.259565015	3.3 (2.3 to 4.7)	0.42577575
DALYs	Morocco	Both	Age-standardized	596	Urolithiasis	Rate	2003	3.533705521	4.932256965	2.371401612	3.5 (2.4 to 4.9)	0.43121781
DALYs	Bahrain	Both	Age-standardized	596	Urolithiasis	Rate	2003	3.776835495	5.72084787	2.551624455	3.8 (2.6 to 5.7)	0.669564111
DALYs	Jordan	Both	Age-standardized	596	Urolithiasis	Rate	2007	2.84731465	4.121276636	1.906792787	2.8 (1.9 to 4.1)	0.635670276
DALYs	Sudan	Both	Age-standardized	596	Urolithiasis	Rate	2002	3.775628565	5.212864253	2.582891969	3.8 (2.6 to 5.2)	0.361728237
DALYs	Iran	Both	Age-standardized	596	Urolithiasis	Rate	2002	8.422728824	10.86876383	4.8710376	8.4 (4.9 to 10.9)	0.584097268
DALYs	Egypt	Both	Age-standardized	596	Urolithiasis	Rate	2003	4.363935023	5.813070881	3.326898823	4.4 (3.3 to 5.8)	0.520623395
DALYs	Saudi Arabia	Both	Age-standardized	596	Urolithiasis	Rate	2003	2.557520007	3.900578068	1.635998579	2.6 (1.6 to 3.9)	0.669839577
DALYs	UAE	Both	Age-standardized	596	Urolithiasis	Rate	2007	4.973557373	7.306312435	3.321708089	5.0 (3.3 to 7.3)	0.814870878
DALYs	NAME	Both	Age-standardized	596	Urolithiasis	Rate	2003	4.546287876	5.944778783	3.241602871	4.5 (3.2 to 5.9)	0.538292126
DALYs	UAE	Both	Age-standardized	596	Urolithiasis	Rate	2003	4.372108658	6.39589728	2.983463473	4.4 (3.0 to 6.4)	0.781143992
DALYs	Egypt	Both	Age-standardized	596	Urolithiasis	Rate	2002	4.053455318	5.557994037	2.999133652	4.1 (3.0 to 5.6)	0.515038129
DALYs	Syria	Both	Age-standardized	596	Urolithiasis	Rate	2001	4.42294199	5.845473939	3.163169673	4.4 (3.2 to 5.8)	0.513850111
DALYs	Algeria	Both	Age-standardized	596	Urolithiasis	Rate	2007	3.765931206	5.462401363	2.315979091	3.8 (2.3 to 5.5)	0.587790538
DALYs	Oman	Both	Age-standardized	596	Urolithiasis	Rate	1999	2.972047683	4.261953576	2.012521327	3.0 (2.0 to 4.3)	0.59239847
DALYs	Oman	Both	Age-standardized	596	Urolithiasis	Rate	2003	3.174542624	4.51014167	2.237820458	3.2 (2.2 to 4.5)	0.647249093
DALYs	Tunisia	Both	Age-standardized	596	Urolithiasis	Rate	2001	2.918458028	4.130514759	2.065672371	2.9 (2.1 to 4.1)	0.56442101
DALYs	Bahrain	Both	Age-standardized	596	Urolithiasis	Rate	2004	3.809860748	5.687516408	2.612403587	3.8 (2.6 to 5.7)	0.674147775
DALYs	Sudan	Both	Age-standardized	596	Urolithiasis	Rate	2003	3.970584632	5.557645018	2.551314663	4.0 (2.6 to 5.6)	0.369693653
DALYs	Saudi Arabia	Both	Age-standardized	596	Urolithiasis	Rate	2002	2.559652395	3.993131312	1.628737174	2.6 (1.6 to 4.0)	0.660356856
DALYs	Syria	Both	Age-standardized	596	Urolithiasis	Rate	2002	4.357863489	5.666358353	3.227925561	4.4 (3.2 to 5.7)	0.521309744
DALYs	Iran	Both	Age-standardized	596	Urolithiasis	Rate	2003	8.237071614	10.57533337	4.812642478	8.2 (4.8 to 10.6)	0.593963012
DALYs	Saudi Arabia	Both	Age-standardized	596	Urolithiasis	Rate	2004	2.575574718	3.746440706	1.633739207	2.6 (1.6 to 3.7)	0.679917856
DALYs	Syria	Both	Age-standardized	596	Urolithiasis	Rate	2004	4.162126245	5.558744859	3.01823654	4.2 (3.0 to 5.6)	0.538084469
DALYs	UAE	Both	Age-standardized	596	Urolithiasis	Rate	2004	4.599836138	6.922618892	3.067854483	4.6 (3.1 to 6.9)	0.788525951
DALYs	Egypt	Both	Age-standardized	596	Urolithiasis	Rate	2004	4.604567271	6.047055535	3.469925437	4.6 (3.5 to 6.0)	0.525181678
DALYs	NAME	Both	Age-standardized	596	Urolithiasis	Rate	2004	4.617472986	5.968939821	3.27661235	4.6 (3.3 to 6.0)	0.545678163
DALYs	Oman	Both	Age-standardized	596	Urolithiasis	Rate	2004	3.227576727	4.59227222	2.306302153	3.2 (2.3 to 4.6)	0.657626118
DALYs	Bahrain	Both	Age-standardized	596	Urolithiasis	Rate	2005	3.986676287	5.831106923	2.770929689	4.0 (2.8 to 5.8)	0.679790598
DALYs	Saudi Arabia	Both	Age-standardized	596	Urolithiasis	Rate	2005	2.5827132	3.882987018	1.684000962	2.6 (1.7 to 3.9)	0.690520852
DALYs	Türkiye	Both	Age-standardized	596	Urolithiasis	Rate	2001	3.813994104	5.332268258	2.861571863	3.8 (2.9 to 5.3)	0.54235913
DALYs	Tunisia	Both	Age-standardized	596	Urolithiasis	Rate	2003	3.211740419	4.466860554	2.167889093	3.2 (2.2 to 4.5)	0.578882669
DALYs	Jordan	Both	Age-standardized	596	Urolithiasis	Rate	2006	2.704950604	3.998153265	1.819380499	2.7 (1.8 to 4.0)	0.627803813
DALYs	Lebanon	Both	Age-standardized	596	Urolithiasis	Rate	2003	4.328413275	5.803128732	3.08781485	4.3 (3.1 to 5.8)	0.60296724
DALYs	Türkiye	Both	Age-standardized	596	Urolithiasis	Rate	2004	3.736358881	5.1186403	2.755927138	3.7 (2.8 to 5.1)	0.564024
DALYs	UAE	Both	Age-standardized	596	Urolithiasis	Rate	2006	4.81213936	6.880116559	3.250599831	4.8 (3.3 to 6.9)	0.805537023
DALYs	Algeria	Both	Age-standardized	596	Urolithiasis	Rate	2010	3.86258956	5.575504707	2.334113301	3.9 (2.3 to 5.6)	0.602823535
DALYs	Egypt	Both	Age-standardized	596	Urolithiasis	Rate	2005	4.816167476	6.249430446	3.669589867	4.8 (3.7 to 6.2)	0.528665483
DALYs	UAE	Both	Age-standardized	596	Urolithiasis	Rate	2005	4.811248957	7.089988728	3.201516549	4.8 (3.2 to 7.1)	0.796428086
DALYs	Algeria	Both	Age-standardized	596	Urolithiasis	Rate	2008	3.819439457	5.537074264	2.352350178	3.8 (2.4 to 5.5)	0.593190973
DALYs	Syria	Both	Age-standardized	596	Urolithiasis	Rate	2003	4.204712743	5.638812177	3.116748702	4.2 (3.1 to 5.6)	0.528935756
DALYs	UAE	Both	Age-standardized	596	Urolithiasis	Rate	2008	5.023624469	7.24693605	3.381267463	5.0 (3.4 to 7.2)	0.822793435
DALYs	Palestine	Both	Age-standardized	596	Urolithiasis	Rate	2010	3.160911055	4.452630788	2.246203065	3.2 (2.2 to 4.5)	0.525711905
DALYs	Iraq	Both	Age-standardized	596	Urolithiasis	Rate	2005	4.322318023	5.864758722	3.090257549	4.3 (3.1 to 5.9)	0.504719431
DALYs	Türkiye	Both	Age-standardized	596	Urolithiasis	Rate	2002	3.782231988	5.153199834	2.820758077	3.8 (2.8 to 5.2)	0.549023644
DALYs	Jordan	Both	Age-standardized	596	Urolithiasis	Rate	2008	3.023048833	4.573609809	2.031267038	3.0 (2.0 to 4.6)	0.643892693
DALYs	Syria	Both	Age-standardized	596	Urolithiasis	Rate	2005	4.134460839	5.554255132	2.988909997	4.1 (3.0 to 5.6)	0.549750449
DALYs	Iraq	Both	Age-standardized	596	Urolithiasis	Rate	2002	4.3180069	5.850064456	3.058541422	4.3 (3.1 to 5.9)	0.488664737
DALYs	Iraq	Both	Age-standardized	596	Urolithiasis	Rate	2006	4.322854454	5.828839448	3.032364034	4.3 (3.0 to 5.8)	0.510918049
DALYs	Tunisia	Both	Age-standardized	596	Urolithiasis	Rate	2004	3.310767085	4.647647542	2.15491158	3.3 (2.2 to 4.6)	0.586032594
DALYs	Lebanon	Both	Age-standardized	596	Urolithiasis	Rate	2004	4.340702718	5.799164063	3.158248693	4.3 (3.2 to 5.8)	0.61084576
DALYs	Tunisia	Both	Age-standardized	596	Urolithiasis	Rate	2002	3.08578315	4.468838827	2.072891425	3.1 (2.1 to 4.5)	0.571719534
DALYs	Palestine	Both	Age-standardized	596	Urolithiasis	Rate	2007	3.183861598	4.486786727	2.215064167	3.2 (2.2 to 4.5)	0.498978426
DALYs	Iran	Both	Age-standardized	596	Urolithiasis	Rate	2004	8.125936935	10.30337945	4.800788355	8.1 (4.8 to 10.3)	0.60371745
DALYs	Palestine	Both	Age-standardized	596	Urolithiasis	Rate	2009	3.179790452	4.419619096	2.234990546	3.2 (2.2 to 4.4)	0.515815836
DALYs	Tunisia	Both	Age-standardized	596	Urolithiasis	Rate	2005	3.380354385	4.584685231	2.223325878	3.4 (2.2 to 4.6)	0.592937759
DALYs	Algeria	Both	Age-standardized	596	Urolithiasis	Rate	2009	3.850190018	5.523366413	2.351117601	3.9 (2.4 to 5.5)	0.597870384
DALYs	Türkiye	Both	Age-standardized	596	Urolithiasis	Rate	2003	3.726685943	5.201293398	2.733793257	3.7 (2.7 to 5.2)	0.556102527
DALYs	Iran	Both	Age-standardized	596	Urolithiasis	Rate	2005	8.066392296	10.18107169	4.747187471	8.1 (4.7 to 10.2)	0.613291056
DALYs	Iran	Both	Age-standardized	596	Urolithiasis	Rate	2006	7.972126416	10.20484628	4.715244025	8.0 (4.7 to 10.2)	0.621268095
DALYs	Türkiye	Both	Age-standardized	596	Urolithiasis	Rate	2005	3.740068179	5.120465804	2.72008066	3.7 (2.7 to 5.1)	0.572495886
DALYs	Tunisia	Both	Age-standardized	596	Urolithiasis	Rate	2006	3.431182794	4.674828133	2.25428879	3.4 (2.3 to 4.7)	0.599758513
DALYs	Morocco	Both	Age-standardized	596	Urolithiasis	Rate	2004	3.708074527	5.267101711	2.32868128	3.7 (2.3 to 5.3)	0.436822352
DALYs	Iraq	Both	Age-standardized	596	Urolithiasis	Rate	2003	4.344350202	6.002296121	3.042412047	4.3 (3.0 to 6.0)	0.492174445
DALYs	Lebanon	Both	Age-standardized	596	Urolithiasis	Rate	2005	4.378935659	5.789715167	3.144912218	4.4 (3.1 to 5.8)	0.619391355
DALYs	Jordan	Both	Age-standardized	596	Urolithiasis	Rate	2010	3.228653625	4.754896269	2.237122304	3.2 (2.2 to 4.8)	0.659949495
DALYs	Libya	Both	Age-standardized	596	Urolithiasis	Rate	2003	4.001731588	5.393424303	2.547551494	4.0 (2.5 to 5.4)	0.659345125
DALYs	Palestine	Both	Age-standardized	596	Urolithiasis	Rate	2006	3.183500498	4.521774555	2.33295615	3.2 (2.3 to 4.5)	0.491890407
DALYs	Afghanistan	Both	Age-standardized	596	Urolithiasis	Rate	2004	5.539429945	8.785466975	3.043091792	5.5 (3.0 to 8.8)	0.196903541
DALYs	Türkiye	Both	Age-standardized	596	Urolithiasis	Rate	2006	3.727781483	5.053308244	2.747564063	3.7 (2.7 to 5.1)	0.581383179
DALYs	Qatar	Both	Age-standardized	596	Urolithiasis	Rate	2010	4.552447221	6.639996045	3.023280003	4.6 (3.0 to 6.6)	0.780807074
DALYs	Palestine	Both	Age-standardized	596	Urolithiasis	Rate	2008	3.178327557	4.508529389	2.284829324	3.2 (2.3 to 4.5)	0.506849479
DALYs	Iraq	Both	Age-standardized	596	Urolithiasis	Rate	2004	4.33298026	5.932685886	3.043175166	4.3 (3.0 to 5.9)	0.498933881
DALYs	Yemen	Both	Age-standardized	596	Urolithiasis	Rate	2002	3.355827166	4.737376167	2.263982281	3.4 (2.3 to 4.7)	0.315065023
DALYs	Morocco	Both	Age-standardized	596	Urolithiasis	Rate	2005	3.846161729	5.473087766	2.378234009	3.8 (2.4 to 5.5)	0.442531339
DALYs	Qatar	Both	Age-standardized	596	Urolithiasis	Rate	2007	4.992554356	6.84425793	3.01559113	5.0 (3.0 to 6.8)	0.760960134
DALYs	UAE	Both	Age-standardized	596	Urolithiasis	Rate	2010	4.626339751	6.71124478	3.10766088	4.6 (3.1 to 6.7)	0.831284254
DALYs	Qatar	Both	Age-standardized	596	Urolithiasis	Rate	2009	4.678390157	6.501007984	2.945201035	4.7 (2.9 to 6.5)	0.774276849
DALYs	Lebanon	Both	Age-standardized	596	Urolithiasis	Rate	2007	4.421673501	5.919477849	3.173626117	4.4 (3.2 to 5.9)	0.636938234
DALYs	NAME	Both	Age-standardized	596	Urolithiasis	Rate	2005	4.680742987	6.090581328	3.273903056	4.7 (3.3 to 6.1)	0.553047386
DALYs	Libya	Both	Age-standardized	596	Urolithiasis	Rate	2007	4.632494507	6.368536027	2.696972456	4.6 (2.7 to 6.4)	0.691855134
DALYs	Jordan	Both	Age-standardized	596	Urolithiasis	Rate	2009	3.162569669	4.558749354	2.142742668	3.2 (2.1 to 4.6)	0.652196319
DALYs	NAME	Both	Age-standardized	596	Urolithiasis	Rate	2008	4.763709313	6.209249402	3.257191896	4.8 (3.3 to 6.2)	0.572339255
DALYs	Bahrain	Both	Age-standardized	596	Urolithiasis	Rate	2006	4.155175358	6.001916625	2.955312992	4.2 (3.0 to 6.0)	0.686144289
DALYs	Afghanistan	Both	Age-standardized	596	Urolithiasis	Rate	2005	5.758641749	9.315799576	3.028868677	5.8 (3.0 to 9.3)	0.203928133
DALYs	Libya	Both	Age-standardized	596	Urolithiasis	Rate	2006	4.461730376	6.246297033	2.60203717	4.5 (2.6 to 6.2)	0.683702
DALYs	Lebanon	Both	Age-standardized	596	Urolithiasis	Rate	2006	4.408775723	5.917144156	3.125034025	4.4 (3.1 to 5.9)	0.627791217
DALYs	Libya	Both	Age-standardized	596	Urolithiasis	Rate	2004	4.181986277	5.763941422	2.659084195	4.2 (2.7 to 5.8)	0.666913926
DALYs	Afghanistan	Both	Age-standardized	596	Urolithiasis	Rate	2006	5.901891393	9.527264602	2.960763565	5.9 (3.0 to 9.5)	0.211074194
DALYs	Qatar	Both	Age-standardized	596	Urolithiasis	Rate	2008	4.81198551	6.72476538	3.011831461	4.8 (3.0 to 6.7)	0.767659233
DALYs	Yemen	Both	Age-standardized	596	Urolithiasis	Rate	2006	3.817773307	5.458999642	2.2995199	3.8 (2.3 to 5.5)	0.353472947
DALYs	Yemen	Both	Age-standardized	596	Urolithiasis	Rate	2007	3.908749273	5.676276255	2.336303273	3.9 (2.3 to 5.7)	0.363301218
DALYs	Libya	Both	Age-standardized	596	Urolithiasis	Rate	2005	4.369789039	6.012390288	2.617318953	4.4 (2.6 to 6.0)	0.675322268
DALYs	Morocco	Both	Age-standardized	596	Urolithiasis	Rate	2007	4.073150258	5.849940335	2.400037801	4.1 (2.4 to 5.8)	0.455036325
DALYs	Libya	Both	Age-standardized	596	Urolithiasis	Rate	2008	4.87869143	6.765439614	2.787930374	4.9 (2.8 to 6.8)	0.698873253
DALYs	UAE	Both	Age-standardized	596	Urolithiasis	Rate	2009	4.929865329	6.970984716	3.321999431	4.9 (3.3 to 7.0)	0.828304165
DALYs	Lebanon	Both	Age-standardized	596	Urolithiasis	Rate	2008	4.421804803	5.942808708	3.214490678	4.4 (3.2 to 5.9)	0.646667663
DALYs	Yemen	Both	Age-standardized	596	Urolithiasis	Rate	2005	3.751288546	5.487212582	2.346999464	3.8 (2.3 to 5.5)	0.343462562
DALYs	Afghanistan	Both	Age-standardized	596	Urolithiasis	Rate	2007	5.977749069	9.812647172	2.95356857	6.0 (3.0 to 9.8)	0.219627611
DALYs	Bahrain	Both	Age-standardized	596	Urolithiasis	Rate	2007	4.198915851	6.050426193	3.02509907	4.2 (3.0 to 6.1)	0.693045147
DALYs	NAME	Both	Age-standardized	596	Urolithiasis	Rate	2009	4.804878121	6.22706733	3.270742283	4.8 (3.3 to 6.2)	0.577062164
DALYs	Morocco	Both	Age-standardized	596	Urolithiasis	Rate	2006	3.957179475	5.581797361	2.388617339	4.0 (2.4 to 5.6)	0.44867616
DALYs	Kuwait	Both	Age-standardized	596	Urolithiasis	Rate	2007	2.650006719	4.007914677	1.681776773	2.7 (1.7 to 4.0)	0.762411484
DALYs	Yemen	Both	Age-standardized	596	Urolithiasis	Rate	2003	3.502714975	5.036476897	2.295825485	3.5 (2.3 to 5.0)	0.324081689
DALYs	Sudan	Both	Age-standardized	596	Urolithiasis	Rate	2004	4.148732993	5.86557687	2.493675149	4.1 (2.5 to 5.9)	0.377920656
DALYs	Kuwait	Both	Age-standardized	596	Urolithiasis	Rate	2002	2.626093983	3.998431345	1.619482029	2.6 (1.6 to 4.0)	0.726816976
DALYs	Afghanistan	Both	Age-standardized	596	Urolithiasis	Rate	2008	6.046871771	9.975621277	3.015106335	6.0 (3.0 to 10.0)	0.228089171
DALYs	Iran	Both	Age-standardized	596	Urolithiasis	Rate	2007	7.794536763	9.963561179	4.727608117	7.8 (4.7 to 10.0)	0.627749442
DALYs	Morocco	Both	Age-standardized	596	Urolithiasis	Rate	2008	4.151270587	5.918401218	2.376139483	4.2 (2.4 to 5.9)	0.461803552
DALYs	Egypt	Both	Age-standardized	596	Urolithiasis	Rate	2007	5.098719334	6.629959265	3.795786887	5.1 (3.8 to 6.6)	0.529457594
DALYs	Kuwait	Both	Age-standardized	596	Urolithiasis	Rate	2005	2.638036413	4.10035136	1.647430917	2.6 (1.6 to 4.1)	0.746384913
DALYs	Saudi Arabia	Both	Age-standardized	596	Urolithiasis	Rate	2006	2.627657669	4.024001839	1.660390709	2.6 (1.7 to 4.0)	0.701152613
DALYs	Egypt	Both	Age-standardized	596	Urolithiasis	Rate	2006	5.022395751	6.519249039	3.745370907	5.0 (3.7 to 6.5)	0.530395807
DALYs	Saudi Arabia	Both	Age-standardized	596	Urolithiasis	Rate	2007	2.679643592	3.9849661	1.774178915	2.7 (1.8 to 4.0)	0.711442141
DALYs	Bahrain	Both	Age-standardized	596	Urolithiasis	Rate	2008	4.605343543	6.581044851	3.31258837	4.6 (3.3 to 6.6)	0.699806387
DALYs	Kuwait	Both	Age-standardized	596	Urolithiasis	Rate	2006	2.638369382	4.000598616	1.672125272	2.6 (1.7 to 4.0)	0.754928493
DALYs	NAME	Both	Age-standardized	596	Urolithiasis	Rate	2006	4.72318078	6.125064598	3.305416618	4.7 (3.3 to 6.1)	0.560088959
DALYs	Sudan	Both	Age-standardized	596	Urolithiasis	Rate	2005	4.287300684	6.067497625	2.534516674	4.3 (2.5 to 6.1)	0.386685712
DALYs	Oman	Both	Age-standardized	596	Urolithiasis	Rate	2008	3.481832151	4.885775026	2.399938683	3.5 (2.4 to 4.9)	0.694952263
DALYs	Syria	Both	Age-standardized	596	Urolithiasis	Rate	2006	4.115896266	5.686943623	2.989382361	4.1 (3.0 to 5.7)	0.560484761
DALYs	Syria	Both	Age-standardized	596	Urolithiasis	Rate	2007	4.092154206	5.521418477	3.029349604	4.1 (3.0 to 5.5)	0.57002812
DALYs	Sudan	Both	Age-standardized	596	Urolithiasis	Rate	2006	4.388110356	6.284769811	2.525714676	4.4 (2.5 to 6.3)	0.396151374
DALYs	Yemen	Both	Age-standardized	596	Urolithiasis	Rate	2004	3.65321678	5.291576017	2.349796783	3.7 (2.3 to 5.3)	0.333371285
DALYs	Sudan	Both	Age-standardized	596	Urolithiasis	Rate	2008	4.522916513	6.709563157	2.5457839	4.5 (2.5 to 6.7)	0.4160876
DALYs	Tunisia	Both	Age-standardized	596	Urolithiasis	Rate	2007	3.473887995	4.860501646	2.2113811	3.5 (2.2 to 4.9)	0.606696784
DALYs	NAME	Both	Age-standardized	596	Urolithiasis	Rate	2007	4.732557558	6.12549071	3.312058268	4.7 (3.3 to 6.1)	0.566516099
DALYs	Egypt	Both	Age-standardized	596	Urolithiasis	Rate	2008	5.229358792	6.87730757	3.899683458	5.2 (3.9 to 6.9)	0.524743833
DALYs	Kuwait	Both	Age-standardized	596	Urolithiasis	Rate	2003	2.647834084	3.969720347	1.647516786	2.6 (1.6 to 4.0)	0.731778685
DALYs	Iraq	Both	Age-standardized	596	Urolithiasis	Rate	2008	4.293270036	5.814270458	3.077688336	4.3 (3.1 to 5.8)	0.525242908
DALYs	Syria	Both	Age-standardized	596	Urolithiasis	Rate	2008	4.170158296	5.675883435	3.098136426	4.2 (3.1 to 5.7)	0.578990493
DALYs	Iran	Both	Age-standardized	596	Urolithiasis	Rate	2008	7.657654266	9.727642241	4.664084004	7.7 (4.7 to 9.7)	0.63286223
DALYs	Saudi Arabia	Both	Age-standardized	596	Urolithiasis	Rate	2008	2.703443339	3.968047096	1.739002936	2.7 (1.7 to 4.0)	0.721960205
DALYs	Sudan	Both	Age-standardized	596	Urolithiasis	Rate	2009	4.566967367	6.654470001	2.577449943	4.6 (2.6 to 6.7)	0.425975917
DALYs	Oman	Both	Age-standardized	596	Urolithiasis	Rate	2009	3.565203214	5.073008472	2.364488701	3.6 (2.4 to 5.1)	0.703098571
DALYs	Türkiye	Both	Age-standardized	596	Urolithiasis	Rate	2007	3.730921552	5.207762833	2.69914365	3.7 (2.7 to 5.2)	0.590442387
DALYs	Sudan	Both	Age-standardized	596	Urolithiasis	Rate	2007	4.451714374	6.496791036	2.557911321	4.5 (2.6 to 6.5)	0.406079992
DALYs	Kuwait	Both	Age-standardized	596	Urolithiasis	Rate	2004	2.635168599	3.995586526	1.62464369	2.6 (1.6 to 4.0)	0.738153707
DALYs	Türkiye	Both	Age-standardized	596	Urolithiasis	Rate	2008	3.788180911	5.21843252	2.712369877	3.8 (2.7 to 5.2)	0.599212061
DALYs	Iraq	Both	Age-standardized	596	Urolithiasis	Rate	2009	4.260153302	5.778709093	3.015449015	4.3 (3.0 to 5.8)	0.533200914
DALYs	Tunisia	Both	Age-standardized	596	Urolithiasis	Rate	2008	3.497430479	4.931392793	2.19789614	3.5 (2.2 to 4.9)	0.613529322
DALYs	Oman	Both	Age-standardized	596	Urolithiasis	Rate	2007	3.435925296	4.754200233	2.295817978	3.4 (2.3 to 4.8)	0.685055583
DALYs	Oman	Both	Age-standardized	596	Urolithiasis	Rate	2005	3.291478859	4.750689672	2.2295247	3.3 (2.2 to 4.8)	0.666401231
DALYs	Oman	Both	Age-standardized	596	Urolithiasis	Rate	2006	3.376102798	4.7535122	2.322718438	3.4 (2.3 to 4.8)	0.675353885
DALYs	Kuwait	Both	Age-standardized	596	Urolithiasis	Rate	2008	2.739715269	4.116886554	1.807567333	2.7 (1.8 to 4.1)	0.770002615
DALYs	Iraq	Both	Age-standardized	596	Urolithiasis	Rate	2007	4.332475005	6.013080823	3.056644175	4.3 (3.1 to 6.0)	0.517698972
DALYs	Kuwait	Both	Age-standardized	596	Urolithiasis	Rate	2009	2.867561523	4.267838926	1.85073439	2.9 (1.9 to 4.3)	0.777546551
DALYs	Palestine	Both	Age-standardized	596	Urolithiasis	Rate	2011	3.155626809	4.404931596	2.272349463	3.2 (2.3 to 4.4)	0.53677763
DALYs	Algeria	Both	Age-standardized	596	Urolithiasis	Rate	2011	3.892339638	5.623846702	2.340311269	3.9 (2.3 to 5.6)	0.607825529
DALYs	Yemen	Both	Age-standardized	596	Urolithiasis	Rate	2008	3.991057861	5.967518103	2.315650958	4.0 (2.3 to 6.0)	0.373140288
DALYs	Qatar	Both	Age-standardized	596	Urolithiasis	Rate	2011	4.435736434	6.592277844	3.002120876	4.4 (3.0 to 6.6)	0.78721245
DALYs	Yemen	Both	Age-standardized	596	Urolithiasis	Rate	2009	4.010307349	5.93046144	2.316457008	4.0 (2.3 to 5.9)	0.382762252
DALYs	Oman	Both	Age-standardized	596	Urolithiasis	Rate	2010	3.613791274	5.055119236	2.354723706	3.6 (2.4 to 5.1)	0.710688695
DALYs	Algeria	Both	Age-standardized	596	Urolithiasis	Rate	2012	3.873146572	5.590202392	2.210621921	3.9 (2.2 to 5.6)	0.612703533
DALYs	Qatar	Both	Age-standardized	596	Urolithiasis	Rate	2012	4.284835348	6.500407577	2.857320289	4.3 (2.9 to 6.5)	0.793494901
DALYs	Jordan	Both	Age-standardized	596	Urolithiasis	Rate	2011	3.290361201	4.762800994	2.226630152	3.3 (2.2 to 4.8)	0.66739668
DALYs	Iraq	Both	Age-standardized	596	Urolithiasis	Rate	2011	4.182012385	5.595637604	2.980935706	4.2 (3.0 to 5.6)	0.553048555
DALYs	Iraq	Both	Age-standardized	596	Urolithiasis	Rate	2010	4.218492721	5.669243025	2.982888634	4.2 (3.0 to 5.7)	0.542343278
DALYs	Iraq	Both	Age-standardized	596	Urolithiasis	Rate	2012	4.143839467	5.585667339	2.936785441	4.1 (2.9 to 5.6)	0.564745467
DALYs	UAE	Both	Age-standardized	596	Urolithiasis	Rate	2011	4.548782431	6.637455923	3.166594751	4.5 (3.2 to 6.6)	0.832912804
DALYs	Yemen	Both	Age-standardized	596	Urolithiasis	Rate	2011	4.004161183	6.062376356	2.317071715	4.0 (2.3 to 6.1)	0.401471801
DALYs	Jordan	Both	Age-standardized	596	Urolithiasis	Rate	2013	3.333700513	4.753772615	2.221181765	3.3 (2.2 to 4.8)	0.681119962
DALYs	Algeria	Both	Age-standardized	596	Urolithiasis	Rate	2013	3.895209673	5.66760288	2.301647868	3.9 (2.3 to 5.7)	0.617422204
DALYs	UAE	Both	Age-standardized	596	Urolithiasis	Rate	2013	4.862020189	6.973228792	3.30323756	4.9 (3.3 to 7.0)	0.833803818
DALYs	Kuwait	Both	Age-standardized	596	Urolithiasis	Rate	2011	2.984725095	4.338894133	2.018607457	3.0 (2.0 to 4.3)	0.791812065
DALYs	Jordan	Both	Age-standardized	596	Urolithiasis	Rate	2012	3.323948931	4.748485017	2.244091662	3.3 (2.2 to 4.7)	0.674568925
DALYs	UAE	Both	Age-standardized	596	Urolithiasis	Rate	2012	4.490939197	6.426398512	3.107402941	4.5 (3.1 to 6.4)	0.83358611
DALYs	Kuwait	Both	Age-standardized	596	Urolithiasis	Rate	2012	3.136872046	4.434147603	2.155622341	3.1 (2.2 to 4.4)	0.798356988
DALYs	Yemen	Both	Age-standardized	596	Urolithiasis	Rate	2012	3.989692761	6.241907863	2.219017649	4.0 (2.2 to 6.2)	0.409561349
DALYs	Jordan	Both	Age-standardized	596	Urolithiasis	Rate	2014	3.297275928	4.76324621	2.174710185	3.3 (2.2 to 4.8)	0.68713404
DALYs	UAE	Both	Age-standardized	596	Urolithiasis	Rate	2014	5.628548793	8.061712999	3.888994847	5.6 (3.9 to 8.1)	0.833858727
DALYs	UAE	Both	Age-standardized	596	Urolithiasis	Rate	2015	5.772183152	8.441360219	4.042002773	5.8 (4.0 to 8.4)	0.834175498
DALYs	Jordan	Both	Age-standardized	596	Urolithiasis	Rate	2015	3.264056663	4.82666945	2.245599101	3.3 (2.2 to 4.8)	0.692952032
DALYs	Algeria	Both	Age-standardized	596	Urolithiasis	Rate	2014	3.894696948	5.694417808	2.229457019	3.9 (2.2 to 5.7)	0.622087292
DALYs	Kuwait	Both	Age-standardized	596	Urolithiasis	Rate	2010	2.920362361	4.303369348	1.902694378	2.9 (1.9 to 4.3)	0.784873929
DALYs	Algeria	Both	Age-standardized	596	Urolithiasis	Rate	2015	3.880504359	5.663632777	2.265323786	3.9 (2.3 to 5.7)	0.626745568
DALYs	Palestine	Both	Age-standardized	596	Urolithiasis	Rate	2013	3.079949616	4.387866155	2.160958968	3.1 (2.2 to 4.4)	0.559163481
DALYs	Yemen	Both	Age-standardized	596	Urolithiasis	Rate	2013	4.012689305	6.448941003	2.206978592	4.0 (2.2 to 6.4)	0.417642405
DALYs	NAME	Both	Age-standardized	596	Urolithiasis	Rate	2010	4.80667648	6.222219704	3.290787747	4.8 (3.3 to 6.2)	0.581849041
DALYs	Kuwait	Both	Age-standardized	596	Urolithiasis	Rate	2013	3.340456649	4.785823748	2.396209307	3.3 (2.4 to 4.8)	0.804583834
DALYs	NAME	Both	Age-standardized	596	Urolithiasis	Rate	2011	4.805533251	6.269381492	3.287938293	4.8 (3.3 to 6.3)	0.587593075
DALYs	Sudan	Both	Age-standardized	596	Urolithiasis	Rate	2012	4.617127854	6.742685642	2.476516045	4.6 (2.5 to 6.7)	0.456790265
DALYs	Sudan	Both	Age-standardized	596	Urolithiasis	Rate	2010	4.583354519	6.677180333	2.560040371	4.6 (2.6 to 6.7)	0.436171097
DALYs	Palestine	Both	Age-standardized	596	Urolithiasis	Rate	2012	3.106530058	4.315450601	2.237823392	3.1 (2.2 to 4.3)	0.548295425
DALYs	Oman	Both	Age-standardized	596	Urolithiasis	Rate	2011	3.593187981	5.111158833	2.426159374	3.6 (2.4 to 5.1)	0.718264528
DALYs	Palestine	Both	Age-standardized	596	Urolithiasis	Rate	2014	3.067084644	4.350476475	2.206463369	3.1 (2.2 to 4.4)	0.569239882
DALYs	Oman	Both	Age-standardized	596	Urolithiasis	Rate	2012	3.549884588	4.927188825	2.348216464	3.5 (2.3 to 4.9)	0.726450074
DALYs	Algeria	Both	Age-standardized	596	Urolithiasis	Rate	2016	3.832422264	5.548162444	2.221042765	3.8 (2.2 to 5.5)	0.631710736
DALYs	Yemen	Both	Age-standardized	596	Urolithiasis	Rate	2010	3.978907195	5.977556783	2.320426597	4.0 (2.3 to 6.0)	0.392936641
DALYs	Qatar	Both	Age-standardized	596	Urolithiasis	Rate	2013	4.169695758	6.217394155	2.844131598	4.2 (2.8 to 6.2)	0.799611555
DALYs	Sudan	Both	Age-standardized	596	Urolithiasis	Rate	2011	4.597462518	6.717041017	2.477682407	4.6 (2.5 to 6.7)	0.447239442
DALYs	Palestine	Both	Age-standardized	596	Urolithiasis	Rate	2015	3.045347865	4.228329799	2.207380164	3.0 (2.2 to 4.2)	0.579204261
DALYs	Palestine	Both	Age-standardized	596	Urolithiasis	Rate	2016	2.988201864	4.174558849	2.123757558	3.0 (2.1 to 4.2)	0.58949277
DALYs	Qatar	Both	Age-standardized	596	Urolithiasis	Rate	2014	4.094415686	6.254403389	2.803518785	4.1 (2.8 to 6.3)	0.80572571
DALYs	Jordan	Both	Age-standardized	596	Urolithiasis	Rate	2016	3.269118766	4.821874352	2.206883889	3.3 (2.2 to 4.8)	0.698473302
DALYs	NAME	Both	Age-standardized	596	Urolithiasis	Rate	2012	4.822772132	6.2973401	3.279163524	4.8 (3.3 to 6.3)	0.594111701
DALYs	Qatar	Both	Age-standardized	596	Urolithiasis	Rate	2015	3.938777284	5.837516411	2.690464938	3.9 (2.7 to 5.8)	0.811872852
DALYs	Qatar	Both	Age-standardized	596	Urolithiasis	Rate	2016	3.9027644	5.859770449	2.624689601	3.9 (2.6 to 5.9)	0.817979841
DALYs	Sudan	Both	Age-standardized	596	Urolithiasis	Rate	2013	4.641088372	6.780283487	2.465280919	4.6 (2.5 to 6.8)	0.466435995
DALYs	NAME	Both	Age-standardized	596	Urolithiasis	Rate	2013	4.834629369	6.259917734	3.30380869	4.8 (3.3 to 6.3)	0.601127066
DALYs	Oman	Both	Age-standardized	596	Urolithiasis	Rate	2014	3.515468285	4.92397454	2.305841167	3.5 (2.3 to 4.9)	0.738743772
DALYs	NAME	Both	Age-standardized	596	Urolithiasis	Rate	2014	4.826846774	6.371944171	3.259834083	4.8 (3.3 to 6.4)	0.608418687
DALYs	Oman	Both	Age-standardized	596	Urolithiasis	Rate	2013	3.499086813	4.972103376	2.348803159	3.5 (2.3 to 5.0)	0.73343249
DALYs	UAE	Both	Age-standardized	596	Urolithiasis	Rate	2016	5.970723534	8.969594849	4.082504082	6.0 (4.1 to 9.0)	0.83522071
DALYs	Yemen	Both	Age-standardized	596	Urolithiasis	Rate	2014	4.004391396	6.462991332	2.214367763	4.0 (2.2 to 6.5)	0.425189667
DALYs	Iraq	Both	Age-standardized	596	Urolithiasis	Rate	2013	4.086248588	5.535750316	2.904302757	4.1 (2.9 to 5.5)	0.576968998
DALYs	Iraq	Both	Age-standardized	596	Urolithiasis	Rate	2014	4.06743404	5.526417551	2.908070078	4.1 (2.9 to 5.5)	0.588317652
DALYs	Kuwait	Both	Age-standardized	596	Urolithiasis	Rate	2014	3.439006314	4.83495441	2.488358833	3.4 (2.5 to 4.8)	0.810743233
DALYs	Sudan	Both	Age-standardized	596	Urolithiasis	Rate	2014	4.673511623	6.915161119	2.497274773	4.7 (2.5 to 6.9)	0.476362135
DALYs	NAME	Both	Age-standardized	596	Urolithiasis	Rate	2015	4.771879865	6.232846834	3.259674355	4.8 (3.3 to 6.2)	0.61577742
DALYs	Oman	Both	Age-standardized	596	Urolithiasis	Rate	2015	3.522331882	5.057951815	2.39844283	3.5 (2.4 to 5.1)	0.743597182
DALYs	Sudan	Both	Age-standardized	596	Urolithiasis	Rate	2015	4.675991771	6.915608207	2.472607963	4.7 (2.5 to 6.9)	0.486549437
DALYs	Iraq	Both	Age-standardized	596	Urolithiasis	Rate	2015	4.036229682	5.614373163	2.847179338	4.0 (2.8 to 5.6)	0.599494007
DALYs	Yemen	Both	Age-standardized	596	Urolithiasis	Rate	2015	4.021537952	6.365976732	2.218761227	4.0 (2.2 to 6.4)	0.430197789
DALYs	Kuwait	Both	Age-standardized	596	Urolithiasis	Rate	2015	3.345093979	4.652624132	2.39559526	3.3 (2.4 to 4.7)	0.816998413
DALYs	Bahrain	Both	Age-standardized	596	Urolithiasis	Rate	2009	4.921961909	7.503757097	3.446651976	4.9 (3.4 to 7.5)	0.70488584
DALYs	Morocco	Both	Age-standardized	596	Urolithiasis	Rate	2009	4.220681739	6.035864404	2.402914677	4.2 (2.4 to 6.0)	0.468929893
DALYs	Afghanistan	Both	Age-standardized	596	Urolithiasis	Rate	2009	6.091778618	10.1106562	2.870225602	6.1 (2.9 to 10.1)	0.237900824
DALYs	Saudi Arabia	Both	Age-standardized	596	Urolithiasis	Rate	2009	2.773708311	4.025848672	1.817076829	2.8 (1.8 to 4.0)	0.731158488
DALYs	Tunisia	Both	Age-standardized	596	Urolithiasis	Rate	2009	3.526437172	4.989964512	2.187971415	3.5 (2.2 to 5.0)	0.620106833
DALYs	Iran	Both	Age-standardized	596	Urolithiasis	Rate	2009	7.54878989	9.61946461	4.676597457	7.5 (4.7 to 9.6)	0.63739838
DALYs	Saudi Arabia	Both	Age-standardized	596	Urolithiasis	Rate	2010	2.781464967	4.168356115	1.828081142	2.8 (1.8 to 4.2)	0.740300669
DALYs	Bahrain	Both	Age-standardized	596	Urolithiasis	Rate	2010	5.237004262	8.457184503	3.385030515	5.2 (3.4 to 8.5)	0.70790262
DALYs	Egypt	Both	Age-standardized	596	Urolithiasis	Rate	2009	5.404238499	6.959155506	3.94447863	5.4 (3.9 to 7.0)	0.516255831
DALYs	Syria	Both	Age-standardized	596	Urolithiasis	Rate	2009	4.140945539	5.831323977	3.031568022	4.1 (3.0 to 5.8)	0.587789118
DALYs	Lebanon	Both	Age-standardized	596	Urolithiasis	Rate	2009	4.401689402	5.829080168	3.207357925	4.4 (3.2 to 5.8)	0.657433186
DALYs	Tunisia	Both	Age-standardized	596	Urolithiasis	Rate	2010	3.550793461	5.092553707	2.183782751	3.6 (2.2 to 5.1)	0.626432774
DALYs	Iran	Both	Age-standardized	596	Urolithiasis	Rate	2010	7.427156157	9.330393949	4.62978038	7.4 (4.6 to 9.3)	0.64255917
DALYs	Türkiye	Both	Age-standardized	596	Urolithiasis	Rate	2009	3.868797112	5.173476213	2.861031076	3.9 (2.9 to 5.2)	0.607104618
DALYs	Libya	Both	Age-standardized	596	Urolithiasis	Rate	2009	5.051678543	6.958647679	2.73729483	5.1 (2.7 to 7.0)	0.704998471
DALYs	Libya	Both	Age-standardized	596	Urolithiasis	Rate	2010	5.222474634	7.254104005	2.838540158	5.2 (2.8 to 7.3)	0.711362496
DALYs	Bahrain	Both	Age-standardized	596	Urolithiasis	Rate	2011	5.454676757	9.097631754	3.344673933	5.5 (3.3 to 9.1)	0.708958739
DALYs	Saudi Arabia	Both	Age-standardized	596	Urolithiasis	Rate	2011	2.787699854	4.070810454	1.778180463	2.8 (1.8 to 4.1)	0.749959451
DALYs	Iran	Both	Age-standardized	596	Urolithiasis	Rate	2011	7.326282494	9.198942321	4.631103548	7.3 (4.6 to 9.2)	0.647899089
DALYs	Tunisia	Both	Age-standardized	596	Urolithiasis	Rate	2011	3.556947258	5.159469586	2.170385028	3.6 (2.2 to 5.2)	0.63201984
DALYs	Egypt	Both	Age-standardized	596	Urolithiasis	Rate	2010	5.50771915	7.112048183	3.94789807	5.5 (3.9 to 7.1)	0.507715477
DALYs	Libya	Both	Age-standardized	596	Urolithiasis	Rate	2011	5.311586175	7.443003159	2.871948688	5.3 (2.9 to 7.4)	0.711466657
DALYs	Syria	Both	Age-standardized	596	Urolithiasis	Rate	2010	4.100435249	5.671939493	2.951502275	4.1 (3.0 to 5.7)	0.595967764
DALYs	Lebanon	Both	Age-standardized	596	Urolithiasis	Rate	2010	4.373556929	5.837583682	3.240873033	4.4 (3.2 to 5.8)	0.668804525
DALYs	Türkiye	Both	Age-standardized	596	Urolithiasis	Rate	2010	3.881112726	5.229787241	2.847835048	3.9 (2.8 to 5.2)	0.615597228
DALYs	Morocco	Both	Age-standardized	596	Urolithiasis	Rate	2010	4.273214201	6.146205854	2.427346545	4.3 (2.4 to 6.1)	0.476269799
DALYs	Iran	Both	Age-standardized	596	Urolithiasis	Rate	2012	7.259730678	9.089441406	4.567989979	7.3 (4.6 to 9.1)	0.651500587
DALYs	Tunisia	Both	Age-standardized	596	Urolithiasis	Rate	2012	3.550016915	4.993393969	2.112559226	3.6 (2.1 to 5.0)	0.637578345
DALYs	Syria	Both	Age-standardized	596	Urolithiasis	Rate	2011	4.142302462	5.69269235	3.020844787	4.1 (3.0 to 5.7)	0.601524456
DALYs	Egypt	Both	Age-standardized	596	Urolithiasis	Rate	2011	5.607992284	7.299902353	4.017587625	5.6 (4.0 to 7.3)	0.504594044
DALYs	Afghanistan	Both	Age-standardized	596	Urolithiasis	Rate	2010	6.163549572	10.38178164	2.993654334	6.2 (3.0 to 10.4)	0.247759949
DALYs	Türkiye	Both	Age-standardized	596	Urolithiasis	Rate	2011	3.858530026	5.271739236	2.825031394	3.9 (2.8 to 5.3)	0.624787211
DALYs	Libya	Both	Age-standardized	596	Urolithiasis	Rate	2012	5.285401586	7.353506433	2.830661103	5.3 (2.8 to 7.4)	0.716700693
DALYs	Lebanon	Both	Age-standardized	596	Urolithiasis	Rate	2011	4.378844273	5.88570705	3.184064492	4.4 (3.2 to 5.9)	0.680920617
DALYs	Bahrain	Both	Age-standardized	596	Urolithiasis	Rate	2012	5.663998187	9.800812168	3.224967843	5.7 (3.2 to 9.8)	0.710362418
DALYs	Afghanistan	Both	Age-standardized	596	Urolithiasis	Rate	2011	6.188331315	10.44199112	2.876538518	6.2 (2.9 to 10.4)	0.257041676
DALYs	Saudi Arabia	Both	Age-standardized	596	Urolithiasis	Rate	2012	2.80722304	4.258828247	1.802831661	2.8 (1.8 to 4.3)	0.759054935
DALYs	Morocco	Both	Age-standardized	596	Urolithiasis	Rate	2011	4.288620365	6.271484151	2.397132162	4.3 (2.4 to 6.3)	0.483922152
DALYs	Libya	Both	Age-standardized	596	Urolithiasis	Rate	2013	5.302247347	7.46256306	2.765353767	5.3 (2.8 to 7.5)	0.71766525
DALYs	Türkiye	Both	Age-standardized	596	Urolithiasis	Rate	2012	3.935429401	5.335740839	2.900021708	3.9 (2.9 to 5.3)	0.634097092
DALYs	Lebanon	Both	Age-standardized	596	Urolithiasis	Rate	2012	4.347571751	5.688759865	3.178917935	4.3 (3.2 to 5.7)	0.693910983
DALYs	Saudi Arabia	Both	Age-standardized	596	Urolithiasis	Rate	2013	2.791361833	4.151746934	1.798446014	2.8 (1.8 to 4.2)	0.767387864
DALYs	Bahrain	Both	Age-standardized	596	Urolithiasis	Rate	2013	5.820203728	9.852970903	3.100052472	5.8 (3.1 to 9.9)	0.713343156
DALYs	Tunisia	Both	Age-standardized	596	Urolithiasis	Rate	2013	3.555992848	5.052901373	2.216890551	3.6 (2.2 to 5.1)	0.643008512
DALYs	Iran	Both	Age-standardized	596	Urolithiasis	Rate	2013	7.30191838	9.074216307	4.564871848	7.3 (4.6 to 9.1)	0.654475289
DALYs	Egypt	Both	Age-standardized	596	Urolithiasis	Rate	2012	5.746038943	7.434772859	4.024239062	5.7 (4.0 to 7.4)	0.509157068
DALYs	Afghanistan	Both	Age-standardized	596	Urolithiasis	Rate	2012	6.220114075	10.60551761	2.846288181	6.2 (2.8 to 10.6)	0.266484407
DALYs	Morocco	Both	Age-standardized	596	Urolithiasis	Rate	2012	4.302547635	6.29968178	2.437618518	4.3 (2.4 to 6.3)	0.491603392
DALYs	Libya	Both	Age-standardized	596	Urolithiasis	Rate	2014	5.39604555	7.647541442	2.863151107	5.4 (2.9 to 7.6)	0.716042207
DALYs	Lebanon	Both	Age-standardized	596	Urolithiasis	Rate	2013	4.313181826	5.760465008	3.206918769	4.3 (3.2 to 5.8)	0.704811001
DALYs	Bahrain	Both	Age-standardized	596	Urolithiasis	Rate	2014	5.516009062	9.252619646	2.921028661	5.5 (2.9 to 9.3)	0.71676806
DALYs	Syria	Both	Age-standardized	596	Urolithiasis	Rate	2012	4.163354641	5.651512138	3.037894749	4.2 (3.0 to 5.7)	0.602872601
DALYs	Saudi Arabia	Both	Age-standardized	596	Urolithiasis	Rate	2014	2.781058292	4.035993022	1.788992003	2.8 (1.8 to 4.0)	0.775178133
DALYs	Afghanistan	Both	Age-standardized	596	Urolithiasis	Rate	2013	6.272186275	10.79769002	2.853136567	6.3 (2.9 to 10.8)	0.275636558
DALYs	Iran	Both	Age-standardized	596	Urolithiasis	Rate	2014	7.088360336	8.888691501	4.54693108	7.1 (4.5 to 8.9)	0.657961511
DALYs	Morocco	Both	Age-standardized	596	Urolithiasis	Rate	2013	4.345075911	6.305819761	2.337404576	4.3 (2.3 to 6.3)	0.499528607
DALYs	Egypt	Both	Age-standardized	596	Urolithiasis	Rate	2013	5.655503172	7.256638029	4.079200914	5.7 (4.1 to 7.3)	0.519334464
DALYs	Syria	Both	Age-standardized	596	Urolithiasis	Rate	2013	4.210615143	5.831929177	3.081437234	4.2 (3.1 to 5.8)	0.602410134
DALYs	Tunisia	Both	Age-standardized	596	Urolithiasis	Rate	2014	3.552624728	5.159110596	2.172780502	3.6 (2.2 to 5.2)	0.648297395
DALYs	Türkiye	Both	Age-standardized	596	Urolithiasis	Rate	2013	3.992553457	5.373450983	2.966193531	4.0 (3.0 to 5.4)	0.643723823
DALYs	Saudi Arabia	Both	Age-standardized	596	Urolithiasis	Rate	2015	2.747973897	4.060662026	1.724505937	2.7 (1.7 to 4.1)	0.782300802
DALYs	Bahrain	Both	Age-standardized	596	Urolithiasis	Rate	2015	5.377200951	8.72999427	2.944979847	5.4 (2.9 to 8.7)	0.719926605
DALYs	Afghanistan	Both	Age-standardized	596	Urolithiasis	Rate	2014	6.285044948	10.838501	2.815388386	6.3 (2.8 to 10.8)	0.284030351
DALYs	Morocco	Both	Age-standardized	596	Urolithiasis	Rate	2014	4.37013814	6.387468299	2.391971505	4.4 (2.4 to 6.4)	0.507443265
DALYs	Iran	Both	Age-standardized	596	Urolithiasis	Rate	2015	6.59358575	8.2575577	4.456046116	6.6 (4.5 to 8.3)	0.662057987
DALYs	Tunisia	Both	Age-standardized	596	Urolithiasis	Rate	2015	3.550457909	4.957695947	2.128679062	3.6 (2.1 to 5.0)	0.653413538
DALYs	Egypt	Both	Age-standardized	596	Urolithiasis	Rate	2014	5.784990978	7.606606852	4.068452818	5.8 (4.1 to 7.6)	0.531749809
DALYs	Syria	Both	Age-standardized	596	Urolithiasis	Rate	2014	4.2269692	5.741300763	3.019622213	4.2 (3.0 to 5.7)	0.60223576
DALYs	Libya	Both	Age-standardized	596	Urolithiasis	Rate	2015	5.431121195	7.888607238	2.75284669	5.4 (2.8 to 7.9)	0.713651367
DALYs	Lebanon	Both	Age-standardized	596	Urolithiasis	Rate	2014	4.288792566	5.578295046	3.211028585	4.3 (3.2 to 5.6)	0.712423873
DALYs	Türkiye	Both	Age-standardized	596	Urolithiasis	Rate	2014	4.014274423	5.445679848	2.978191754	4.0 (3.0 to 5.4)	0.653388835
DALYs	Syria	Both	Age-standardized	596	Urolithiasis	Rate	2015	4.199417827	5.861022275	2.9849373	4.2 (3.0 to 5.9)	0.602282914
DALYs	Egypt	Both	Age-standardized	596	Urolithiasis	Rate	2015	5.994025432	7.641410343	4.156668244	6.0 (4.2 to 7.6)	0.544370149
DALYs	Türkiye	Both	Age-standardized	596	Urolithiasis	Rate	2015	3.981409363	5.315977269	2.91704664	4.0 (2.9 to 5.3)	0.662971739
DALYs	Lebanon	Both	Age-standardized	596	Urolithiasis	Rate	2015	4.236542254	5.480500695	3.108597703	4.2 (3.1 to 5.5)	0.718697292
DALYs	Afghanistan	Both	Age-standardized	596	Urolithiasis	Rate	2015	6.338253606	10.87319839	2.833715085	6.3 (2.8 to 10.9)	0.291849505
DALYs	Morocco	Both	Age-standardized	596	Urolithiasis	Rate	2015	4.37965673	6.522223576	2.392730291	4.4 (2.4 to 6.5)	0.515582893
DALYs	Palestine	Both	Age-standardized	596	Urolithiasis	Rate	2017	2.934797369	4.218261296	2.026835369	2.9 (2.0 to 4.2)	0.599157187
DALYs	Algeria	Both	Age-standardized	596	Urolithiasis	Rate	2018	3.872387252	5.596565165	2.192738724	3.9 (2.2 to 5.6)	0.642500039
DALYs	Syria	Both	Age-standardized	596	Urolithiasis	Rate	2016	4.204146181	5.914736708	3.010876972	4.2 (3.0 to 5.9)	0.602911181
DALYs	Algeria	Both	Age-standardized	596	Urolithiasis	Rate	2017	3.829778294	5.510575538	2.23585953	3.8 (2.2 to 5.5)	0.636973176
DALYs	Qatar	Both	Age-standardized	596	Urolithiasis	Rate	2018	3.891139334	5.875843506	2.561618419	3.9 (2.6 to 5.9)	0.829962127
DALYs	Saudi Arabia	Both	Age-standardized	596	Urolithiasis	Rate	2016	2.765765739	4.179185136	1.804657342	2.8 (1.8 to 4.2)	0.788867882
DALYs	Bahrain	Both	Age-standardized	596	Urolithiasis	Rate	2016	5.386246202	8.755163333	3.060194402	5.4 (3.1 to 8.8)	0.723611297
DALYs	Egypt	Both	Age-standardized	596	Urolithiasis	Rate	2016	5.880200519	7.567088958	4.019351271	5.9 (4.0 to 7.6)	0.556012469
DALYs	Iraq	Both	Age-standardized	596	Urolithiasis	Rate	2016	4.02318411	5.50523095	2.901403676	4.0 (2.9 to 5.5)	0.611508646
DALYs	Tunisia	Both	Age-standardized	596	Urolithiasis	Rate	2016	3.555261224	5.14139768	2.151738455	3.6 (2.2 to 5.1)	0.658353517
DALYs	NAME	Both	Age-standardized	596	Urolithiasis	Rate	2016	4.723818113	6.090847784	3.234189683	4.7 (3.2 to 6.1)	0.623142325
DALYs	Syria	Both	Age-standardized	596	Urolithiasis	Rate	2017	4.179424231	5.861527487	2.985692474	4.2 (3.0 to 5.9)	0.604896366
DALYs	Türkiye	Both	Age-standardized	596	Urolithiasis	Rate	2016	3.962189001	5.285034384	2.948143152	4.0 (2.9 to 5.3)	0.671948148
DALYs	Iran	Both	Age-standardized	596	Urolithiasis	Rate	2016	6.413720542	8.077365675	4.439112897	6.4 (4.4 to 8.1)	0.667652445
DALYs	Egypt	Both	Age-standardized	596	Urolithiasis	Rate	2017	5.597982358	7.197115907	3.917688442	5.6 (3.9 to 7.2)	0.566914632
DALYs	Iran	Both	Age-standardized	596	Urolithiasis	Rate	2017	6.388653844	8.059035214	4.445846698	6.4 (4.4 to 8.1)	0.674343462
DALYs	Jordan	Both	Age-standardized	596	Urolithiasis	Rate	2019	3.271429374	4.827337653	2.188677584	3.3 (2.2 to 4.8)	0.714998946
DALYs	UAE	Both	Age-standardized	596	Urolithiasis	Rate	2019	5.519340613	8.340760089	3.576856872	5.5 (3.6 to 8.3)	0.842985326
DALYs	Türkiye	Both	Age-standardized	596	Urolithiasis	Rate	2017	3.901450941	5.281086281	2.884060212	3.9 (2.9 to 5.3)	0.681096272
DALYs	Libya	Both	Age-standardized	596	Urolithiasis	Rate	2016	5.537204987	7.904534488	2.809412333	5.5 (2.8 to 7.9)	0.71076014
DALYs	Lebanon	Both	Age-standardized	596	Urolithiasis	Rate	2016	4.154190842	5.460374242	3.061045648	4.2 (3.1 to 5.5)	0.724583347
DALYs	Afghanistan	Both	Age-standardized	596	Urolithiasis	Rate	2016	6.389451014	10.91884386	2.897052622	6.4 (2.9 to 10.9)	0.299630696
DALYs	Tunisia	Both	Age-standardized	596	Urolithiasis	Rate	2017	3.567418955	5.074252814	2.175738607	3.6 (2.2 to 5.1)	0.663222845
DALYs	Libya	Both	Age-standardized	596	Urolithiasis	Rate	2017	5.588011458	8.213788798	2.784038551	5.6 (2.8 to 8.2)	0.710666264
DALYs	Türkiye	Both	Age-standardized	596	Urolithiasis	Rate	2018	3.819287541	5.252504056	2.870195707	3.8 (2.9 to 5.3)	0.689895867
DALYs	Iraq	Both	Age-standardized	596	Urolithiasis	Rate	2018	4.047498346	5.448105893	2.846767361	4.0 (2.8 to 5.4)	0.633232108
DALYs	Iraq	Both	Age-standardized	596	Urolithiasis	Rate	2017	4.021033642	5.425501042	2.868627101	4.0 (2.9 to 5.4)	0.622674532
DALYs	Algeria	Both	Age-standardized	596	Urolithiasis	Rate	2019	3.885362728	5.556687147	2.234849828	3.9 (2.2 to 5.6)	0.648210785
DALYs	NAME	Both	Age-standardized	596	Urolithiasis	Rate	2017	4.668293275	6.072033756	3.235258816	4.7 (3.2 to 6.1)	0.630560773
DALYs	Yemen	Both	Age-standardized	596	Urolithiasis	Rate	2016	4.00143294	6.450785321	2.198838242	4.0 (2.2 to 6.5)	0.434232983
DALYs	Sudan	Both	Age-standardized	596	Urolithiasis	Rate	2016	4.649995989	6.711853603	2.482501417	4.6 (2.5 to 6.7)	0.496848219
DALYs	Lebanon	Both	Age-standardized	596	Urolithiasis	Rate	2017	4.051744951	5.425892737	2.972615909	4.1 (3.0 to 5.4)	0.729963294
DALYs	Bahrain	Both	Age-standardized	596	Urolithiasis	Rate	2017	5.333310506	8.46294415	2.968713831	5.3 (3.0 to 8.5)	0.729323103
DALYs	Morocco	Both	Age-standardized	596	Urolithiasis	Rate	2016	4.424293489	6.508364552	2.351812922	4.4 (2.4 to 6.5)	0.523518592
DALYs	Saudi Arabia	Both	Age-standardized	596	Urolithiasis	Rate	2017	2.767535196	4.161008175	1.767436372	2.8 (1.8 to 4.2)	0.794886288
DALYs	Afghanistan	Both	Age-standardized	596	Urolithiasis	Rate	2017	6.434150769	10.77824801	2.902418895	6.4 (2.9 to 10.8)	0.307424618
DALYs	Lebanon	Both	Age-standardized	596	Urolithiasis	Rate	2018	4.012961573	5.450877702	2.963047258	4.0 (3.0 to 5.5)	0.734746243
DALYs	NAME	Both	Age-standardized	596	Urolithiasis	Rate	2018	4.636104186	5.994198187	3.244890686	4.6 (3.2 to 6.0)	0.637917915
DALYs	Afghanistan	Both	Age-standardized	596	Urolithiasis	Rate	2018	6.428334045	10.81329471	2.815031493	6.4 (2.8 to 10.8)	0.314866093
DALYs	Morocco	Both	Age-standardized	596	Urolithiasis	Rate	2018	4.4706947	6.395055172	2.455073579	4.5 (2.5 to 6.4)	0.539729671
DALYs	Kuwait	Both	Age-standardized	596	Urolithiasis	Rate	2016	3.198586113	4.473941228	2.282451524	3.2 (2.3 to 4.5)	0.823026527
DALYs	Qatar	Both	Age-standardized	596	Urolithiasis	Rate	2017	3.896314962	5.864127884	2.576047919	3.9 (2.6 to 5.9)	0.824016868
DALYs	Morocco	Both	Age-standardized	596	Urolithiasis	Rate	2017	4.428364343	6.453049275	2.386558109	4.4 (2.4 to 6.5)	0.531610862
DALYs	Sudan	Both	Age-standardized	596	Urolithiasis	Rate	2017	4.641427219	6.7441761	2.49780917	4.6 (2.5 to 6.7)	0.506883534
DALYs	UAE	Both	Age-standardized	596	Urolithiasis	Rate	2018	5.618573124	8.641185597	3.757000083	5.6 (3.8 to 8.6)	0.83990014
DALYs	Kuwait	Both	Age-standardized	596	Urolithiasis	Rate	2018	3.096586225	4.424866785	2.133894463	3.1 (2.1 to 4.4)	0.834371461
DALYs	Jordan	Both	Age-standardized	596	Urolithiasis	Rate	2018	3.264767234	4.779322669	2.182855358	3.3 (2.2 to 4.8)	0.709412879
DALYs	Egypt	Both	Age-standardized	596	Urolithiasis	Rate	2018	5.549292038	7.118245761	3.938783344	5.5 (3.9 to 7.1)	0.577442786
DALYs	Sudan	Both	Age-standardized	596	Urolithiasis	Rate	2018	4.631679938	6.803679887	2.545631459	4.6 (2.5 to 6.8)	0.516214086
DALYs	Kuwait	Both	Age-standardized	596	Urolithiasis	Rate	2017	3.160372578	4.464790295	2.224998365	3.2 (2.2 to 4.5)	0.828886987
DALYs	Yemen	Both	Age-standardized	596	Urolithiasis	Rate	2017	3.999902297	6.296752852	2.179036444	4.0 (2.2 to 6.3)	0.437549155
DALYs	Yemen	Both	Age-standardized	596	Urolithiasis	Rate	2018	4.007154715	6.430653121	2.086820523	4.0 (2.1 to 6.4)	0.440727991
DALYs	Palestine	Both	Age-standardized	596	Urolithiasis	Rate	2019	2.928041522	4.202543429	2.073529481	2.9 (2.1 to 4.2)	0.616466839
DALYs	Jordan	Both	Age-standardized	596	Urolithiasis	Rate	2017	3.278869759	4.742913379	2.122372615	3.3 (2.1 to 4.7)	0.703923826
DALYs	Syria	Both	Age-standardized	596	Urolithiasis	Rate	2018	4.149396151	5.681576779	3.049811186	4.1 (3.0 to 5.7)	0.608507164
DALYs	Oman	Both	Age-standardized	596	Urolithiasis	Rate	2016	3.54714872	4.964571683	2.387233283	3.5 (2.4 to 5.0)	0.748797193
DALYs	Palestine	Both	Age-standardized	596	Urolithiasis	Rate	2018	2.931676968	4.208510004	1.951562459	2.9 (2.0 to 4.2)	0.608124861
DALYs	Qatar	Both	Age-standardized	596	Urolithiasis	Rate	2019	3.870477283	5.703743528	2.531578892	3.9 (2.5 to 5.7)	0.835805284
DALYs	UAE	Both	Age-standardized	596	Urolithiasis	Rate	2017	5.813729253	8.842451697	3.980537194	5.8 (4.0 to 8.8)	0.837213553
DALYs	Oman	Both	Age-standardized	596	Urolithiasis	Rate	2018	3.504159104	4.920680567	2.361835203	3.5 (2.4 to 4.9)	0.759179514
DALYs	Oman	Both	Age-standardized	596	Urolithiasis	Rate	2017	3.52945342	4.982718247	2.32062261	3.5 (2.3 to 5.0)	0.753786058
DALYs	Jordan	Both	Age-standardized	596	Urolithiasis	Rate	2020	3.306688553	4.7664731	2.152106416	3.3 (2.2 to 4.8)	0.72006824
DALYs	UAE	Both	Age-standardized	596	Urolithiasis	Rate	2020	4.818559446	6.99443969	3.288112978	4.8 (3.3 to 7.0)	0.846151976
DALYs	Algeria	Both	Age-standardized	596	Urolithiasis	Rate	2020	3.901846122	5.677190438	2.267527679	3.9 (2.3 to 5.7)	0.653651466
DALYs	Libya	Both	Age-standardized	596	Urolithiasis	Rate	2018	5.502487367	8.143910028	2.790803021	5.5 (2.8 to 8.1)	0.712720438
DALYs	Lebanon	Both	Age-standardized	596	Urolithiasis	Rate	2019	3.961236818	5.378161327	2.878151758	4.0 (2.9 to 5.4)	0.738644009
DALYs	Palestine	Both	Age-standardized	596	Urolithiasis	Rate	2020	2.945554441	4.200090993	2.047830399	2.9 (2.0 to 4.2)	0.623810015
DALYs	Kuwait	Both	Age-standardized	596	Urolithiasis	Rate	2019	3.107945794	4.386507437	2.192707213	3.1 (2.2 to 4.4)	0.839688307
DALYs	Bahrain	Both	Age-standardized	596	Urolithiasis	Rate	2018	5.270732949	8.345448437	2.956314708	5.3 (3.0 to 8.3)	0.736192583
DALYs	Yemen	Both	Age-standardized	596	Urolithiasis	Rate	2019	4.03752941	6.547281737	2.177391391	4.0 (2.2 to 6.5)	0.4440014
DALYs	NAME	Both	Age-standardized	596	Urolithiasis	Rate	2019	4.614613952	5.963668267	3.254072674	4.6 (3.3 to 6.0)	0.645094792
DALYs	Afghanistan	Both	Age-standardized	596	Urolithiasis	Rate	2019	6.437158129	10.91085955	2.907416185	6.4 (2.9 to 10.9)	0.322454047
DALYs	Qatar	Both	Age-standardized	596	Urolithiasis	Rate	2020	3.91766351	5.852642121	2.542772766	3.9 (2.5 to 5.9)	0.841467395
DALYs	Morocco	Both	Age-standardized	596	Urolithiasis	Rate	2019	4.467753017	6.434469825	2.349134997	4.5 (2.3 to 6.4)	0.547837444
DALYs	Egypt	Both	Age-standardized	596	Urolithiasis	Rate	2019	5.431719194	6.895812892	3.932930585	5.4 (3.9 to 6.9)	0.587736877
DALYs	Iran	Both	Age-standardized	596	Urolithiasis	Rate	2018	6.345969821	7.919965958	4.412485468	6.3 (4.4 to 7.9)	0.680909621
DALYs	Saudi Arabia	Both	Age-standardized	596	Urolithiasis	Rate	2018	2.759206573	4.029597606	1.811439798	2.8 (1.8 to 4.0)	0.800656985
DALYs	Libya	Both	Age-standardized	596	Urolithiasis	Rate	2019	5.482806548	8.032884967	2.80826232	5.5 (2.8 to 8.0)	0.716157239
DALYs	Syria	Both	Age-standardized	596	Urolithiasis	Rate	2019	4.110853813	5.77364798	2.898281869	4.1 (2.9 to 5.8)	0.613336836
DALYs	Bahrain	Both	Age-standardized	596	Urolithiasis	Rate	2019	5.244484241	8.370514039	3.075188187	5.2 (3.1 to 8.4)	0.742847804
DALYs	Iraq	Both	Age-standardized	596	Urolithiasis	Rate	2019	4.087703258	5.740824327	2.813939679	4.1 (2.8 to 5.7)	0.643635318
DALYs	Oman	Both	Age-standardized	596	Urolithiasis	Rate	2019	3.485077878	4.959735353	2.330100137	3.5 (2.3 to 5.0)	0.764527863
DALYs	Tunisia	Both	Age-standardized	596	Urolithiasis	Rate	2018	3.550118747	4.977514765	2.153792453	3.6 (2.2 to 5.0)	0.668218997
DALYs	Sudan	Both	Age-standardized	596	Urolithiasis	Rate	2019	4.616047482	6.598113778	2.438529061	4.6 (2.4 to 6.6)	0.525009122
DALYs	Türkiye	Both	Age-standardized	596	Urolithiasis	Rate	2019	3.784012432	5.141395544	2.788285328	3.8 (2.8 to 5.1)	0.698263774
DALYs	Iran	Both	Age-standardized	596	Urolithiasis	Rate	2019	6.344289902	7.90614849	4.395887996	6.3 (4.4 to 7.9)	0.686741662
DALYs	Saudi Arabia	Both	Age-standardized	596	Urolithiasis	Rate	2019	2.750222459	4.026120643	1.813767856	2.8 (1.8 to 4.0)	0.806087841
DALYs	Tunisia	Both	Age-standardized	596	Urolithiasis	Rate	2019	3.53758041	5.114654691	2.169202882	3.5 (2.2 to 5.1)	0.673170552
DALYs	UAE	Both	Age-standardized	596	Urolithiasis	Rate	2021	4.603465285	6.783550088	3.163279586	4.6 (3.2 to 6.8)	0.849317734
DALYs	Algeria	Both	Age-standardized	596	Urolithiasis	Rate	2021	3.904040075	5.651804156	2.246392079	3.9 (2.2 to 5.7)	0.659500924
DALYs	Jordan	Both	Age-standardized	596	Urolithiasis	Rate	2021	3.282170759	4.894735764	2.164531546	3.3 (2.2 to 4.9)	0.725307227
DALYs	Palestine	Both	Age-standardized	596	Urolithiasis	Rate	2021	2.945646518	4.253114333	2.075471271	2.9 (2.1 to 4.3)	0.631011665
DALYs	Qatar	Both	Age-standardized	596	Urolithiasis	Rate	2021	3.917512922	5.920953349	2.572141428	3.9 (2.6 to 5.9)	0.846860584
DALYs	NAME	Both	Age-standardized	596	Urolithiasis	Rate	2020	4.571388399	5.974901978	3.179777048	4.6 (3.2 to 6.0)	0.651673493
DALYs	Oman	Both	Age-standardized	596	Urolithiasis	Rate	2020	3.462871404	4.87797927	2.31758715	3.5 (2.3 to 4.9)	0.768854216
DALYs	Libya	Both	Age-standardized	596	Urolithiasis	Rate	2020	5.45272363	7.978766427	2.730804024	5.5 (2.7 to 8.0)	0.720270393
DALYs	Morocco	Both	Age-standardized	596	Urolithiasis	Rate	2020	4.460380409	6.399336622	2.453899274	4.5 (2.5 to 6.4)	0.555246069
DALYs	Afghanistan	Both	Age-standardized	596	Urolithiasis	Rate	2020	6.474533884	11.03405768	2.891939979	6.5 (2.9 to 11.0)	0.329830068
DALYs	Iraq	Both	Age-standardized	596	Urolithiasis	Rate	2020	4.156376811	5.615466769	2.923321289	4.2 (2.9 to 5.6)	0.65330038
DALYs	Egypt	Both	Age-standardized	596	Urolithiasis	Rate	2020	5.424664884	7.094615837	3.835577395	5.4 (3.8 to 7.1)	0.597363341
DALYs	Bahrain	Both	Age-standardized	596	Urolithiasis	Rate	2020	5.258353156	8.351606722	2.941172263	5.3 (2.9 to 8.4)	0.748103083
DALYs	Sudan	Both	Age-standardized	596	Urolithiasis	Rate	2020	4.600505945	6.693052785	2.435376045	4.6 (2.4 to 6.7)	0.533455422
DALYs	Yemen	Both	Age-standardized	596	Urolithiasis	Rate	2020	4.094521493	6.657413317	2.176408216	4.1 (2.2 to 6.7)	0.446893069
DALYs	Kuwait	Both	Age-standardized	596	Urolithiasis	Rate	2020	3.19199944	4.486907146	2.251080862	3.2 (2.3 to 4.5)	0.843459812
DALYs	Syria	Both	Age-standardized	596	Urolithiasis	Rate	2020	4.072564175	5.772336971	2.876408319	4.1 (2.9 to 5.8)	0.617727593
DALYs	Saudi Arabia	Both	Age-standardized	596	Urolithiasis	Rate	2020	2.74198843	4.214264171	1.786858154	2.7 (1.8 to 4.2)	0.810541861
DALYs	Iran	Both	Age-standardized	596	Urolithiasis	Rate	2020	6.08781727	7.579568926	4.255428104	6.1 (4.3 to 7.6)	0.691918763
DALYs	Türkiye	Both	Age-standardized	596	Urolithiasis	Rate	2020	3.779489071	5.040526575	2.775054321	3.8 (2.8 to 5.0)	0.705799744
DALYs	Lebanon	Both	Age-standardized	596	Urolithiasis	Rate	2020	3.95534556	5.431898745	2.883150706	4.0 (2.9 to 5.4)	0.74200972
DALYs	Tunisia	Both	Age-standardized	596	Urolithiasis	Rate	2020	3.520216545	5.022002708	2.126293575	3.5 (2.1 to 5.0)	0.677615148
DALYs	NAME	Both	Age-standardized	596	Urolithiasis	Rate	2021	4.546690287	5.98118671	3.178668975	4.5 (3.2 to 6.0)	0.658224715
DALYs	Oman	Both	Age-standardized	596	Urolithiasis	Rate	2021	3.412126405	5.013344266	2.319900922	3.4 (2.3 to 5.0)	0.773391602
DALYs	Bahrain	Both	Age-standardized	596	Urolithiasis	Rate	2021	5.247572091	8.156880975	3.025477521	5.2 (3.0 to 8.2)	0.753043204
DALYs	Saudi Arabia	Both	Age-standardized	596	Urolithiasis	Rate	2021	2.72854452	4.077206055	1.789109534	2.7 (1.8 to 4.1)	0.815143493
DALYs	Iraq	Both	Age-standardized	596	Urolithiasis	Rate	2021	4.123965456	5.591227025	2.898437004	4.1 (2.9 to 5.6)	0.662626231
DALYs	Yemen	Both	Age-standardized	596	Urolithiasis	Rate	2021	4.090998805	6.673796515	2.165823535	4.1 (2.2 to 6.7)	0.450376375
DALYs	Syria	Both	Age-standardized	596	Urolithiasis	Rate	2021	4.022781229	5.615982983	2.860754452	4.0 (2.9 to 5.6)	0.623004075
DALYs	Egypt	Both	Age-standardized	596	Urolithiasis	Rate	2021	5.383081414	7.069880766	3.775539312	5.4 (3.8 to 7.1)	0.606787094
DALYs	Iran	Both	Age-standardized	596	Urolithiasis	Rate	2021	6.027672397	7.519508051	4.259692729	6.0 (4.3 to 7.5)	0.697207398
DALYs	Tunisia	Both	Age-standardized	596	Urolithiasis	Rate	2021	3.504691023	5.042888692	2.080085937	3.5 (2.1 to 5.0)	0.682432216
DALYs	Kuwait	Both	Age-standardized	596	Urolithiasis	Rate	2021	3.147810595	4.342381957	2.223458077	3.1 (2.2 to 4.3)	0.846651055
DALYs	Türkiye	Both	Age-standardized	596	Urolithiasis	Rate	2021	3.787051754	5.269940383	2.719425371	3.8 (2.7 to 5.3)	0.712692673
DALYs	Sudan	Both	Age-standardized	596	Urolithiasis	Rate	2021	4.581509324	6.64620065	2.384037846	4.6 (2.4 to 6.6)	0.541949735
DALYs	Lebanon	Both	Age-standardized	596	Urolithiasis	Rate	2021	3.959265669	5.43170552	2.931288548	4.0 (2.9 to 5.4)	0.744746351
DALYs	Libya	Both	Age-standardized	596	Urolithiasis	Rate	2021	5.42507048	7.849300674	2.735209453	5.4 (2.7 to 7.8)	0.725771399
DALYs	Afghanistan	Both	Age-standardized	596	Urolithiasis	Rate	2021	6.514680975	11.0915906	2.879230416	6.5 (2.9 to 11.1)	0.337199998
DALYs	Morocco	Both	Age-standardized	596	Urolithiasis	Rate	2021	4.450980341	6.391221555	2.422929249	4.5 (2.4 to 6.4)	0.562698301
YLDs	UAE	Both	Age-standardized	596	Urolithiasis	Rate	1990	2.601944675	3.925772533	1.567080586	2.6 (1.6 to 3.9)	0.644412271
YLDs	UAE	Both	Age-standardized	596	Urolithiasis	Rate	1991	2.621846611	4.110852697	1.635076747	2.6 (1.6 to 4.1)	0.660739899
YLDs	UAE	Both	Age-standardized	596	Urolithiasis	Rate	1992	2.622347907	3.974685165	1.671530056	2.6 (1.7 to 4.0)	0.675926211
YLDs	UAE	Both	Age-standardized	596	Urolithiasis	Rate	1993	2.628310478	4.040655077	1.635454232	2.6 (1.6 to 4.0)	0.689463801
YLDs	UAE	Both	Age-standardized	596	Urolithiasis	Rate	1994	2.655643993	3.939205432	1.707088305	2.7 (1.7 to 3.9)	0.701656792
YLDs	UAE	Both	Age-standardized	596	Urolithiasis	Rate	1995	2.660166051	4.102716469	1.731236037	2.7 (1.7 to 4.1)	0.713138288
YLDs	UAE	Both	Age-standardized	596	Urolithiasis	Rate	1996	2.682878751	4.255463023	1.649442812	2.7 (1.6 to 4.3)	0.724181976
YLDs	UAE	Both	Age-standardized	596	Urolithiasis	Rate	1997	2.692153764	4.258121812	1.684106037	2.7 (1.7 to 4.3)	0.734723175
YLDs	UAE	Both	Age-standardized	596	Urolithiasis	Rate	1998	2.695081805	4.110013494	1.688886277	2.7 (1.7 to 4.1)	0.744476623
YLDs	UAE	Both	Age-standardized	596	Urolithiasis	Rate	1999	2.729417163	4.203840418	1.733139676	2.7 (1.7 to 4.2)	0.753253916
YLDs	UAE	Both	Age-standardized	596	Urolithiasis	Rate	2000	2.739034179	4.170311009	1.702527551	2.7 (1.7 to 4.2)	0.760969094
YLDs	UAE	Both	Age-standardized	596	Urolithiasis	Rate	2001	2.74390717	4.165587314	1.67894288	2.7 (1.7 to 4.2)	0.767858793
YLDs	UAE	Both	Age-standardized	596	Urolithiasis	Rate	2002	2.770076032	4.094517183	1.722389086	2.8 (1.7 to 4.1)	0.774346424
YLDs	UAE	Both	Age-standardized	596	Urolithiasis	Rate	2003	2.774439925	4.220310378	1.803850393	2.8 (1.8 to 4.2)	0.781143992
YLDs	UAE	Both	Age-standardized	596	Urolithiasis	Rate	2004	2.753704981	4.182647789	1.740414567	2.8 (1.7 to 4.2)	0.788525951
YLDs	UAE	Both	Age-standardized	596	Urolithiasis	Rate	2005	2.773015282	4.321641515	1.709427135	2.8 (1.7 to 4.3)	0.796428086
YLDs	UAE	Both	Age-standardized	596	Urolithiasis	Rate	2006	2.791866227	4.126686889	1.719040526	2.8 (1.7 to 4.1)	0.805537023
YLDs	UAE	Both	Age-standardized	596	Urolithiasis	Rate	2007	2.816526682	4.180287884	1.756757085	2.8 (1.8 to 4.2)	0.814870878
YLDs	UAE	Both	Age-standardized	596	Urolithiasis	Rate	2008	2.83854547	4.358412035	1.74837296	2.8 (1.7 to 4.4)	0.822793435
YLDs	UAE	Both	Age-standardized	596	Urolithiasis	Rate	2009	2.867455803	4.359337595	1.791281981	2.9 (1.8 to 4.4)	0.828304165
YLDs	UAE	Both	Age-standardized	596	Urolithiasis	Rate	2010	2.868472387	4.342136947	1.796316731	2.9 (1.8 to 4.3)	0.831284254
YLDs	UAE	Both	Age-standardized	596	Urolithiasis	Rate	2011	2.855473113	4.410316188	1.869526339	2.9 (1.9 to 4.4)	0.832912804
YLDs	UAE	Both	Age-standardized	596	Urolithiasis	Rate	2012	2.871966141	4.298976075	1.815954249	2.9 (1.8 to 4.3)	0.83358611
YLDs	UAE	Both	Age-standardized	596	Urolithiasis	Rate	2013	2.850581561	4.234286025	1.746198587	2.9 (1.7 to 4.2)	0.833803818
YLDs	UAE	Both	Age-standardized	596	Urolithiasis	Rate	2014	2.849522874	4.360333873	1.786237058	2.8 (1.8 to 4.4)	0.833858727
YLDs	UAE	Both	Age-standardized	596	Urolithiasis	Rate	2015	2.845908215	4.364360348	1.806126103	2.8 (1.8 to 4.4)	0.834175498
YLDs	UAE	Both	Age-standardized	596	Urolithiasis	Rate	2016	2.810709823	4.458479315	1.747715708	2.8 (1.7 to 4.5)	0.83522071
YLDs	UAE	Both	Age-standardized	596	Urolithiasis	Rate	2017	2.843602964	4.256151268	1.772083226	2.8 (1.8 to 4.3)	0.837213553
YLDs	UAE	Both	Age-standardized	596	Urolithiasis	Rate	2018	2.827767	4.291916688	1.750056911	2.8 (1.8 to 4.3)	0.83990014
YLDs	UAE	Both	Age-standardized	596	Urolithiasis	Rate	2019	2.841987281	4.208862003	1.774593008	2.8 (1.8 to 4.2)	0.842985326
YLDs	UAE	Both	Age-standardized	596	Urolithiasis	Rate	2020	2.829094731	4.220312058	1.783711393	2.8 (1.8 to 4.2)	0.846151976
YLDs	UAE	Both	Age-standardized	596	Urolithiasis	Rate	2021	2.820682844	4.337754767	1.767609659	2.8 (1.8 to 4.3)	0.849317734
YLDs	Afghanistan	Both	Age-standardized	596	Urolithiasis	Rate	1990	2.048711796	3.08895589	1.284055334	2.0 (1.3 to 3.1)	0.173832165
YLDs	Afghanistan	Both	Age-standardized	596	Urolithiasis	Rate	1991	2.027680679	3.092912023	1.231356473	2.0 (1.2 to 3.1)	0.17647255
YLDs	Afghanistan	Both	Age-standardized	596	Urolithiasis	Rate	1992	2.026372535	3.028486007	1.250533503	2.0 (1.3 to 3.0)	0.179633724
YLDs	Afghanistan	Both	Age-standardized	596	Urolithiasis	Rate	1993	2.044468303	3.124166107	1.284557828	2.0 (1.3 to 3.1)	0.180183713
YLDs	Afghanistan	Both	Age-standardized	596	Urolithiasis	Rate	1994	2.03865546	3.051945035	1.296217028	2.0 (1.3 to 3.1)	0.17851866
YLDs	Afghanistan	Both	Age-standardized	596	Urolithiasis	Rate	1995	2.051093934	3.031663053	1.288406342	2.1 (1.3 to 3.0)	0.178279128
YLDs	Afghanistan	Both	Age-standardized	596	Urolithiasis	Rate	1996	2.053329755	3.104841282	1.300159186	2.1 (1.3 to 3.1)	0.178085404
YLDs	Afghanistan	Both	Age-standardized	596	Urolithiasis	Rate	1997	2.060577759	3.087010859	1.266949763	2.1 (1.3 to 3.1)	0.177884124
YLDs	Afghanistan	Both	Age-standardized	596	Urolithiasis	Rate	1998	2.085452924	3.145800116	1.319428438	2.1 (1.3 to 3.1)	0.177513403
YLDs	Afghanistan	Both	Age-standardized	596	Urolithiasis	Rate	1999	2.070545115	3.161553243	1.323918389	2.1 (1.3 to 3.2)	0.177075239
YLDs	Afghanistan	Both	Age-standardized	596	Urolithiasis	Rate	2000	2.080592766	3.068556832	1.33206689	2.1 (1.3 to 3.1)	0.177025772
YLDs	Afghanistan	Both	Age-standardized	596	Urolithiasis	Rate	2001	2.084298428	3.125161423	1.326765505	2.1 (1.3 to 3.1)	0.177773144
YLDs	Afghanistan	Both	Age-standardized	596	Urolithiasis	Rate	2002	2.082469311	3.08894021	1.342589623	2.1 (1.3 to 3.1)	0.18380843
YLDs	Afghanistan	Both	Age-standardized	596	Urolithiasis	Rate	2003	2.092817781	3.122396268	1.317709321	2.1 (1.3 to 3.1)	0.190518991
YLDs	Afghanistan	Both	Age-standardized	596	Urolithiasis	Rate	2004	2.097369651	3.178347639	1.326376598	2.1 (1.3 to 3.2)	0.196903541
YLDs	Afghanistan	Both	Age-standardized	596	Urolithiasis	Rate	2005	2.10778033	3.0997501	1.369261994	2.1 (1.4 to 3.1)	0.203928133
YLDs	Afghanistan	Both	Age-standardized	596	Urolithiasis	Rate	2006	2.114935446	3.106480879	1.366582624	2.1 (1.4 to 3.1)	0.211074194
YLDs	Afghanistan	Both	Age-standardized	596	Urolithiasis	Rate	2007	2.115106628	3.191998144	1.322674792	2.1 (1.3 to 3.2)	0.219627611
YLDs	Afghanistan	Both	Age-standardized	596	Urolithiasis	Rate	2008	2.127467077	3.190996931	1.375885367	2.1 (1.4 to 3.2)	0.228089171
YLDs	Afghanistan	Both	Age-standardized	596	Urolithiasis	Rate	2009	2.144479908	3.142395453	1.380596722	2.1 (1.4 to 3.1)	0.237900824
YLDs	Afghanistan	Both	Age-standardized	596	Urolithiasis	Rate	2010	2.157492445	3.229449645	1.396746173	2.2 (1.4 to 3.2)	0.247759949
YLDs	Afghanistan	Both	Age-standardized	596	Urolithiasis	Rate	2011	2.142513582	3.236883001	1.387778636	2.1 (1.4 to 3.2)	0.257041676
YLDs	Afghanistan	Both	Age-standardized	596	Urolithiasis	Rate	2012	2.128287078	3.247333171	1.369367588	2.1 (1.4 to 3.2)	0.266484407
YLDs	Afghanistan	Both	Age-standardized	596	Urolithiasis	Rate	2013	2.13086927	3.13999124	1.397745362	2.1 (1.4 to 3.1)	0.275636558
YLDs	Afghanistan	Both	Age-standardized	596	Urolithiasis	Rate	2014	2.111649147	3.179651171	1.324717203	2.1 (1.3 to 3.2)	0.284030351
YLDs	Afghanistan	Both	Age-standardized	596	Urolithiasis	Rate	2015	2.107122326	3.128936369	1.337781384	2.1 (1.3 to 3.1)	0.291849505
YLDs	Afghanistan	Both	Age-standardized	596	Urolithiasis	Rate	2016	2.118154627	3.158727295	1.333570819	2.1 (1.3 to 3.2)	0.299630696
YLDs	Afghanistan	Both	Age-standardized	596	Urolithiasis	Rate	2017	2.124111715	3.176207996	1.320783377	2.1 (1.3 to 3.2)	0.307424618
YLDs	Afghanistan	Both	Age-standardized	596	Urolithiasis	Rate	2018	2.107461145	3.11728815	1.331008121	2.1 (1.3 to 3.1)	0.314866093
YLDs	Afghanistan	Both	Age-standardized	596	Urolithiasis	Rate	2019	2.10736418	3.216980908	1.328282017	2.1 (1.3 to 3.2)	0.322454047
YLDs	Afghanistan	Both	Age-standardized	596	Urolithiasis	Rate	2020	2.117261302	3.197192554	1.307242096	2.1 (1.3 to 3.2)	0.329830068
YLDs	Afghanistan	Both	Age-standardized	596	Urolithiasis	Rate	2021	2.142209574	3.211001116	1.366110903	2.1 (1.4 to 3.2)	0.337199998
YLDs	Lebanon	Both	Age-standardized	596	Urolithiasis	Rate	1990	2.168538051	3.303552582	1.341841596	2.2 (1.3 to 3.3)	0.536718969
YLDs	Lebanon	Both	Age-standardized	596	Urolithiasis	Rate	1991	2.174824315	3.299073098	1.299563406	2.2 (1.3 to 3.3)	0.539197492
YLDs	Lebanon	Both	Age-standardized	596	Urolithiasis	Rate	1992	2.162616684	3.307802422	1.374481943	2.2 (1.4 to 3.3)	0.541793516
YLDs	Lebanon	Both	Age-standardized	596	Urolithiasis	Rate	1993	2.176160513	3.303264617	1.366538215	2.2 (1.4 to 3.3)	0.544581306
YLDs	Lebanon	Both	Age-standardized	596	Urolithiasis	Rate	1994	2.176178442	3.283363355	1.3391398	2.2 (1.3 to 3.3)	0.547684033
YLDs	Lebanon	Both	Age-standardized	596	Urolithiasis	Rate	1995	2.189432434	3.303309081	1.358042048	2.2 (1.4 to 3.3)	0.55147172
YLDs	Lebanon	Both	Age-standardized	596	Urolithiasis	Rate	1996	2.18399275	3.334604274	1.379500743	2.2 (1.4 to 3.3)	0.556436159
YLDs	Lebanon	Both	Age-standardized	596	Urolithiasis	Rate	1997	2.204533786	3.370349441	1.392241295	2.2 (1.4 to 3.4)	0.562120818
YLDs	Lebanon	Both	Age-standardized	596	Urolithiasis	Rate	1998	2.222250692	3.312650128	1.421484706	2.2 (1.4 to 3.3)	0.56905907
YLDs	Lebanon	Both	Age-standardized	596	Urolithiasis	Rate	1999	2.228180016	3.307053155	1.419608933	2.2 (1.4 to 3.3)	0.576078528
YLDs	Lebanon	Both	Age-standardized	596	Urolithiasis	Rate	2000	2.240648553	3.306343977	1.422058213	2.2 (1.4 to 3.3)	0.582698277
YLDs	Lebanon	Both	Age-standardized	596	Urolithiasis	Rate	2001	2.246169695	3.38578105	1.422747567	2.2 (1.4 to 3.4)	0.589185502
YLDs	Lebanon	Both	Age-standardized	596	Urolithiasis	Rate	2002	2.263462761	3.362962966	1.435304163	2.3 (1.4 to 3.4)	0.595978788
YLDs	Lebanon	Both	Age-standardized	596	Urolithiasis	Rate	2003	2.258516428	3.37569103	1.43696955	2.3 (1.4 to 3.4)	0.60296724
YLDs	Lebanon	Both	Age-standardized	596	Urolithiasis	Rate	2004	2.264009605	3.430349449	1.465901725	2.3 (1.5 to 3.4)	0.61084576
YLDs	Lebanon	Both	Age-standardized	596	Urolithiasis	Rate	2005	2.26354528	3.391539293	1.468920049	2.3 (1.5 to 3.4)	0.619391355
YLDs	Lebanon	Both	Age-standardized	596	Urolithiasis	Rate	2006	2.27490736	3.544100588	1.446446317	2.3 (1.4 to 3.5)	0.627791217
YLDs	Lebanon	Both	Age-standardized	596	Urolithiasis	Rate	2007	2.284017148	3.389479018	1.46767521	2.3 (1.5 to 3.4)	0.636938234
YLDs	Lebanon	Both	Age-standardized	596	Urolithiasis	Rate	2008	2.289636488	3.520679824	1.416544506	2.3 (1.4 to 3.5)	0.646667663
YLDs	Lebanon	Both	Age-standardized	596	Urolithiasis	Rate	2009	2.286007527	3.493989467	1.45624274	2.3 (1.5 to 3.5)	0.657433186
YLDs	Lebanon	Both	Age-standardized	596	Urolithiasis	Rate	2010	2.294053914	3.416133986	1.476064131	2.3 (1.5 to 3.4)	0.668804525
YLDs	Lebanon	Both	Age-standardized	596	Urolithiasis	Rate	2011	2.282000083	3.434704011	1.494711227	2.3 (1.5 to 3.4)	0.680920617
YLDs	Lebanon	Both	Age-standardized	596	Urolithiasis	Rate	2012	2.287758571	3.383621512	1.473257859	2.3 (1.5 to 3.4)	0.693910983
YLDs	Lebanon	Both	Age-standardized	596	Urolithiasis	Rate	2013	2.27422299	3.383207754	1.46574974	2.3 (1.5 to 3.4)	0.704811001
YLDs	Lebanon	Both	Age-standardized	596	Urolithiasis	Rate	2014	2.273406641	3.347380696	1.452962211	2.3 (1.5 to 3.3)	0.712423873
YLDs	Lebanon	Both	Age-standardized	596	Urolithiasis	Rate	2015	2.288853919	3.418043922	1.456912961	2.3 (1.5 to 3.4)	0.718697292
YLDs	Lebanon	Both	Age-standardized	596	Urolithiasis	Rate	2016	2.296772345	3.410362889	1.431393239	2.3 (1.4 to 3.4)	0.724583347
YLDs	Lebanon	Both	Age-standardized	596	Urolithiasis	Rate	2017	2.279640462	3.427563826	1.468813348	2.3 (1.5 to 3.4)	0.729963294
YLDs	Lebanon	Both	Age-standardized	596	Urolithiasis	Rate	2018	2.289118292	3.463597079	1.442820836	2.3 (1.4 to 3.5)	0.734746243
YLDs	Lebanon	Both	Age-standardized	596	Urolithiasis	Rate	2019	2.292219406	3.468835786	1.483208191	2.3 (1.5 to 3.5)	0.738644009
YLDs	Lebanon	Both	Age-standardized	596	Urolithiasis	Rate	2020	2.285662532	3.567867822	1.463988045	2.3 (1.5 to 3.6)	0.74200972
YLDs	Lebanon	Both	Age-standardized	596	Urolithiasis	Rate	2021	2.288830465	3.555028737	1.470188106	2.3 (1.5 to 3.6)	0.744746351
YLDs	NAME	Both	Age-standardized	596	Urolithiasis	Rate	1990	2.243361779	3.309876926	1.468616517	2.2 (1.5 to 3.3)	0.437420668
YLDs	NAME	Both	Age-standardized	596	Urolithiasis	Rate	1991	2.250718506	3.339440802	1.461825712	2.3 (1.5 to 3.3)	0.445920934
YLDs	NAME	Both	Age-standardized	596	Urolithiasis	Rate	1992	2.256445322	3.287471925	1.459218461	2.3 (1.5 to 3.3)	0.453971432
YLDs	NAME	Both	Age-standardized	596	Urolithiasis	Rate	1993	2.266529555	3.369951017	1.456750699	2.3 (1.5 to 3.4)	0.462102156
YLDs	NAME	Both	Age-standardized	596	Urolithiasis	Rate	1994	2.274709334	3.377944512	1.474499746	2.3 (1.5 to 3.4)	0.470393819
YLDs	NAME	Both	Age-standardized	596	Urolithiasis	Rate	1995	2.282638838	3.38443244	1.508569983	2.3 (1.5 to 3.4)	0.478553399
YLDs	NAME	Both	Age-standardized	596	Urolithiasis	Rate	1996	2.286573441	3.349121779	1.485834909	2.3 (1.5 to 3.3)	0.486462858
YLDs	NAME	Both	Age-standardized	596	Urolithiasis	Rate	1997	2.29630703	3.372901521	1.499508553	2.3 (1.5 to 3.4)	0.493980049
YLDs	NAME	Both	Age-standardized	596	Urolithiasis	Rate	1998	2.316786698	3.431033305	1.502704583	2.3 (1.5 to 3.4)	0.501445054
YLDs	NAME	Both	Age-standardized	596	Urolithiasis	Rate	1999	2.332004688	3.460425997	1.506984033	2.3 (1.5 to 3.5)	0.508955784
YLDs	NAME	Both	Age-standardized	596	Urolithiasis	Rate	2000	2.338332837	3.434961968	1.511633549	2.3 (1.5 to 3.4)	0.516824215
YLDs	NAME	Both	Age-standardized	596	Urolithiasis	Rate	2001	2.346934532	3.499211449	1.531167369	2.3 (1.5 to 3.5)	0.524091271
YLDs	NAME	Both	Age-standardized	596	Urolithiasis	Rate	2002	2.35921054	3.507765941	1.544242795	2.4 (1.5 to 3.5)	0.531149449
YLDs	NAME	Both	Age-standardized	596	Urolithiasis	Rate	2003	2.358785342	3.454036003	1.529281011	2.4 (1.5 to 3.5)	0.538292126
YLDs	NAME	Both	Age-standardized	596	Urolithiasis	Rate	2004	2.370258272	3.48396822	1.552868475	2.4 (1.6 to 3.5)	0.545678163
YLDs	NAME	Both	Age-standardized	596	Urolithiasis	Rate	2005	2.377980641	3.483486193	1.54541498	2.4 (1.5 to 3.5)	0.553047386
YLDs	NAME	Both	Age-standardized	596	Urolithiasis	Rate	2006	2.38266205	3.511034994	1.574566201	2.4 (1.6 to 3.5)	0.560088959
YLDs	NAME	Both	Age-standardized	596	Urolithiasis	Rate	2007	2.396767266	3.557930335	1.575648085	2.4 (1.6 to 3.6)	0.566516099
YLDs	NAME	Both	Age-standardized	596	Urolithiasis	Rate	2008	2.414917468	3.583865311	1.54702246	2.4 (1.5 to 3.6)	0.572339255
YLDs	NAME	Both	Age-standardized	596	Urolithiasis	Rate	2009	2.427362718	3.584520442	1.58423531	2.4 (1.6 to 3.6)	0.577062164
YLDs	NAME	Both	Age-standardized	596	Urolithiasis	Rate	2010	2.429942638	3.547261124	1.581536308	2.4 (1.6 to 3.5)	0.581849041
YLDs	NAME	Both	Age-standardized	596	Urolithiasis	Rate	2011	2.42684949	3.546961572	1.5886533	2.4 (1.6 to 3.5)	0.587593075
YLDs	NAME	Both	Age-standardized	596	Urolithiasis	Rate	2012	2.418986653	3.546020228	1.547182875	2.4 (1.5 to 3.5)	0.594111701
YLDs	NAME	Both	Age-standardized	596	Urolithiasis	Rate	2013	2.40811224	3.548962759	1.576771265	2.4 (1.6 to 3.5)	0.601127066
YLDs	NAME	Both	Age-standardized	596	Urolithiasis	Rate	2014	2.394573551	3.536157113	1.558061803	2.4 (1.6 to 3.5)	0.608418687
YLDs	NAME	Both	Age-standardized	596	Urolithiasis	Rate	2015	2.386680728	3.514848178	1.542088445	2.4 (1.5 to 3.5)	0.61577742
YLDs	NAME	Both	Age-standardized	596	Urolithiasis	Rate	2016	2.387104905	3.514087315	1.564654237	2.4 (1.6 to 3.5)	0.623142325
YLDs	NAME	Both	Age-standardized	596	Urolithiasis	Rate	2017	2.391214315	3.495396239	1.574287657	2.4 (1.6 to 3.5)	0.630560773
YLDs	NAME	Both	Age-standardized	596	Urolithiasis	Rate	2018	2.394336124	3.556002099	1.563182801	2.4 (1.6 to 3.6)	0.637917915
YLDs	NAME	Both	Age-standardized	596	Urolithiasis	Rate	2019	2.394623429	3.504100928	1.552816875	2.4 (1.6 to 3.5)	0.645094792
YLDs	NAME	Both	Age-standardized	596	Urolithiasis	Rate	2020	2.398715833	3.520540248	1.568212058	2.4 (1.6 to 3.5)	0.651673493
YLDs	NAME	Both	Age-standardized	596	Urolithiasis	Rate	2021	2.399286959	3.577808236	1.554144309	2.4 (1.6 to 3.6)	0.658224715
YLDs	Algeria	Both	Age-standardized	596	Urolithiasis	Rate	1990	2.19216114	3.297958657	1.37005466	2.2 (1.4 to 3.3)	0.460486906
YLDs	Algeria	Both	Age-standardized	596	Urolithiasis	Rate	1991	2.194253406	3.268979457	1.381809947	2.2 (1.4 to 3.3)	0.468319197
YLDs	Algeria	Both	Age-standardized	596	Urolithiasis	Rate	1992	2.203629287	3.387174712	1.371530424	2.2 (1.4 to 3.4)	0.475950937
YLDs	Algeria	Both	Age-standardized	596	Urolithiasis	Rate	1993	2.210062198	3.322275346	1.39402203	2.2 (1.4 to 3.3)	0.483255591
YLDs	Algeria	Both	Age-standardized	596	Urolithiasis	Rate	1994	2.213979696	3.371107603	1.372251661	2.2 (1.4 to 3.4)	0.49045066
YLDs	Algeria	Both	Age-standardized	596	Urolithiasis	Rate	1995	2.23459594	3.467254163	1.381429001	2.2 (1.4 to 3.5)	0.497957543
YLDs	Algeria	Both	Age-standardized	596	Urolithiasis	Rate	1996	2.225585849	3.313447064	1.422287826	2.2 (1.4 to 3.3)	0.505990967
YLDs	Algeria	Both	Age-standardized	596	Urolithiasis	Rate	1997	2.243494719	3.36883127	1.406582342	2.2 (1.4 to 3.4)	0.514056566
YLDs	Algeria	Both	Age-standardized	596	Urolithiasis	Rate	1998	2.273446677	3.441505619	1.432703217	2.3 (1.4 to 3.4)	0.522382419
YLDs	Algeria	Both	Age-standardized	596	Urolithiasis	Rate	1999	2.282804069	3.404359668	1.399337662	2.3 (1.4 to 3.4)	0.530785583
YLDs	Algeria	Both	Age-standardized	596	Urolithiasis	Rate	2000	2.29320331	3.447298415	1.429268484	2.3 (1.4 to 3.4)	0.539481508
YLDs	Algeria	Both	Age-standardized	596	Urolithiasis	Rate	2001	2.296062555	3.460712847	1.46343802	2.3 (1.5 to 3.5)	0.547529277
YLDs	Algeria	Both	Age-standardized	596	Urolithiasis	Rate	2002	2.309831618	3.404611816	1.447871277	2.3 (1.4 to 3.4)	0.555172222
YLDs	Algeria	Both	Age-standardized	596	Urolithiasis	Rate	2003	2.307809152	3.467753609	1.455851609	2.3 (1.5 to 3.5)	0.562536956
YLDs	Algeria	Both	Age-standardized	596	Urolithiasis	Rate	2004	2.303842118	3.488646344	1.455493448	2.3 (1.5 to 3.5)	0.569352852
YLDs	Algeria	Both	Age-standardized	596	Urolithiasis	Rate	2005	2.327189793	3.493717095	1.457900027	2.3 (1.5 to 3.5)	0.576001965
YLDs	Algeria	Both	Age-standardized	596	Urolithiasis	Rate	2006	2.340150329	3.541455687	1.481436014	2.3 (1.5 to 3.5)	0.582126362
YLDs	Algeria	Both	Age-standardized	596	Urolithiasis	Rate	2007	2.336704189	3.547211372	1.449918728	2.3 (1.4 to 3.5)	0.587790538
YLDs	Algeria	Both	Age-standardized	596	Urolithiasis	Rate	2008	2.35593711	3.617576472	1.472909732	2.4 (1.5 to 3.6)	0.593190973
YLDs	Algeria	Both	Age-standardized	596	Urolithiasis	Rate	2009	2.363201315	3.55747504	1.501594767	2.4 (1.5 to 3.6)	0.597870384
YLDs	Algeria	Both	Age-standardized	596	Urolithiasis	Rate	2010	2.347214554	3.58475745	1.470638252	2.3 (1.5 to 3.6)	0.602823535
YLDs	Algeria	Both	Age-standardized	596	Urolithiasis	Rate	2011	2.356131637	3.60086403	1.463202137	2.4 (1.5 to 3.6)	0.607825529
YLDs	Algeria	Both	Age-standardized	596	Urolithiasis	Rate	2012	2.334420222	3.506181714	1.447005415	2.3 (1.4 to 3.5)	0.612703533
YLDs	Algeria	Both	Age-standardized	596	Urolithiasis	Rate	2013	2.335975858	3.536316277	1.489063788	2.3 (1.5 to 3.5)	0.617422204
YLDs	Algeria	Both	Age-standardized	596	Urolithiasis	Rate	2014	2.324958021	3.608134014	1.441906351	2.3 (1.4 to 3.6)	0.622087292
YLDs	Algeria	Both	Age-standardized	596	Urolithiasis	Rate	2015	2.316712202	3.644908242	1.468526138	2.3 (1.5 to 3.6)	0.626745568
YLDs	Algeria	Both	Age-standardized	596	Urolithiasis	Rate	2016	2.308201249	3.511493991	1.428099383	2.3 (1.4 to 3.5)	0.631710736
YLDs	Algeria	Both	Age-standardized	596	Urolithiasis	Rate	2017	2.302891452	3.43444937	1.417881267	2.3 (1.4 to 3.4)	0.636973176
YLDs	Algeria	Both	Age-standardized	596	Urolithiasis	Rate	2018	2.312744814	3.461202141	1.429579157	2.3 (1.4 to 3.5)	0.642500039
YLDs	Algeria	Both	Age-standardized	596	Urolithiasis	Rate	2019	2.319275907	3.444662496	1.433183134	2.3 (1.4 to 3.4)	0.648210785
YLDs	Algeria	Both	Age-standardized	596	Urolithiasis	Rate	2020	2.344699356	3.551313527	1.481527019	2.3 (1.5 to 3.6)	0.653651466
YLDs	Algeria	Both	Age-standardized	596	Urolithiasis	Rate	2021	2.336305262	3.527918781	1.455721366	2.3 (1.5 to 3.5)	0.659500924
YLDs	Morocco	Both	Age-standardized	596	Urolithiasis	Rate	1990	2.171488741	3.341602567	1.339557296	2.2 (1.3 to 3.3)	0.35807287
YLDs	Morocco	Both	Age-standardized	596	Urolithiasis	Rate	1991	2.17756039	3.403260291	1.295006505	2.2 (1.3 to 3.4)	0.364984629
YLDs	Morocco	Both	Age-standardized	596	Urolithiasis	Rate	1992	2.175615519	3.395330425	1.367656625	2.2 (1.4 to 3.4)	0.371187194
YLDs	Morocco	Both	Age-standardized	596	Urolithiasis	Rate	1993	2.191915119	3.412175684	1.333642766	2.2 (1.3 to 3.4)	0.376778977
YLDs	Morocco	Both	Age-standardized	596	Urolithiasis	Rate	1994	2.203666494	3.299809429	1.434121241	2.2 (1.4 to 3.3)	0.382849451
YLDs	Morocco	Both	Age-standardized	596	Urolithiasis	Rate	1995	2.21276389	3.322492168	1.403076974	2.2 (1.4 to 3.3)	0.38816411
YLDs	Morocco	Both	Age-standardized	596	Urolithiasis	Rate	1996	2.206429513	3.364305164	1.402418281	2.2 (1.4 to 3.4)	0.394150096
YLDs	Morocco	Both	Age-standardized	596	Urolithiasis	Rate	1997	2.214655216	3.325148885	1.405988558	2.2 (1.4 to 3.3)	0.399504009
YLDs	Morocco	Both	Age-standardized	596	Urolithiasis	Rate	1998	2.226300233	3.371508153	1.401116918	2.2 (1.4 to 3.4)	0.405038792
YLDs	Morocco	Both	Age-standardized	596	Urolithiasis	Rate	1999	2.236802412	3.437528149	1.444029225	2.2 (1.4 to 3.4)	0.410303191
YLDs	Morocco	Both	Age-standardized	596	Urolithiasis	Rate	2000	2.235712003	3.434323244	1.410924415	2.2 (1.4 to 3.4)	0.415344026
YLDs	Morocco	Both	Age-standardized	596	Urolithiasis	Rate	2001	2.250780821	3.427554217	1.433437977	2.3 (1.4 to 3.4)	0.420595133
YLDs	Morocco	Both	Age-standardized	596	Urolithiasis	Rate	2002	2.243662578	3.433673349	1.419957895	2.2 (1.4 to 3.4)	0.42577575
YLDs	Morocco	Both	Age-standardized	596	Urolithiasis	Rate	2003	2.240678466	3.35971571	1.405615698	2.2 (1.4 to 3.4)	0.43121781
YLDs	Morocco	Both	Age-standardized	596	Urolithiasis	Rate	2004	2.256378961	3.423819501	1.452263166	2.3 (1.5 to 3.4)	0.436822352
YLDs	Morocco	Both	Age-standardized	596	Urolithiasis	Rate	2005	2.259277526	3.441178383	1.408030783	2.3 (1.4 to 3.4)	0.442531339
YLDs	Morocco	Both	Age-standardized	596	Urolithiasis	Rate	2006	2.257353272	3.448023162	1.462514114	2.3 (1.5 to 3.4)	0.44867616
YLDs	Morocco	Both	Age-standardized	596	Urolithiasis	Rate	2007	2.273717545	3.468805934	1.418321992	2.3 (1.4 to 3.5)	0.455036325
YLDs	Morocco	Both	Age-standardized	596	Urolithiasis	Rate	2008	2.29397933	3.401214764	1.426662542	2.3 (1.4 to 3.4)	0.461803552
YLDs	Morocco	Both	Age-standardized	596	Urolithiasis	Rate	2009	2.310196569	3.501343413	1.414443401	2.3 (1.4 to 3.5)	0.468929893
YLDs	Morocco	Both	Age-standardized	596	Urolithiasis	Rate	2010	2.323547764	3.515895673	1.488118005	2.3 (1.5 to 3.5)	0.476269799
YLDs	Morocco	Both	Age-standardized	596	Urolithiasis	Rate	2011	2.306724488	3.390833851	1.448629051	2.3 (1.4 to 3.4)	0.483922152
YLDs	Morocco	Both	Age-standardized	596	Urolithiasis	Rate	2012	2.295257406	3.416024381	1.503271025	2.3 (1.5 to 3.4)	0.491603392
YLDs	Morocco	Both	Age-standardized	596	Urolithiasis	Rate	2013	2.30062196	3.471872068	1.467368022	2.3 (1.5 to 3.5)	0.499528607
YLDs	Morocco	Both	Age-standardized	596	Urolithiasis	Rate	2014	2.279210221	3.443421922	1.462814494	2.3 (1.5 to 3.4)	0.507443265
YLDs	Morocco	Both	Age-standardized	596	Urolithiasis	Rate	2015	2.264269369	3.483769394	1.427850821	2.3 (1.4 to 3.5)	0.515582893
YLDs	Morocco	Both	Age-standardized	596	Urolithiasis	Rate	2016	2.283750992	3.570554603	1.439245262	2.3 (1.4 to 3.6)	0.523518592
YLDs	Morocco	Both	Age-standardized	596	Urolithiasis	Rate	2017	2.270973385	3.457331563	1.473309316	2.3 (1.5 to 3.5)	0.531610862
YLDs	Morocco	Both	Age-standardized	596	Urolithiasis	Rate	2018	2.277571971	3.36938495	1.371445252	2.3 (1.4 to 3.4)	0.539729671
YLDs	Morocco	Both	Age-standardized	596	Urolithiasis	Rate	2019	2.271030598	3.481004334	1.388249443	2.3 (1.4 to 3.5)	0.547837444
YLDs	Morocco	Both	Age-standardized	596	Urolithiasis	Rate	2020	2.267859901	3.447487072	1.435758202	2.3 (1.4 to 3.4)	0.555246069
YLDs	Morocco	Both	Age-standardized	596	Urolithiasis	Rate	2021	2.272994876	3.432737219	1.41434798	2.3 (1.4 to 3.4)	0.562698301
YLDs	Sudan	Both	Age-standardized	596	Urolithiasis	Rate	1990	2.178150875	3.418235033	1.347785933	2.2 (1.3 to 3.4)	0.292178643
YLDs	Sudan	Both	Age-standardized	596	Urolithiasis	Rate	1991	2.177117618	3.373040059	1.337836557	2.2 (1.3 to 3.4)	0.296473446
YLDs	Sudan	Both	Age-standardized	596	Urolithiasis	Rate	1992	2.193424834	3.256697267	1.346838206	2.2 (1.3 to 3.3)	0.300863677
YLDs	Sudan	Both	Age-standardized	596	Urolithiasis	Rate	1993	2.194679376	3.28846071	1.4168081	2.2 (1.4 to 3.3)	0.305409326
YLDs	Sudan	Both	Age-standardized	596	Urolithiasis	Rate	1994	2.213905333	3.386960255	1.336728705	2.2 (1.3 to 3.4)	0.31009643
YLDs	Sudan	Both	Age-standardized	596	Urolithiasis	Rate	1995	2.228497645	3.412420734	1.403452742	2.2 (1.4 to 3.4)	0.315208259
YLDs	Sudan	Both	Age-standardized	596	Urolithiasis	Rate	1996	2.219531761	3.395132273	1.409715097	2.2 (1.4 to 3.4)	0.320680229
YLDs	Sudan	Both	Age-standardized	596	Urolithiasis	Rate	1997	2.248204188	3.349462205	1.371268192	2.2 (1.4 to 3.3)	0.326761462
YLDs	Sudan	Both	Age-standardized	596	Urolithiasis	Rate	1998	2.243722107	3.460599903	1.427684446	2.2 (1.4 to 3.5)	0.333087761
YLDs	Sudan	Both	Age-standardized	596	Urolithiasis	Rate	1999	2.261586722	3.281641755	1.397653023	2.3 (1.4 to 3.3)	0.339754884
YLDs	Sudan	Both	Age-standardized	596	Urolithiasis	Rate	2000	2.282890469	3.488782578	1.42470185	2.3 (1.4 to 3.5)	0.346875809
YLDs	Sudan	Both	Age-standardized	596	Urolithiasis	Rate	2001	2.279904276	3.401288075	1.421773333	2.3 (1.4 to 3.4)	0.354215515
YLDs	Sudan	Both	Age-standardized	596	Urolithiasis	Rate	2002	2.280697702	3.390663883	1.460146792	2.3 (1.5 to 3.4)	0.361728237
YLDs	Sudan	Both	Age-standardized	596	Urolithiasis	Rate	2003	2.282982666	3.424192385	1.448420456	2.3 (1.4 to 3.4)	0.369693653
YLDs	Sudan	Both	Age-standardized	596	Urolithiasis	Rate	2004	2.299690108	3.431200473	1.431953838	2.3 (1.4 to 3.4)	0.377920656
YLDs	Sudan	Both	Age-standardized	596	Urolithiasis	Rate	2005	2.293122252	3.420196301	1.45122446	2.3 (1.5 to 3.4)	0.386685712
YLDs	Sudan	Both	Age-standardized	596	Urolithiasis	Rate	2006	2.307505352	3.475596198	1.408510352	2.3 (1.4 to 3.5)	0.396151374
YLDs	Sudan	Both	Age-standardized	596	Urolithiasis	Rate	2007	2.320396138	3.469647477	1.483412303	2.3 (1.5 to 3.5)	0.406079992
YLDs	Sudan	Both	Age-standardized	596	Urolithiasis	Rate	2008	2.346577314	3.484207461	1.467653535	2.3 (1.5 to 3.5)	0.4160876
YLDs	Sudan	Both	Age-standardized	596	Urolithiasis	Rate	2009	2.353293414	3.600167353	1.488466018	2.4 (1.5 to 3.6)	0.425975917
YLDs	Sudan	Both	Age-standardized	596	Urolithiasis	Rate	2010	2.348418578	3.539715276	1.504968445	2.3 (1.5 to 3.5)	0.436171097
YLDs	Sudan	Both	Age-standardized	596	Urolithiasis	Rate	2011	2.342558695	3.441030228	1.452921576	2.3 (1.5 to 3.4)	0.447239442
YLDs	Sudan	Both	Age-standardized	596	Urolithiasis	Rate	2012	2.326568885	3.483575402	1.444101045	2.3 (1.4 to 3.5)	0.456790265
YLDs	Sudan	Both	Age-standardized	596	Urolithiasis	Rate	2013	2.309958432	3.454764813	1.465740385	2.3 (1.5 to 3.5)	0.466435995
YLDs	Sudan	Both	Age-standardized	596	Urolithiasis	Rate	2014	2.297536899	3.468796464	1.459622093	2.3 (1.5 to 3.5)	0.476362135
YLDs	Sudan	Both	Age-standardized	596	Urolithiasis	Rate	2015	2.292434489	3.505395386	1.391733476	2.3 (1.4 to 3.5)	0.486549437
YLDs	Sudan	Both	Age-standardized	596	Urolithiasis	Rate	2016	2.279921001	3.538191338	1.420527811	2.3 (1.4 to 3.5)	0.496848219
YLDs	Sudan	Both	Age-standardized	596	Urolithiasis	Rate	2017	2.281549902	3.460261942	1.475648102	2.3 (1.5 to 3.5)	0.506883534
YLDs	Sudan	Both	Age-standardized	596	Urolithiasis	Rate	2018	2.273800969	3.405358638	1.418732977	2.3 (1.4 to 3.4)	0.516214086
YLDs	Sudan	Both	Age-standardized	596	Urolithiasis	Rate	2019	2.274504086	3.439165573	1.452696675	2.3 (1.5 to 3.4)	0.525009122
YLDs	Sudan	Both	Age-standardized	596	Urolithiasis	Rate	2020	2.271365982	3.431914449	1.42880515	2.3 (1.4 to 3.4)	0.533455422
YLDs	Sudan	Both	Age-standardized	596	Urolithiasis	Rate	2021	2.268305633	3.242677475	1.447457162	2.3 (1.4 to 3.2)	0.541949735
YLDs	Kuwait	Both	Age-standardized	596	Urolithiasis	Rate	1990	2.469827734	3.770457008	1.510685791	2.5 (1.5 to 3.8)	0.664517904
YLDs	Kuwait	Both	Age-standardized	596	Urolithiasis	Rate	1991	2.492157092	3.752131228	1.483805609	2.5 (1.5 to 3.8)	0.668809621
YLDs	Kuwait	Both	Age-standardized	596	Urolithiasis	Rate	1992	2.514160433	3.825365637	1.560602538	2.5 (1.6 to 3.8)	0.67015911
YLDs	Kuwait	Both	Age-standardized	596	Urolithiasis	Rate	1993	2.50430726	3.840277044	1.560048181	2.5 (1.6 to 3.8)	0.670036252
YLDs	Kuwait	Both	Age-standardized	596	Urolithiasis	Rate	1994	2.507970561	3.966122016	1.539187324	2.5 (1.5 to 4.0)	0.671393213
YLDs	Kuwait	Both	Age-standardized	596	Urolithiasis	Rate	1995	2.525596647	3.775818924	1.588419655	2.5 (1.6 to 3.8)	0.677215523
YLDs	Kuwait	Both	Age-standardized	596	Urolithiasis	Rate	1996	2.534513282	3.854188183	1.563365996	2.5 (1.6 to 3.9)	0.686093304
YLDs	Kuwait	Both	Age-standardized	596	Urolithiasis	Rate	1997	2.550072836	3.851912699	1.628802993	2.6 (1.6 to 3.9)	0.695789389
YLDs	Kuwait	Both	Age-standardized	596	Urolithiasis	Rate	1998	2.586309457	3.91073953	1.595789454	2.6 (1.6 to 3.9)	0.704383736
YLDs	Kuwait	Both	Age-standardized	596	Urolithiasis	Rate	1999	2.608717937	3.895014311	1.64574259	2.6 (1.6 to 3.9)	0.711841328
YLDs	Kuwait	Both	Age-standardized	596	Urolithiasis	Rate	2000	2.612679474	3.90456018	1.610710956	2.6 (1.6 to 3.9)	0.718357562
YLDs	Kuwait	Both	Age-standardized	596	Urolithiasis	Rate	2001	2.630691317	3.90957478	1.637991168	2.6 (1.6 to 3.9)	0.722840631
YLDs	Kuwait	Both	Age-standardized	596	Urolithiasis	Rate	2002	2.613499032	3.986284994	1.606453978	2.6 (1.6 to 4.0)	0.726816976
YLDs	Kuwait	Both	Age-standardized	596	Urolithiasis	Rate	2003	2.633839754	3.95516167	1.63351181	2.6 (1.6 to 4.0)	0.731778685
YLDs	Kuwait	Both	Age-standardized	596	Urolithiasis	Rate	2004	2.618478393	3.979398979	1.609252422	2.6 (1.6 to 4.0)	0.738153707
YLDs	Kuwait	Both	Age-standardized	596	Urolithiasis	Rate	2005	2.616198861	4.078052491	1.625741645	2.6 (1.6 to 4.1)	0.746384913
YLDs	Kuwait	Both	Age-standardized	596	Urolithiasis	Rate	2006	2.60450486	3.966240608	1.638628686	2.6 (1.6 to 4.0)	0.754928493
YLDs	Kuwait	Both	Age-standardized	596	Urolithiasis	Rate	2007	2.614281358	3.973019505	1.643928683	2.6 (1.6 to 4.0)	0.762411484
YLDs	Kuwait	Both	Age-standardized	596	Urolithiasis	Rate	2008	2.631353214	4.0067859	1.703160862	2.6 (1.7 to 4.0)	0.770002615
YLDs	Kuwait	Both	Age-standardized	596	Urolithiasis	Rate	2009	2.644481667	4.038343856	1.617580833	2.6 (1.6 to 4.0)	0.777546551
YLDs	Kuwait	Both	Age-standardized	596	Urolithiasis	Rate	2010	2.619742131	3.998054982	1.601803475	2.6 (1.6 to 4.0)	0.784873929
YLDs	Kuwait	Both	Age-standardized	596	Urolithiasis	Rate	2011	2.610186039	3.945424299	1.636770847	2.6 (1.6 to 3.9)	0.791812065
YLDs	Kuwait	Both	Age-standardized	596	Urolithiasis	Rate	2012	2.57597006	3.879994598	1.607696835	2.6 (1.6 to 3.9)	0.798356988
YLDs	Kuwait	Both	Age-standardized	596	Urolithiasis	Rate	2013	2.55110563	4.000225824	1.607254604	2.6 (1.6 to 4.0)	0.804583834
YLDs	Kuwait	Both	Age-standardized	596	Urolithiasis	Rate	2014	2.534209628	3.922917505	1.594732003	2.5 (1.6 to 3.9)	0.810743233
YLDs	Kuwait	Both	Age-standardized	596	Urolithiasis	Rate	2015	2.512932387	3.810076349	1.559307567	2.5 (1.6 to 3.8)	0.816998413
YLDs	Kuwait	Both	Age-standardized	596	Urolithiasis	Rate	2016	2.495066651	3.735215038	1.564595306	2.5 (1.6 to 3.7)	0.823026527
YLDs	Kuwait	Both	Age-standardized	596	Urolithiasis	Rate	2017	2.507118217	3.82870744	1.557079145	2.5 (1.6 to 3.8)	0.828886987
YLDs	Kuwait	Both	Age-standardized	596	Urolithiasis	Rate	2018	2.476699744	3.804622925	1.523737163	2.5 (1.5 to 3.8)	0.834371461
YLDs	Kuwait	Both	Age-standardized	596	Urolithiasis	Rate	2019	2.460272267	3.703816847	1.550493773	2.5 (1.6 to 3.7)	0.839688307
YLDs	Kuwait	Both	Age-standardized	596	Urolithiasis	Rate	2020	2.467261031	3.816632472	1.50880187	2.5 (1.5 to 3.8)	0.843459812
YLDs	Kuwait	Both	Age-standardized	596	Urolithiasis	Rate	2021	2.45593794	3.651150884	1.539827559	2.5 (1.5 to 3.7)	0.846651055
YLDs	Oman	Both	Age-standardized	596	Urolithiasis	Rate	1990	2.470488865	3.815946088	1.578617665	2.5 (1.6 to 3.8)	0.429270949
YLDs	Oman	Both	Age-standardized	596	Urolithiasis	Rate	1991	2.482536749	3.87095773	1.516253468	2.5 (1.5 to 3.9)	0.442268122
YLDs	Oman	Both	Age-standardized	596	Urolithiasis	Rate	1992	2.503462402	3.765192461	1.545411729	2.5 (1.5 to 3.8)	0.457737972
YLDs	Oman	Both	Age-standardized	596	Urolithiasis	Rate	1993	2.497022795	3.840307173	1.529579722	2.5 (1.5 to 3.8)	0.474999033
YLDs	Oman	Both	Age-standardized	596	Urolithiasis	Rate	1994	2.49107925	3.878241606	1.525004698	2.5 (1.5 to 3.9)	0.493513107
YLDs	Oman	Both	Age-standardized	596	Urolithiasis	Rate	1995	2.489238367	3.831959995	1.518622311	2.5 (1.5 to 3.8)	0.513194359
YLDs	Oman	Both	Age-standardized	596	Urolithiasis	Rate	1996	2.506147665	3.831393656	1.56547753	2.5 (1.6 to 3.8)	0.533246394
YLDs	Oman	Both	Age-standardized	596	Urolithiasis	Rate	1997	2.52085512	3.784484862	1.557931807	2.5 (1.6 to 3.8)	0.554315537
YLDs	Oman	Both	Age-standardized	596	Urolithiasis	Rate	1998	2.536531722	3.893945184	1.605792435	2.5 (1.6 to 3.9)	0.574474902
YLDs	Oman	Both	Age-standardized	596	Urolithiasis	Rate	1999	2.553467397	3.880681282	1.609425303	2.6 (1.6 to 3.9)	0.59239847
YLDs	Oman	Both	Age-standardized	596	Urolithiasis	Rate	2000	2.550864513	3.858447297	1.541847304	2.6 (1.5 to 3.9)	0.608421541
YLDs	Oman	Both	Age-standardized	596	Urolithiasis	Rate	2001	2.553742443	3.859537975	1.640295765	2.6 (1.6 to 3.9)	0.622160627
YLDs	Oman	Both	Age-standardized	596	Urolithiasis	Rate	2002	2.568248108	3.950654032	1.607267318	2.6 (1.6 to 4.0)	0.635162126
YLDs	Oman	Both	Age-standardized	596	Urolithiasis	Rate	2003	2.545331672	3.819274854	1.639885251	2.5 (1.6 to 3.8)	0.647249093
YLDs	Oman	Both	Age-standardized	596	Urolithiasis	Rate	2004	2.544080443	3.904773144	1.627059655	2.5 (1.6 to 3.9)	0.657626118
YLDs	Oman	Both	Age-standardized	596	Urolithiasis	Rate	2005	2.554284477	3.867948375	1.579164848	2.6 (1.6 to 3.9)	0.666401231
YLDs	Oman	Both	Age-standardized	596	Urolithiasis	Rate	2006	2.564145651	3.925178887	1.567686934	2.6 (1.6 to 3.9)	0.675353885
YLDs	Oman	Both	Age-standardized	596	Urolithiasis	Rate	2007	2.58464485	3.861319669	1.646135052	2.6 (1.6 to 3.9)	0.685055583
YLDs	Oman	Both	Age-standardized	596	Urolithiasis	Rate	2008	2.581011643	3.92676037	1.637991655	2.6 (1.6 to 3.9)	0.694952263
YLDs	Oman	Both	Age-standardized	596	Urolithiasis	Rate	2009	2.600309014	3.910243817	1.635477909	2.6 (1.6 to 3.9)	0.703098571
YLDs	Oman	Both	Age-standardized	596	Urolithiasis	Rate	2010	2.620858505	3.98599347	1.645258662	2.6 (1.6 to 4.0)	0.710688695
YLDs	Oman	Both	Age-standardized	596	Urolithiasis	Rate	2011	2.616813681	4.059343985	1.724092459	2.6 (1.7 to 4.1)	0.718264528
YLDs	Oman	Both	Age-standardized	596	Urolithiasis	Rate	2012	2.615124895	3.969683456	1.613494754	2.6 (1.6 to 4.0)	0.726450074
YLDs	Oman	Both	Age-standardized	596	Urolithiasis	Rate	2013	2.62435792	4.040778225	1.684562499	2.6 (1.7 to 4.0)	0.73343249
YLDs	Oman	Both	Age-standardized	596	Urolithiasis	Rate	2014	2.616883669	3.931741405	1.678166427	2.6 (1.7 to 3.9)	0.738743772
YLDs	Oman	Both	Age-standardized	596	Urolithiasis	Rate	2015	2.61748167	4.018404646	1.6513543	2.6 (1.7 to 4.0)	0.743597182
YLDs	Oman	Both	Age-standardized	596	Urolithiasis	Rate	2016	2.641671743	3.907368416	1.598004728	2.6 (1.6 to 3.9)	0.748797193
YLDs	Oman	Both	Age-standardized	596	Urolithiasis	Rate	2017	2.641660415	4.050261907	1.661283258	2.6 (1.7 to 4.1)	0.753786058
YLDs	Oman	Both	Age-standardized	596	Urolithiasis	Rate	2018	2.653086914	3.911582322	1.617746333	2.7 (1.6 to 3.9)	0.759179514
YLDs	Oman	Both	Age-standardized	596	Urolithiasis	Rate	2019	2.660711967	3.969159654	1.668099366	2.7 (1.7 to 4.0)	0.764527863
YLDs	Oman	Both	Age-standardized	596	Urolithiasis	Rate	2020	2.672612847	3.984587454	1.702020619	2.7 (1.7 to 4.0)	0.768854216
YLDs	Oman	Both	Age-standardized	596	Urolithiasis	Rate	2021	2.688231226	4.194986688	1.63335004	2.7 (1.6 to 4.2)	0.773391602
YLDs	Iran	Both	Age-standardized	596	Urolithiasis	Rate	1990	2.377863523	3.474623227	1.537810603	2.4 (1.5 to 3.5)	0.453799944
YLDs	Iran	Both	Age-standardized	596	Urolithiasis	Rate	1991	2.388669918	3.524633818	1.541578962	2.4 (1.5 to 3.5)	0.468982858
YLDs	Iran	Both	Age-standardized	596	Urolithiasis	Rate	1992	2.393701614	3.530080443	1.553375514	2.4 (1.6 to 3.5)	0.480626697
YLDs	Iran	Both	Age-standardized	596	Urolithiasis	Rate	1993	2.403038857	3.528058769	1.559475679	2.4 (1.6 to 3.5)	0.492277025
YLDs	Iran	Both	Age-standardized	596	Urolithiasis	Rate	1994	2.41020779	3.539602518	1.580093439	2.4 (1.6 to 3.5)	0.505072857
YLDs	Iran	Both	Age-standardized	596	Urolithiasis	Rate	1995	2.419620306	3.575140732	1.58674618	2.4 (1.6 to 3.6)	0.517531494
YLDs	Iran	Both	Age-standardized	596	Urolithiasis	Rate	1996	2.42992023	3.582693645	1.567028132	2.4 (1.6 to 3.6)	0.52860072
YLDs	Iran	Both	Age-standardized	596	Urolithiasis	Rate	1997	2.439677177	3.598193924	1.582164991	2.4 (1.6 to 3.6)	0.537727779
YLDs	Iran	Both	Age-standardized	596	Urolithiasis	Rate	1998	2.457569872	3.636656904	1.610409351	2.5 (1.6 to 3.6)	0.546366017
YLDs	Iran	Both	Age-standardized	596	Urolithiasis	Rate	1999	2.477319075	3.669417267	1.603974709	2.5 (1.6 to 3.7)	0.555624332
YLDs	Iran	Both	Age-standardized	596	Urolithiasis	Rate	2000	2.486322576	3.659499641	1.617968817	2.5 (1.6 to 3.7)	0.565474561
YLDs	Iran	Both	Age-standardized	596	Urolithiasis	Rate	2001	2.488214818	3.659618023	1.617451133	2.5 (1.6 to 3.7)	0.574618208
YLDs	Iran	Both	Age-standardized	596	Urolithiasis	Rate	2002	2.49634769	3.699565496	1.612527578	2.5 (1.6 to 3.7)	0.584097268
YLDs	Iran	Both	Age-standardized	596	Urolithiasis	Rate	2003	2.491694791	3.699030006	1.605691361	2.5 (1.6 to 3.7)	0.593963012
YLDs	Iran	Both	Age-standardized	596	Urolithiasis	Rate	2004	2.494863778	3.67564986	1.592119415	2.5 (1.6 to 3.7)	0.60371745
YLDs	Iran	Both	Age-standardized	596	Urolithiasis	Rate	2005	2.49718704	3.733778414	1.60814627	2.5 (1.6 to 3.7)	0.613291056
YLDs	Iran	Both	Age-standardized	596	Urolithiasis	Rate	2006	2.504062827	3.688304167	1.625897654	2.5 (1.6 to 3.7)	0.621268095
YLDs	Iran	Both	Age-standardized	596	Urolithiasis	Rate	2007	2.510690073	3.719012069	1.612938696	2.5 (1.6 to 3.7)	0.627749442
YLDs	Iran	Both	Age-standardized	596	Urolithiasis	Rate	2008	2.52289739	3.688461571	1.611211062	2.5 (1.6 to 3.7)	0.63286223
YLDs	Iran	Both	Age-standardized	596	Urolithiasis	Rate	2009	2.534024879	3.734338692	1.646058226	2.5 (1.6 to 3.7)	0.63739838
YLDs	Iran	Both	Age-standardized	596	Urolithiasis	Rate	2010	2.533196595	3.701863858	1.647134447	2.5 (1.6 to 3.7)	0.64255917
YLDs	Iran	Both	Age-standardized	596	Urolithiasis	Rate	2011	2.521234838	3.684790137	1.614768731	2.5 (1.6 to 3.7)	0.647899089
YLDs	Iran	Both	Age-standardized	596	Urolithiasis	Rate	2012	2.497820242	3.688749443	1.619472599	2.5 (1.6 to 3.7)	0.651500587
YLDs	Iran	Both	Age-standardized	596	Urolithiasis	Rate	2013	2.464462586	3.618373733	1.600740959	2.5 (1.6 to 3.6)	0.654475289
YLDs	Iran	Both	Age-standardized	596	Urolithiasis	Rate	2014	2.442919749	3.58990971	1.607683249	2.4 (1.6 to 3.6)	0.657961511
YLDs	Iran	Both	Age-standardized	596	Urolithiasis	Rate	2015	2.426129147	3.583022288	1.593989228	2.4 (1.6 to 3.6)	0.662057987
YLDs	Iran	Both	Age-standardized	596	Urolithiasis	Rate	2016	2.422701599	3.543533821	1.570177011	2.4 (1.6 to 3.5)	0.667652445
YLDs	Iran	Both	Age-standardized	596	Urolithiasis	Rate	2017	2.418173467	3.518569792	1.565744179	2.4 (1.6 to 3.5)	0.674343462
YLDs	Iran	Both	Age-standardized	596	Urolithiasis	Rate	2018	2.41491466	3.590362818	1.574868061	2.4 (1.6 to 3.6)	0.680909621
YLDs	Iran	Both	Age-standardized	596	Urolithiasis	Rate	2019	2.416395652	3.559404967	1.572493224	2.4 (1.6 to 3.6)	0.686741662
YLDs	Iran	Both	Age-standardized	596	Urolithiasis	Rate	2020	2.421906982	3.544316888	1.571864373	2.4 (1.6 to 3.5)	0.691918763
YLDs	Iran	Both	Age-standardized	596	Urolithiasis	Rate	2021	2.41953848	3.565730236	1.580607148	2.4 (1.6 to 3.6)	0.697207398
YLDs	Tunisia	Both	Age-standardized	596	Urolithiasis	Rate	1990	2.21577519	3.348245313	1.407597053	2.2 (1.4 to 3.3)	0.471138521
YLDs	Tunisia	Both	Age-standardized	596	Urolithiasis	Rate	1991	2.223099737	3.312554515	1.396972764	2.2 (1.4 to 3.3)	0.479543057
YLDs	Tunisia	Both	Age-standardized	596	Urolithiasis	Rate	1992	2.223116087	3.297549459	1.421649219	2.2 (1.4 to 3.3)	0.488285281
YLDs	Tunisia	Both	Age-standardized	596	Urolithiasis	Rate	1993	2.224620272	3.26110972	1.431474482	2.2 (1.4 to 3.3)	0.496852039
YLDs	Tunisia	Both	Age-standardized	596	Urolithiasis	Rate	1994	2.220424799	3.29081961	1.436628725	2.2 (1.4 to 3.3)	0.505564882
YLDs	Tunisia	Both	Age-standardized	596	Urolithiasis	Rate	1995	2.233818681	3.337773229	1.416539183	2.2 (1.4 to 3.3)	0.51419694
YLDs	Tunisia	Both	Age-standardized	596	Urolithiasis	Rate	1996	2.249372264	3.437821391	1.396865754	2.2 (1.4 to 3.4)	0.523294274
YLDs	Tunisia	Both	Age-standardized	596	Urolithiasis	Rate	1997	2.270321789	3.500539914	1.448101613	2.3 (1.4 to 3.5)	0.532064044
YLDs	Tunisia	Both	Age-standardized	596	Urolithiasis	Rate	1998	2.273324897	3.437971986	1.500393058	2.3 (1.5 to 3.4)	0.540498161
YLDs	Tunisia	Both	Age-standardized	596	Urolithiasis	Rate	1999	2.294205502	3.435834552	1.414998765	2.3 (1.4 to 3.4)	0.548724563
YLDs	Tunisia	Both	Age-standardized	596	Urolithiasis	Rate	2000	2.277423498	3.378127659	1.464751701	2.3 (1.5 to 3.4)	0.55667265
YLDs	Tunisia	Both	Age-standardized	596	Urolithiasis	Rate	2001	2.288617515	3.451653675	1.473271481	2.3 (1.5 to 3.5)	0.56442101
YLDs	Tunisia	Both	Age-standardized	596	Urolithiasis	Rate	2002	2.303723587	3.449744571	1.436784872	2.3 (1.4 to 3.4)	0.571719534
YLDs	Tunisia	Both	Age-standardized	596	Urolithiasis	Rate	2003	2.306902562	3.490801415	1.460809542	2.3 (1.5 to 3.5)	0.578882669
YLDs	Tunisia	Both	Age-standardized	596	Urolithiasis	Rate	2004	2.313806162	3.459776174	1.465389845	2.3 (1.5 to 3.5)	0.586032594
YLDs	Tunisia	Both	Age-standardized	596	Urolithiasis	Rate	2005	2.313872682	3.323037214	1.495769524	2.3 (1.5 to 3.3)	0.592937759
YLDs	Tunisia	Both	Age-standardized	596	Urolithiasis	Rate	2006	2.313435105	3.363757568	1.498857301	2.3 (1.5 to 3.4)	0.599758513
YLDs	Tunisia	Both	Age-standardized	596	Urolithiasis	Rate	2007	2.321367657	3.482853998	1.492365416	2.3 (1.5 to 3.5)	0.606696784
YLDs	Tunisia	Both	Age-standardized	596	Urolithiasis	Rate	2008	2.323254958	3.476238291	1.463171636	2.3 (1.5 to 3.5)	0.613529322
YLDs	Tunisia	Both	Age-standardized	596	Urolithiasis	Rate	2009	2.335007933	3.558064443	1.437510887	2.3 (1.4 to 3.6)	0.620106833
YLDs	Tunisia	Both	Age-standardized	596	Urolithiasis	Rate	2010	2.344106439	3.565007047	1.420705097	2.3 (1.4 to 3.6)	0.626432774
YLDs	Tunisia	Both	Age-standardized	596	Urolithiasis	Rate	2011	2.346285556	3.618005503	1.476142262	2.3 (1.5 to 3.6)	0.63201984
YLDs	Tunisia	Both	Age-standardized	596	Urolithiasis	Rate	2012	2.329821363	3.507370844	1.450597892	2.3 (1.5 to 3.5)	0.637578345
YLDs	Tunisia	Both	Age-standardized	596	Urolithiasis	Rate	2013	2.326903553	3.559122962	1.417953198	2.3 (1.4 to 3.6)	0.643008512
YLDs	Tunisia	Both	Age-standardized	596	Urolithiasis	Rate	2014	2.317395104	3.501412568	1.468212532	2.3 (1.5 to 3.5)	0.648297395
YLDs	Tunisia	Both	Age-standardized	596	Urolithiasis	Rate	2015	2.306993176	3.460171315	1.47873912	2.3 (1.5 to 3.5)	0.653413538
YLDs	Tunisia	Both	Age-standardized	596	Urolithiasis	Rate	2016	2.307615535	3.403024379	1.441148435	2.3 (1.4 to 3.4)	0.658353517
YLDs	Tunisia	Both	Age-standardized	596	Urolithiasis	Rate	2017	2.321381194	3.599662056	1.479141297	2.3 (1.5 to 3.6)	0.663222845
YLDs	Tunisia	Both	Age-standardized	596	Urolithiasis	Rate	2018	2.317929399	3.562192465	1.46206553	2.3 (1.5 to 3.6)	0.668218997
YLDs	Tunisia	Both	Age-standardized	596	Urolithiasis	Rate	2019	2.317723646	3.465047771	1.367826784	2.3 (1.4 to 3.5)	0.673170552
YLDs	Tunisia	Both	Age-standardized	596	Urolithiasis	Rate	2020	2.324774955	3.536161593	1.503512178	2.3 (1.5 to 3.5)	0.677615148
YLDs	Tunisia	Both	Age-standardized	596	Urolithiasis	Rate	2021	2.315766271	3.472654255	1.470285064	2.3 (1.5 to 3.5)	0.682432216
YLDs	Libya	Both	Age-standardized	596	Urolithiasis	Rate	1990	2.330842213	3.559727893	1.43711432	2.3 (1.4 to 3.6)	0.527998168
YLDs	Libya	Both	Age-standardized	596	Urolithiasis	Rate	1991	2.314335299	3.475523918	1.406258074	2.3 (1.4 to 3.5)	0.541432399
YLDs	Libya	Both	Age-standardized	596	Urolithiasis	Rate	1992	2.306856298	3.576692724	1.431971409	2.3 (1.4 to 3.6)	0.554468227
YLDs	Libya	Both	Age-standardized	596	Urolithiasis	Rate	1993	2.301101189	3.408577927	1.431606785	2.3 (1.4 to 3.4)	0.566798415
YLDs	Libya	Both	Age-standardized	596	Urolithiasis	Rate	1994	2.308759972	3.389698733	1.441215686	2.3 (1.4 to 3.4)	0.578651416
YLDs	Libya	Both	Age-standardized	596	Urolithiasis	Rate	1995	2.288183645	3.439800321	1.454492567	2.3 (1.5 to 3.4)	0.589578634
YLDs	Libya	Both	Age-standardized	596	Urolithiasis	Rate	1996	2.29809023	3.471458213	1.45395992	2.3 (1.5 to 3.5)	0.600350044
YLDs	Libya	Both	Age-standardized	596	Urolithiasis	Rate	1997	2.290697074	3.455166962	1.455477006	2.3 (1.5 to 3.5)	0.610620315
YLDs	Libya	Both	Age-standardized	596	Urolithiasis	Rate	1998	2.334152611	3.528992959	1.490530415	2.3 (1.5 to 3.5)	0.619973984
YLDs	Libya	Both	Age-standardized	596	Urolithiasis	Rate	1999	2.328258786	3.501160579	1.462870722	2.3 (1.5 to 3.5)	0.628600604
YLDs	Libya	Both	Age-standardized	596	Urolithiasis	Rate	2000	2.33184283	3.498163327	1.493137686	2.3 (1.5 to 3.5)	0.637047935
YLDs	Libya	Both	Age-standardized	596	Urolithiasis	Rate	2001	2.347797218	3.509305992	1.476286505	2.3 (1.5 to 3.5)	0.644685131
YLDs	Libya	Both	Age-standardized	596	Urolithiasis	Rate	2002	2.329352369	3.515960427	1.458309611	2.3 (1.5 to 3.5)	0.651669147
YLDs	Libya	Both	Age-standardized	596	Urolithiasis	Rate	2003	2.34133421	3.479434975	1.508927094	2.3 (1.5 to 3.5)	0.659345125
YLDs	Libya	Both	Age-standardized	596	Urolithiasis	Rate	2004	2.345781167	3.571696365	1.495684209	2.3 (1.5 to 3.6)	0.666913926
YLDs	Libya	Both	Age-standardized	596	Urolithiasis	Rate	2005	2.353627988	3.5755	1.496617269	2.4 (1.5 to 3.6)	0.675322268
YLDs	Libya	Both	Age-standardized	596	Urolithiasis	Rate	2006	2.366443219	3.576707003	1.515772854	2.4 (1.5 to 3.6)	0.683702
YLDs	Libya	Both	Age-standardized	596	Urolithiasis	Rate	2007	2.372452928	3.569045893	1.520779401	2.4 (1.5 to 3.6)	0.691855134
YLDs	Libya	Both	Age-standardized	596	Urolithiasis	Rate	2008	2.377422376	3.553464892	1.533967452	2.4 (1.5 to 3.6)	0.698873253
YLDs	Libya	Both	Age-standardized	596	Urolithiasis	Rate	2009	2.400034543	3.664720877	1.546610433	2.4 (1.5 to 3.7)	0.704998471
YLDs	Libya	Both	Age-standardized	596	Urolithiasis	Rate	2010	2.401826532	3.674111619	1.548603855	2.4 (1.5 to 3.7)	0.711362496
YLDs	Libya	Both	Age-standardized	596	Urolithiasis	Rate	2011	2.394453516	3.636450436	1.531467072	2.4 (1.5 to 3.6)	0.711466657
YLDs	Libya	Both	Age-standardized	596	Urolithiasis	Rate	2012	2.380671796	3.568452403	1.528367384	2.4 (1.5 to 3.6)	0.716700693
YLDs	Libya	Both	Age-standardized	596	Urolithiasis	Rate	2013	2.347021346	3.557615836	1.501423804	2.3 (1.5 to 3.6)	0.71766525
YLDs	Libya	Both	Age-standardized	596	Urolithiasis	Rate	2014	2.344457758	3.536255031	1.444630587	2.3 (1.4 to 3.5)	0.716042207
YLDs	Libya	Both	Age-standardized	596	Urolithiasis	Rate	2015	2.346132083	3.463314385	1.500192267	2.3 (1.5 to 3.5)	0.713651367
YLDs	Libya	Both	Age-standardized	596	Urolithiasis	Rate	2016	2.336757181	3.504283079	1.475040694	2.3 (1.5 to 3.5)	0.71076014
YLDs	Libya	Both	Age-standardized	596	Urolithiasis	Rate	2017	2.342490106	3.545348663	1.473516843	2.3 (1.5 to 3.5)	0.710666264
YLDs	Libya	Both	Age-standardized	596	Urolithiasis	Rate	2018	2.332084398	3.446801359	1.501835527	2.3 (1.5 to 3.4)	0.712720438
YLDs	Libya	Both	Age-standardized	596	Urolithiasis	Rate	2019	2.343547314	3.519136814	1.488278571	2.3 (1.5 to 3.5)	0.716157239
YLDs	Libya	Both	Age-standardized	596	Urolithiasis	Rate	2020	2.343284085	3.583291429	1.531232458	2.3 (1.5 to 3.6)	0.720270393
YLDs	Libya	Both	Age-standardized	596	Urolithiasis	Rate	2021	2.35276899	3.542263744	1.469419644	2.4 (1.5 to 3.5)	0.725771399
YLDs	Qatar	Both	Age-standardized	596	Urolithiasis	Rate	1990	2.646869851	4.170555755	1.648851918	2.6 (1.6 to 4.2)	0.651208376
YLDs	Qatar	Both	Age-standardized	596	Urolithiasis	Rate	1991	2.653992791	4.01317035	1.682947713	2.7 (1.7 to 4.0)	0.655338767
YLDs	Qatar	Both	Age-standardized	596	Urolithiasis	Rate	1992	2.667970925	4.036095869	1.666896788	2.7 (1.7 to 4.0)	0.660673763
YLDs	Qatar	Both	Age-standardized	596	Urolithiasis	Rate	1993	2.641971033	4.00663941	1.634539573	2.6 (1.6 to 4.0)	0.666194399
YLDs	Qatar	Both	Age-standardized	596	Urolithiasis	Rate	1994	2.663424785	4.129100685	1.648353078	2.7 (1.6 to 4.1)	0.672025384
YLDs	Qatar	Both	Age-standardized	596	Urolithiasis	Rate	1995	2.656045426	3.995247382	1.56688858	2.7 (1.6 to 4.0)	0.678320339
YLDs	Qatar	Both	Age-standardized	596	Urolithiasis	Rate	1996	2.661224501	4.101899408	1.612275179	2.7 (1.6 to 4.1)	0.684835919
YLDs	Qatar	Both	Age-standardized	596	Urolithiasis	Rate	1997	2.688261313	3.987218876	1.674858275	2.7 (1.7 to 4.0)	0.693109654
YLDs	Qatar	Both	Age-standardized	596	Urolithiasis	Rate	1998	2.696913604	4.026179224	1.67292057	2.7 (1.7 to 4.0)	0.701409064
YLDs	Qatar	Both	Age-standardized	596	Urolithiasis	Rate	1999	2.728115075	4.139346791	1.698283316	2.7 (1.7 to 4.1)	0.708880981
YLDs	Qatar	Both	Age-standardized	596	Urolithiasis	Rate	2000	2.721604571	4.048112085	1.692105207	2.7 (1.7 to 4.0)	0.714831609
YLDs	Qatar	Both	Age-standardized	596	Urolithiasis	Rate	2001	2.74545431	4.062148798	1.681242545	2.7 (1.7 to 4.1)	0.720831064
YLDs	Qatar	Both	Age-standardized	596	Urolithiasis	Rate	2002	2.75905112	4.204297156	1.75274178	2.8 (1.8 to 4.2)	0.727112174
YLDs	Qatar	Both	Age-standardized	596	Urolithiasis	Rate	2003	2.779327239	4.160769619	1.649081569	2.8 (1.6 to 4.2)	0.733536599
YLDs	Qatar	Both	Age-standardized	596	Urolithiasis	Rate	2004	2.797818835	4.295381644	1.732884838	2.8 (1.7 to 4.3)	0.740223208
YLDs	Qatar	Both	Age-standardized	596	Urolithiasis	Rate	2005	2.814434338	4.235742109	1.737220443	2.8 (1.7 to 4.2)	0.747189359
YLDs	Qatar	Both	Age-standardized	596	Urolithiasis	Rate	2006	2.838228592	4.201656219	1.729639117	2.8 (1.7 to 4.2)	0.754123028
YLDs	Qatar	Both	Age-standardized	596	Urolithiasis	Rate	2007	2.862019142	4.123521776	1.748687291	2.9 (1.7 to 4.1)	0.760960134
YLDs	Qatar	Both	Age-standardized	596	Urolithiasis	Rate	2008	2.901809096	4.192660458	1.84673469	2.9 (1.8 to 4.2)	0.767659233
YLDs	Qatar	Both	Age-standardized	596	Urolithiasis	Rate	2009	2.934050556	4.381936207	1.877370982	2.9 (1.9 to 4.4)	0.774276849
YLDs	Qatar	Both	Age-standardized	596	Urolithiasis	Rate	2010	2.946863043	4.32341713	1.771297927	2.9 (1.8 to 4.3)	0.780807074
YLDs	Qatar	Both	Age-standardized	596	Urolithiasis	Rate	2011	2.979523669	4.563739714	1.896753484	3.0 (1.9 to 4.6)	0.78721245
YLDs	Qatar	Both	Age-standardized	596	Urolithiasis	Rate	2012	2.955986597	4.499513975	1.799240543	3.0 (1.8 to 4.5)	0.793494901
YLDs	Qatar	Both	Age-standardized	596	Urolithiasis	Rate	2013	2.947277597	4.382123833	1.87217547	2.9 (1.9 to 4.4)	0.799611555
YLDs	Qatar	Both	Age-standardized	596	Urolithiasis	Rate	2014	2.948097104	4.365730666	1.882428475	2.9 (1.9 to 4.4)	0.80572571
YLDs	Qatar	Both	Age-standardized	596	Urolithiasis	Rate	2015	2.922252306	4.349259416	1.804641425	2.9 (1.8 to 4.3)	0.811872852
YLDs	Qatar	Both	Age-standardized	596	Urolithiasis	Rate	2016	2.906440162	4.329313006	1.76160624	2.9 (1.8 to 4.3)	0.817979841
YLDs	Qatar	Both	Age-standardized	596	Urolithiasis	Rate	2017	2.902051902	4.398511382	1.855372481	2.9 (1.9 to 4.4)	0.824016868
YLDs	Qatar	Both	Age-standardized	596	Urolithiasis	Rate	2018	2.885308407	4.426374716	1.82772818	2.9 (1.8 to 4.4)	0.829962127
YLDs	Qatar	Both	Age-standardized	596	Urolithiasis	Rate	2019	2.868405099	4.327271197	1.753482616	2.9 (1.8 to 4.3)	0.835805284
YLDs	Qatar	Both	Age-standardized	596	Urolithiasis	Rate	2020	2.848169309	4.280696304	1.781506735	2.8 (1.8 to 4.3)	0.841467395
YLDs	Qatar	Both	Age-standardized	596	Urolithiasis	Rate	2021	2.84642008	4.240910988	1.823217552	2.8 (1.8 to 4.2)	0.846860584
YLDs	Yemen	Both	Age-standardized	596	Urolithiasis	Rate	1990	2.167794202	3.299537348	1.35189992	2.2 (1.4 to 3.3)	0.215664586
YLDs	Yemen	Both	Age-standardized	596	Urolithiasis	Rate	1991	2.182476712	3.371995815	1.347718124	2.2 (1.3 to 3.4)	0.222885409
YLDs	Yemen	Both	Age-standardized	596	Urolithiasis	Rate	1992	2.182072493	3.324048259	1.348359945	2.2 (1.3 to 3.3)	0.230415046
YLDs	Yemen	Both	Age-standardized	596	Urolithiasis	Rate	1993	2.199454261	3.25200761	1.39495195	2.2 (1.4 to 3.3)	0.238025246
YLDs	Yemen	Both	Age-standardized	596	Urolithiasis	Rate	1994	2.201737773	3.447165868	1.412006313	2.2 (1.4 to 3.4)	0.245879426
YLDs	Yemen	Both	Age-standardized	596	Urolithiasis	Rate	1995	2.221333568	3.396294079	1.367665011	2.2 (1.4 to 3.4)	0.253962572
YLDs	Yemen	Both	Age-standardized	596	Urolithiasis	Rate	1996	2.214689791	3.264941286	1.359167863	2.2 (1.4 to 3.3)	0.262278613
YLDs	Yemen	Both	Age-standardized	596	Urolithiasis	Rate	1997	2.217497959	3.431961445	1.388980362	2.2 (1.4 to 3.4)	0.270782536
YLDs	Yemen	Both	Age-standardized	596	Urolithiasis	Rate	1998	2.238761048	3.352350241	1.40181632	2.2 (1.4 to 3.4)	0.279500507
YLDs	Yemen	Both	Age-standardized	596	Urolithiasis	Rate	1999	2.233712608	3.369996956	1.378310981	2.2 (1.4 to 3.4)	0.288261301
YLDs	Yemen	Both	Age-standardized	596	Urolithiasis	Rate	2000	2.271024318	3.510732149	1.436247383	2.3 (1.4 to 3.5)	0.297145157
YLDs	Yemen	Both	Age-standardized	596	Urolithiasis	Rate	2001	2.280913919	3.437198846	1.442973508	2.3 (1.4 to 3.4)	0.306112424
YLDs	Yemen	Both	Age-standardized	596	Urolithiasis	Rate	2002	2.289067511	3.405378076	1.442542116	2.3 (1.4 to 3.4)	0.315065023
YLDs	Yemen	Both	Age-standardized	596	Urolithiasis	Rate	2003	2.277394779	3.416512742	1.429859991	2.3 (1.4 to 3.4)	0.324081689
YLDs	Yemen	Both	Age-standardized	596	Urolithiasis	Rate	2004	2.293354918	3.34200033	1.497894263	2.3 (1.5 to 3.3)	0.333371285
YLDs	Yemen	Both	Age-standardized	596	Urolithiasis	Rate	2005	2.294953887	3.478968521	1.424478702	2.3 (1.4 to 3.5)	0.343462562
YLDs	Yemen	Both	Age-standardized	596	Urolithiasis	Rate	2006	2.287401089	3.469968772	1.475766764	2.3 (1.5 to 3.5)	0.353472947
YLDs	Yemen	Both	Age-standardized	596	Urolithiasis	Rate	2007	2.304861173	3.432988225	1.465814125	2.3 (1.5 to 3.4)	0.363301218
YLDs	Yemen	Both	Age-standardized	596	Urolithiasis	Rate	2008	2.3233051	3.559466728	1.438158649	2.3 (1.4 to 3.6)	0.373140288
YLDs	Yemen	Both	Age-standardized	596	Urolithiasis	Rate	2009	2.323844697	3.470544634	1.455375958	2.3 (1.5 to 3.5)	0.382762252
YLDs	Yemen	Both	Age-standardized	596	Urolithiasis	Rate	2010	2.313444697	3.432425185	1.464686174	2.3 (1.5 to 3.4)	0.392936641
YLDs	Yemen	Both	Age-standardized	596	Urolithiasis	Rate	2011	2.312356458	3.456191754	1.473726728	2.3 (1.5 to 3.5)	0.401471801
YLDs	Yemen	Both	Age-standardized	596	Urolithiasis	Rate	2012	2.296805963	3.414341405	1.416985248	2.3 (1.4 to 3.4)	0.409561349
YLDs	Yemen	Both	Age-standardized	596	Urolithiasis	Rate	2013	2.283885402	3.438489139	1.426133006	2.3 (1.4 to 3.4)	0.417642405
YLDs	Yemen	Both	Age-standardized	596	Urolithiasis	Rate	2014	2.268190721	3.411108091	1.365828151	2.3 (1.4 to 3.4)	0.425189667
YLDs	Yemen	Both	Age-standardized	596	Urolithiasis	Rate	2015	2.262252127	3.453782664	1.370079338	2.3 (1.4 to 3.5)	0.430197789
YLDs	Yemen	Both	Age-standardized	596	Urolithiasis	Rate	2016	2.24228996	3.358463903	1.43613493	2.2 (1.4 to 3.4)	0.434232983
YLDs	Yemen	Both	Age-standardized	596	Urolithiasis	Rate	2017	2.249717856	3.430702571	1.412506925	2.2 (1.4 to 3.4)	0.437549155
YLDs	Yemen	Both	Age-standardized	596	Urolithiasis	Rate	2018	2.241381324	3.376404209	1.436054923	2.2 (1.4 to 3.4)	0.440727991
YLDs	Yemen	Both	Age-standardized	596	Urolithiasis	Rate	2019	2.22407477	3.335408736	1.356490758	2.2 (1.4 to 3.3)	0.4440014
YLDs	Yemen	Both	Age-standardized	596	Urolithiasis	Rate	2020	2.256327694	3.385551696	1.455751652	2.3 (1.5 to 3.4)	0.446893069
YLDs	Yemen	Both	Age-standardized	596	Urolithiasis	Rate	2021	2.249416264	3.369209249	1.38956998	2.2 (1.4 to 3.4)	0.450376375
YLDs	Palestine	Both	Age-standardized	596	Urolithiasis	Rate	1990	2.132992527	3.25833002	1.33490568	2.1 (1.3 to 3.3)	0.40179221
YLDs	Palestine	Both	Age-standardized	596	Urolithiasis	Rate	1991	2.153694795	3.233402751	1.373960821	2.2 (1.4 to 3.2)	0.40572715
YLDs	Palestine	Both	Age-standardized	596	Urolithiasis	Rate	1992	2.152319576	3.19771228	1.340660263	2.2 (1.3 to 3.2)	0.411146869
YLDs	Palestine	Both	Age-standardized	596	Urolithiasis	Rate	1993	2.16583348	3.266925364	1.380284211	2.2 (1.4 to 3.3)	0.416779649
YLDs	Palestine	Both	Age-standardized	596	Urolithiasis	Rate	1994	2.183459059	3.254784712	1.377841068	2.2 (1.4 to 3.3)	0.423136673
YLDs	Palestine	Both	Age-standardized	596	Urolithiasis	Rate	1995	2.19302716	3.442661498	1.350329733	2.2 (1.4 to 3.4)	0.429307027
YLDs	Palestine	Both	Age-standardized	596	Urolithiasis	Rate	1996	2.19417392	3.374625453	1.395367045	2.2 (1.4 to 3.4)	0.434731371
YLDs	Palestine	Both	Age-standardized	596	Urolithiasis	Rate	1997	2.208753246	3.444070896	1.382768186	2.2 (1.4 to 3.4)	0.440901776
YLDs	Palestine	Both	Age-standardized	596	Urolithiasis	Rate	1998	2.231612159	3.383521683	1.420229728	2.2 (1.4 to 3.4)	0.447782415
YLDs	Palestine	Both	Age-standardized	596	Urolithiasis	Rate	1999	2.252786964	3.496921163	1.427873533	2.3 (1.4 to 3.5)	0.454909692
YLDs	Palestine	Both	Age-standardized	596	Urolithiasis	Rate	2000	2.256758736	3.4440123	1.423264621	2.3 (1.4 to 3.4)	0.460681496
YLDs	Palestine	Both	Age-standardized	596	Urolithiasis	Rate	2001	2.265434552	3.465714664	1.421428896	2.3 (1.4 to 3.5)	0.465299102
YLDs	Palestine	Both	Age-standardized	596	Urolithiasis	Rate	2002	2.292675255	3.501984531	1.430679119	2.3 (1.4 to 3.5)	0.468600257
YLDs	Palestine	Both	Age-standardized	596	Urolithiasis	Rate	2003	2.28229994	3.518486752	1.438474332	2.3 (1.4 to 3.5)	0.472881732
YLDs	Palestine	Both	Age-standardized	596	Urolithiasis	Rate	2004	2.306323378	3.488713231	1.470756026	2.3 (1.5 to 3.5)	0.478527322
YLDs	Palestine	Both	Age-standardized	596	Urolithiasis	Rate	2005	2.30124391	3.563785029	1.406414614	2.3 (1.4 to 3.6)	0.485320586
YLDs	Palestine	Both	Age-standardized	596	Urolithiasis	Rate	2006	2.300042875	3.549460193	1.464946405	2.3 (1.5 to 3.5)	0.491890407
YLDs	Palestine	Both	Age-standardized	596	Urolithiasis	Rate	2007	2.317256998	3.618022167	1.422683536	2.3 (1.4 to 3.6)	0.498978426
YLDs	Palestine	Both	Age-standardized	596	Urolithiasis	Rate	2008	2.326421015	3.570528975	1.527901743	2.3 (1.5 to 3.6)	0.506849479
YLDs	Palestine	Both	Age-standardized	596	Urolithiasis	Rate	2009	2.329619866	3.503416258	1.492003173	2.3 (1.5 to 3.5)	0.515815836
YLDs	Palestine	Both	Age-standardized	596	Urolithiasis	Rate	2010	2.319878272	3.51976347	1.453865637	2.3 (1.5 to 3.5)	0.525711905
YLDs	Palestine	Both	Age-standardized	596	Urolithiasis	Rate	2011	2.325832734	3.468288903	1.483604951	2.3 (1.5 to 3.5)	0.53677763
YLDs	Palestine	Both	Age-standardized	596	Urolithiasis	Rate	2012	2.324780935	3.512107305	1.476725939	2.3 (1.5 to 3.5)	0.548295425
YLDs	Palestine	Both	Age-standardized	596	Urolithiasis	Rate	2013	2.314030268	3.539697695	1.452353681	2.3 (1.5 to 3.5)	0.559163481
YLDs	Palestine	Both	Age-standardized	596	Urolithiasis	Rate	2014	2.316994324	3.516497502	1.462987144	2.3 (1.5 to 3.5)	0.569239882
YLDs	Palestine	Both	Age-standardized	596	Urolithiasis	Rate	2015	2.315102936	3.403642614	1.498539123	2.3 (1.5 to 3.4)	0.579204261
YLDs	Palestine	Both	Age-standardized	596	Urolithiasis	Rate	2016	2.302888749	3.446497191	1.502400085	2.3 (1.5 to 3.4)	0.58949277
YLDs	Palestine	Both	Age-standardized	596	Urolithiasis	Rate	2017	2.305297629	3.471372045	1.445910385	2.3 (1.4 to 3.5)	0.599157187
YLDs	Palestine	Both	Age-standardized	596	Urolithiasis	Rate	2018	2.317892103	3.544461287	1.419470267	2.3 (1.4 to 3.5)	0.608124861
YLDs	Palestine	Both	Age-standardized	596	Urolithiasis	Rate	2019	2.305313681	3.527313213	1.519854991	2.3 (1.5 to 3.5)	0.616466839
YLDs	Palestine	Both	Age-standardized	596	Urolithiasis	Rate	2020	2.332186588	3.456719053	1.469578167	2.3 (1.5 to 3.5)	0.623810015
YLDs	Palestine	Both	Age-standardized	596	Urolithiasis	Rate	2021	2.321479189	3.568224678	1.465750065	2.3 (1.5 to 3.6)	0.631011665
YLDs	Saudi Arabia	Both	Age-standardized	596	Urolithiasis	Rate	1990	2.403002119	3.74529598	1.528998195	2.4 (1.5 to 3.7)	0.538954515
YLDs	Saudi Arabia	Both	Age-standardized	596	Urolithiasis	Rate	1991	2.415481515	3.696104852	1.513911909	2.4 (1.5 to 3.7)	0.549907717
YLDs	Saudi Arabia	Both	Age-standardized	596	Urolithiasis	Rate	1992	2.43498021	3.681075195	1.547525417	2.4 (1.5 to 3.7)	0.561144266
YLDs	Saudi Arabia	Both	Age-standardized	596	Urolithiasis	Rate	1993	2.421868433	3.61511932	1.510894361	2.4 (1.5 to 3.6)	0.572186913
YLDs	Saudi Arabia	Both	Age-standardized	596	Urolithiasis	Rate	1994	2.449282829	3.689414158	1.533782381	2.4 (1.5 to 3.7)	0.582878871
YLDs	Saudi Arabia	Both	Age-standardized	596	Urolithiasis	Rate	1995	2.432276823	3.742667217	1.505815477	2.4 (1.5 to 3.7)	0.593251423
YLDs	Saudi Arabia	Both	Age-standardized	596	Urolithiasis	Rate	1996	2.464928823	3.759699626	1.526752527	2.5 (1.5 to 3.8)	0.603648418
YLDs	Saudi Arabia	Both	Age-standardized	596	Urolithiasis	Rate	1997	2.455889293	3.72141843	1.589725135	2.5 (1.6 to 3.7)	0.613749116
YLDs	Saudi Arabia	Both	Age-standardized	596	Urolithiasis	Rate	1998	2.482128926	3.767102379	1.582518512	2.5 (1.6 to 3.8)	0.623518214
YLDs	Saudi Arabia	Both	Age-standardized	596	Urolithiasis	Rate	1999	2.492929174	3.797994685	1.514658526	2.5 (1.5 to 3.8)	0.632796447
YLDs	Saudi Arabia	Both	Age-standardized	596	Urolithiasis	Rate	2000	2.49687212	3.724893341	1.572222992	2.5 (1.6 to 3.7)	0.642311774
YLDs	Saudi Arabia	Both	Age-standardized	596	Urolithiasis	Rate	2001	2.474125043	3.766966802	1.609998828	2.5 (1.6 to 3.8)	0.651502092
YLDs	Saudi Arabia	Both	Age-standardized	596	Urolithiasis	Rate	2002	2.504213781	3.934734895	1.584659492	2.5 (1.6 to 3.9)	0.660356856
YLDs	Saudi Arabia	Both	Age-standardized	596	Urolithiasis	Rate	2003	2.50152764	3.831178617	1.554891478	2.5 (1.6 to 3.8)	0.669839577
YLDs	Saudi Arabia	Both	Age-standardized	596	Urolithiasis	Rate	2004	2.510088241	3.674142822	1.555278873	2.5 (1.6 to 3.7)	0.679917856
YLDs	Saudi Arabia	Both	Age-standardized	596	Urolithiasis	Rate	2005	2.507936622	3.800409643	1.610685265	2.5 (1.6 to 3.8)	0.690520852
YLDs	Saudi Arabia	Both	Age-standardized	596	Urolithiasis	Rate	2006	2.523276398	3.916453804	1.560504583	2.5 (1.6 to 3.9)	0.701152613
YLDs	Saudi Arabia	Both	Age-standardized	596	Urolithiasis	Rate	2007	2.548854347	3.845293523	1.625453984	2.5 (1.6 to 3.8)	0.711442141
YLDs	Saudi Arabia	Both	Age-standardized	596	Urolithiasis	Rate	2008	2.539954789	3.76840877	1.538933091	2.5 (1.5 to 3.8)	0.721960205
YLDs	Saudi Arabia	Both	Age-standardized	596	Urolithiasis	Rate	2009	2.578572821	3.786190579	1.617775292	2.6 (1.6 to 3.8)	0.731158488
YLDs	Saudi Arabia	Both	Age-standardized	596	Urolithiasis	Rate	2010	2.56903182	3.933465422	1.611058855	2.6 (1.6 to 3.9)	0.740300669
YLDs	Saudi Arabia	Both	Age-standardized	596	Urolithiasis	Rate	2011	2.569277663	3.86155572	1.598866817	2.6 (1.6 to 3.9)	0.749959451
YLDs	Saudi Arabia	Both	Age-standardized	596	Urolithiasis	Rate	2012	2.580033331	3.989255531	1.563333833	2.6 (1.6 to 4.0)	0.759054935
YLDs	Saudi Arabia	Both	Age-standardized	596	Urolithiasis	Rate	2013	2.570288536	3.90448781	1.561576098	2.6 (1.6 to 3.9)	0.767387864
YLDs	Saudi Arabia	Both	Age-standardized	596	Urolithiasis	Rate	2014	2.561484319	3.820481552	1.545113684	2.6 (1.5 to 3.8)	0.775178133
YLDs	Saudi Arabia	Both	Age-standardized	596	Urolithiasis	Rate	2015	2.531887838	3.819881623	1.521412189	2.5 (1.5 to 3.8)	0.782300802
YLDs	Saudi Arabia	Both	Age-standardized	596	Urolithiasis	Rate	2016	2.547586449	3.995202951	1.601288145	2.5 (1.6 to 4.0)	0.788867882
YLDs	Saudi Arabia	Both	Age-standardized	596	Urolithiasis	Rate	2017	2.554330212	3.933655601	1.602042809	2.6 (1.6 to 3.9)	0.794886288
YLDs	Saudi Arabia	Both	Age-standardized	596	Urolithiasis	Rate	2018	2.550574277	3.864842494	1.615360253	2.6 (1.6 to 3.9)	0.800656985
YLDs	Saudi Arabia	Both	Age-standardized	596	Urolithiasis	Rate	2019	2.546693048	3.864157999	1.617094322	2.5 (1.6 to 3.9)	0.806087841
YLDs	Saudi Arabia	Both	Age-standardized	596	Urolithiasis	Rate	2020	2.544861226	3.950482517	1.605682397	2.5 (1.6 to 4.0)	0.810541861
YLDs	Saudi Arabia	Both	Age-standardized	596	Urolithiasis	Rate	2021	2.537149957	3.899463957	1.60937498	2.5 (1.6 to 3.9)	0.815143493
YLDs	Bahrain	Both	Age-standardized	596	Urolithiasis	Rate	1990	2.410010618	3.636266009	1.530671911	2.4 (1.5 to 3.6)	0.584578852
YLDs	Bahrain	Both	Age-standardized	596	Urolithiasis	Rate	1991	2.431225477	3.748465476	1.50804902	2.4 (1.5 to 3.7)	0.590596897
YLDs	Bahrain	Both	Age-standardized	596	Urolithiasis	Rate	1992	2.414423862	3.597600329	1.482664937	2.4 (1.5 to 3.6)	0.596040229
YLDs	Bahrain	Both	Age-standardized	596	Urolithiasis	Rate	1993	2.403996272	3.615556031	1.473417733	2.4 (1.5 to 3.6)	0.602165622
YLDs	Bahrain	Both	Age-standardized	596	Urolithiasis	Rate	1994	2.418460407	3.580285201	1.492106353	2.4 (1.5 to 3.6)	0.608133725
YLDs	Bahrain	Both	Age-standardized	596	Urolithiasis	Rate	1995	2.426430448	3.627823711	1.467919887	2.4 (1.5 to 3.6)	0.613850722
YLDs	Bahrain	Both	Age-standardized	596	Urolithiasis	Rate	1996	2.453802081	3.696652387	1.498255858	2.5 (1.5 to 3.7)	0.619485376
YLDs	Bahrain	Both	Age-standardized	596	Urolithiasis	Rate	1997	2.456894611	3.734490428	1.509153336	2.5 (1.5 to 3.7)	0.624596062
YLDs	Bahrain	Both	Age-standardized	596	Urolithiasis	Rate	1998	2.47502284	3.738579135	1.569241799	2.5 (1.6 to 3.7)	0.630738301
YLDs	Bahrain	Both	Age-standardized	596	Urolithiasis	Rate	1999	2.490690894	3.777526018	1.569918598	2.5 (1.6 to 3.8)	0.638083187
YLDs	Bahrain	Both	Age-standardized	596	Urolithiasis	Rate	2000	2.512503	3.811125764	1.557032661	2.5 (1.6 to 3.8)	0.646750697
YLDs	Bahrain	Both	Age-standardized	596	Urolithiasis	Rate	2001	2.527893377	3.820602928	1.595644613	2.5 (1.6 to 3.8)	0.657196064
YLDs	Bahrain	Both	Age-standardized	596	Urolithiasis	Rate	2002	2.534689357	3.861967607	1.588693449	2.5 (1.6 to 3.9)	0.664901201
YLDs	Bahrain	Both	Age-standardized	596	Urolithiasis	Rate	2003	2.544001114	3.892581097	1.572444939	2.5 (1.6 to 3.9)	0.669564111
YLDs	Bahrain	Both	Age-standardized	596	Urolithiasis	Rate	2004	2.546331785	3.762444669	1.564075177	2.5 (1.6 to 3.8)	0.674147775
YLDs	Bahrain	Both	Age-standardized	596	Urolithiasis	Rate	2005	2.58452933	3.844069027	1.61693316	2.6 (1.6 to 3.8)	0.679790598
YLDs	Bahrain	Both	Age-standardized	596	Urolithiasis	Rate	2006	2.585043498	3.795535587	1.607825953	2.6 (1.6 to 3.8)	0.686144289
YLDs	Bahrain	Both	Age-standardized	596	Urolithiasis	Rate	2007	2.622543529	3.856536085	1.702763088	2.6 (1.7 to 3.9)	0.693045147
YLDs	Bahrain	Both	Age-standardized	596	Urolithiasis	Rate	2008	2.653658094	4.146587398	1.623447284	2.7 (1.6 to 4.1)	0.699806387
YLDs	Bahrain	Both	Age-standardized	596	Urolithiasis	Rate	2009	2.67083487	4.02709204	1.669063991	2.7 (1.7 to 4.0)	0.70488584
YLDs	Bahrain	Both	Age-standardized	596	Urolithiasis	Rate	2010	2.678257057	4.107835638	1.55232602	2.7 (1.6 to 4.1)	0.70790262
YLDs	Bahrain	Both	Age-standardized	596	Urolithiasis	Rate	2011	2.688054946	4.179746635	1.690812338	2.7 (1.7 to 4.2)	0.708958739
YLDs	Bahrain	Both	Age-standardized	596	Urolithiasis	Rate	2012	2.66114919	4.070312073	1.699646409	2.7 (1.7 to 4.1)	0.710362418
YLDs	Bahrain	Both	Age-standardized	596	Urolithiasis	Rate	2013	2.676350054	4.194487388	1.669826419	2.7 (1.7 to 4.2)	0.713343156
YLDs	Bahrain	Both	Age-standardized	596	Urolithiasis	Rate	2014	2.647341221	4.016997542	1.699265149	2.6 (1.7 to 4.0)	0.71676806
YLDs	Bahrain	Both	Age-standardized	596	Urolithiasis	Rate	2015	2.666108436	4.066207225	1.681721963	2.7 (1.7 to 4.1)	0.719926605
YLDs	Bahrain	Both	Age-standardized	596	Urolithiasis	Rate	2016	2.670439236	4.051950863	1.64837757	2.7 (1.6 to 4.1)	0.723611297
YLDs	Bahrain	Both	Age-standardized	596	Urolithiasis	Rate	2017	2.668833907	4.062884285	1.726442933	2.7 (1.7 to 4.1)	0.729323103
YLDs	Bahrain	Both	Age-standardized	596	Urolithiasis	Rate	2018	2.66857647	4.083564234	1.681462217	2.7 (1.7 to 4.1)	0.736192583
YLDs	Bahrain	Both	Age-standardized	596	Urolithiasis	Rate	2019	2.662896418	3.953565546	1.626305006	2.7 (1.6 to 4.0)	0.742847804
YLDs	Bahrain	Both	Age-standardized	596	Urolithiasis	Rate	2020	2.678542527	4.095187806	1.698951884	2.7 (1.7 to 4.1)	0.748103083
YLDs	Bahrain	Both	Age-standardized	596	Urolithiasis	Rate	2021	2.674514467	4.143779782	1.605517515	2.7 (1.6 to 4.1)	0.753043204
YLDs	Jordan	Both	Age-standardized	596	Urolithiasis	Rate	1990	2.256326509	3.324539138	1.400725195	2.3 (1.4 to 3.3)	0.539147468
YLDs	Jordan	Both	Age-standardized	596	Urolithiasis	Rate	1991	2.257371817	3.377770757	1.441844978	2.3 (1.4 to 3.4)	0.542819411
YLDs	Jordan	Both	Age-standardized	596	Urolithiasis	Rate	1992	2.256224037	3.512953965	1.395106517	2.3 (1.4 to 3.5)	0.547458846
YLDs	Jordan	Both	Age-standardized	596	Urolithiasis	Rate	1993	2.27367843	3.491627307	1.412016319	2.3 (1.4 to 3.5)	0.55218235
YLDs	Jordan	Both	Age-standardized	596	Urolithiasis	Rate	1994	2.282075145	3.462880169	1.455150714	2.3 (1.5 to 3.5)	0.557254335
YLDs	Jordan	Both	Age-standardized	596	Urolithiasis	Rate	1995	2.269385138	3.407144768	1.473635202	2.3 (1.5 to 3.4)	0.562571536
YLDs	Jordan	Both	Age-standardized	596	Urolithiasis	Rate	1996	2.28780319	3.452009417	1.448894827	2.3 (1.4 to 3.5)	0.567529655
YLDs	Jordan	Both	Age-standardized	596	Urolithiasis	Rate	1997	2.28895033	3.523885507	1.416802166	2.3 (1.4 to 3.5)	0.572581508
YLDs	Jordan	Both	Age-standardized	596	Urolithiasis	Rate	1998	2.295187222	3.438666183	1.444563235	2.3 (1.4 to 3.4)	0.57764357
YLDs	Jordan	Both	Age-standardized	596	Urolithiasis	Rate	1999	2.305840207	3.423368674	1.436988185	2.3 (1.4 to 3.4)	0.582759199
YLDs	Jordan	Both	Age-standardized	596	Urolithiasis	Rate	2000	2.323551937	3.655555662	1.457343692	2.3 (1.5 to 3.7)	0.587909394
YLDs	Jordan	Both	Age-standardized	596	Urolithiasis	Rate	2001	2.31988532	3.398441363	1.494838324	2.3 (1.5 to 3.4)	0.593182803
YLDs	Jordan	Both	Age-standardized	596	Urolithiasis	Rate	2002	2.310191861	3.382427043	1.49041428	2.3 (1.5 to 3.4)	0.599000385
YLDs	Jordan	Both	Age-standardized	596	Urolithiasis	Rate	2003	2.325446954	3.557383404	1.468296838	2.3 (1.5 to 3.6)	0.60494595
YLDs	Jordan	Both	Age-standardized	596	Urolithiasis	Rate	2004	2.341543931	3.541371525	1.470187805	2.3 (1.5 to 3.5)	0.611934404
YLDs	Jordan	Both	Age-standardized	596	Urolithiasis	Rate	2005	2.355094061	3.688637089	1.467966013	2.4 (1.5 to 3.7)	0.619909228
YLDs	Jordan	Both	Age-standardized	596	Urolithiasis	Rate	2006	2.414308613	3.682520921	1.538697193	2.4 (1.5 to 3.7)	0.627803813
YLDs	Jordan	Both	Age-standardized	596	Urolithiasis	Rate	2007	2.561179514	3.833243674	1.636071091	2.6 (1.6 to 3.8)	0.635670276
YLDs	Jordan	Both	Age-standardized	596	Urolithiasis	Rate	2008	2.73437639	4.255269976	1.743510148	2.7 (1.7 to 4.3)	0.643892693
YLDs	Jordan	Both	Age-standardized	596	Urolithiasis	Rate	2009	2.855389192	4.213868953	1.838106187	2.9 (1.8 to 4.2)	0.652196319
YLDs	Jordan	Both	Age-standardized	596	Urolithiasis	Rate	2010	2.908320575	4.40042317	1.91654002	2.9 (1.9 to 4.4)	0.659949495
YLDs	Jordan	Both	Age-standardized	596	Urolithiasis	Rate	2011	2.944112987	4.350232129	1.854936335	2.9 (1.9 to 4.4)	0.66739668
YLDs	Jordan	Both	Age-standardized	596	Urolithiasis	Rate	2012	2.94908218	4.372669105	1.849120927	2.9 (1.8 to 4.4)	0.674568925
YLDs	Jordan	Both	Age-standardized	596	Urolithiasis	Rate	2013	2.945986876	4.341483206	1.845709011	2.9 (1.8 to 4.3)	0.681119962
YLDs	Jordan	Both	Age-standardized	596	Urolithiasis	Rate	2014	2.919833234	4.309883148	1.828498792	2.9 (1.8 to 4.3)	0.68713404
YLDs	Jordan	Both	Age-standardized	596	Urolithiasis	Rate	2015	2.902946191	4.371078373	1.853140855	2.9 (1.9 to 4.4)	0.692952032
YLDs	Jordan	Both	Age-standardized	596	Urolithiasis	Rate	2016	2.922054258	4.438532966	1.815625948	2.9 (1.8 to 4.4)	0.698473302
YLDs	Jordan	Both	Age-standardized	596	Urolithiasis	Rate	2017	2.94469496	4.401676469	1.784163844	2.9 (1.8 to 4.4)	0.703923826
YLDs	Jordan	Both	Age-standardized	596	Urolithiasis	Rate	2018	2.947307574	4.357860287	1.834683031	2.9 (1.8 to 4.4)	0.709412879
YLDs	Jordan	Both	Age-standardized	596	Urolithiasis	Rate	2019	2.957814816	4.413705181	1.827372607	3.0 (1.8 to 4.4)	0.714998946
YLDs	Jordan	Both	Age-standardized	596	Urolithiasis	Rate	2020	2.985924008	4.41792006	1.814432339	3.0 (1.8 to 4.4)	0.72006824
YLDs	Jordan	Both	Age-standardized	596	Urolithiasis	Rate	2021	2.958688562	4.513478332	1.816498814	3.0 (1.8 to 4.5)	0.725307227
YLDs	Syria	Both	Age-standardized	596	Urolithiasis	Rate	1990	2.238178001	3.316825678	1.387904772	2.2 (1.4 to 3.3)	0.430492643
YLDs	Syria	Both	Age-standardized	596	Urolithiasis	Rate	1991	2.252684843	3.494424777	1.414485817	2.3 (1.4 to 3.5)	0.437907493
YLDs	Syria	Both	Age-standardized	596	Urolithiasis	Rate	1992	2.248160601	3.326132697	1.371506151	2.2 (1.4 to 3.3)	0.445904236
YLDs	Syria	Both	Age-standardized	596	Urolithiasis	Rate	1993	2.266067183	3.420104853	1.383875209	2.3 (1.4 to 3.4)	0.45414786
YLDs	Syria	Both	Age-standardized	596	Urolithiasis	Rate	1994	2.277879752	3.469298777	1.455739158	2.3 (1.5 to 3.5)	0.462437298
YLDs	Syria	Both	Age-standardized	596	Urolithiasis	Rate	1995	2.269837274	3.373511073	1.447403141	2.3 (1.4 to 3.4)	0.470692043
YLDs	Syria	Both	Age-standardized	596	Urolithiasis	Rate	1996	2.285240007	3.446845761	1.45192647	2.3 (1.5 to 3.4)	0.478743085
YLDs	Syria	Both	Age-standardized	596	Urolithiasis	Rate	1997	2.309441838	3.510545803	1.467313999	2.3 (1.5 to 3.5)	0.48623235
YLDs	Syria	Both	Age-standardized	596	Urolithiasis	Rate	1998	2.320489598	3.474206381	1.467904066	2.3 (1.5 to 3.5)	0.493707992
YLDs	Syria	Both	Age-standardized	596	Urolithiasis	Rate	1999	2.337585798	3.48880416	1.468020287	2.3 (1.5 to 3.5)	0.500474869
YLDs	Syria	Both	Age-standardized	596	Urolithiasis	Rate	2000	2.356619764	3.612553989	1.474008753	2.4 (1.5 to 3.6)	0.507143686
YLDs	Syria	Both	Age-standardized	596	Urolithiasis	Rate	2001	2.356004448	3.480594837	1.472222093	2.4 (1.5 to 3.5)	0.513850111
YLDs	Syria	Both	Age-standardized	596	Urolithiasis	Rate	2002	2.362277	3.544614022	1.498084548	2.4 (1.5 to 3.5)	0.521309744
YLDs	Syria	Both	Age-standardized	596	Urolithiasis	Rate	2003	2.362492233	3.542723147	1.455891346	2.4 (1.5 to 3.5)	0.528935756
YLDs	Syria	Both	Age-standardized	596	Urolithiasis	Rate	2004	2.366127586	3.534068584	1.495884903	2.4 (1.5 to 3.5)	0.538084469
[truncated: 2,225 more rows]
